# Supplementary material for: Pulmonary interleukin 1 beta/serum amyloid A3 axis promotes lung metastasis of hepatocellular carcinoma by facilitating the pre-metastatic niche formation
Source: J Exp Clin Cancer Res. 2023 Jul 13;42:166. doi: 10.1186/s13046-023-02748-4 (PMC10339487; doi:10.1186/s13046-023-02748-4)
Supplement: Supplementary file 1 — Supplementary Material 1 [file 13046_2023_2748_MOESM1_ESM.xlsx]

## Sheet: CL1_CL2_CL3_vs_TL1_TL2_TL3.all
Symbol	log2FC	pvalue	FDR	CL1_Count_normalized	CL2_Count_normalized	CL3_Count_normalized	TL1_Count_normalized	TL2_Count_normalized	TL3_Count_normalized	CL1_Count	CL2_Count	CL3_Count	TL1_Count	TL2_Count	TL3_Count	CL1_FPKM	CL2_FPKM	CL3_FPKM	TL1_FPKM	TL2_FPKM	TL3_FPKM
Cxcl2	7.70318	NA	NA	4.60357	0	7.70343	2172.95	211.133	181.582	5	0	8	1774	225	179	0.076608	0	0.129211	43.9867	5.13591	4.14931
Il1r2	6.90621	1.33e-06	6.69e-05	44.1943	41.4538	21.1844	11827.5	219.578	767.92	48	43	22	9656	234	757	0.985209	0.904742	0.469421	220.949	4.97821	17.1201
Cd5l	6.00005	8.06e-14	2.22e-11	22.0971	16.3887	6.7405	118.814	1096.95	1680.9	24	17	7	97	1169	1657	0.341538	0.248894	0.090034	1.46361	16.8268	24.1295
Slc4a1	5.68565	1.93e-07	1.36e-05	105.882	150.391	109.774	12633.5	456.047	5750.78	115	156	114	10314	486	5669	0.744067	1.0354	0.749909	69.7843	3.12925	36.9752
Apol11b	5.46711	3.6e-15	1.3e-12	5.52428	10.6045	20.2215	524.251	152.016	929.214	6	11	21	428	162	916	0.089223	0.171487	0.302551	6.82708	2.40009	13.9323
Acod1	5.39596	5.97e-14	1.67e-11	15.6521	8.67638	0	248.652	447.601	331.717	17	9	0	203	477	327	0.182578	0.092672	0	2.37641	5.31948	3.68804
Gm5483	5.27171	7.86e-15	2.6e-12	13.8107	28.9213	9.62928	1124.45	172.66	725.314	15	30	10	918	184	715	1.03957	2.1657	0.658706	68.1301	13.0177	51.1879
Stfa2l1	5.13567	2.71e-11	4.89e-09	25.78	13.4966	12.5181	1222.44	97.5902	503.155	28	14	13	998	104	496	1.94535	0.9841	0.89291	74.1264	7.32622	35.4575
Gypa	4.89072	1.59e-10	2.58e-08	22.0971	39.5257	33.7025	1592.35	105.097	1130.07	24	41	35	1300	112	1114	0.381173	0.671552	0.5596	21.6186	1.77301	17.8662
Cxcl9	4.88629	0.000235308	0.00466709	29.4629	16.3887	7.70343	15.9235	925.231	643.146	32	17	8	13	986	634	0.318005	0.171004	0.080371	0.137246	9.99873	6.50054
Doc2b	4.87665	0.00164718	0.019944	41.4321	20.2449	38.5171	2769.47	25.3359	149.121	45	21	40	2261	27	147	0.300803	0.140227	0.274711	15.9425	0.178287	0.995693
Trim10	4.73378	1.37e-12	3.03e-10	22.0971	33.7415	19.2586	834.148	132.31	1031.67	24	35	20	681	141	1017	0.310762	0.464306	0.255957	9.32198	1.82851	13.4248
Retnlg	4.47745	5.51e-06	0.000219573	374.731	509.014	362.061	21604.6	1619.62	4528.4	407	528	376	17638	1726	4464	19.6904	26.28	18.5503	892.083	83.1854	217.682
Ctla4	4.45961	1.39e-13	3.55e-11	5.52428	13.4966	10.5922	377.265	113.542	160.279	6	14	11	308	121	158	0.082821	0.218081	0.165721	4.89749	1.83414	2.41294
Tigit	4.44616	9.01e-19	7.3e-16	10.1279	3.85617	8.66635	226.604	119.173	150.135	11	4	9	185	127	148	0.314537	0.115097	0.250681	5.87608	3.84233	4.53676
Tarm1	4.39374	2.03e-07	1.41e-05	11.0486	10.6045	1.92586	351.542	59.1172	86.2262	12	11	2	287	63	85	0.236855	0.214255	0.03315	5.92286	1.25533	1.6411
Osm	4.38261	NA	NA	42.3528	17.3528	18.2956	1398.82	93.8368	135.933	46	18	19	1142	100	134	0.589212	0.231838	0.240898	15.4444	1.27883	1.74171
Spta1	4.33173	7.74e-08	6.3e-06	12.89	29.8853	17.3327	812.1	55.3637	342.876	14	31	18	663	59	338	0.048444	0.108511	0.061464	2.42435	0.204105	1.19166
Asprv1	4.30818	3.32e-05	0.000996789	119.693	79.0515	51.0352	3756.73	244.914	947.474	130	82	53	3067	261	934	2.4683	1.58577	1.01865	60.9552	4.93094	17.898
Sele	4.26316	1.72e-09	2.38e-07	18.4143	23.137	6.7405	109.015	205.503	612.713	20	24	7	89	219	604	0.196433	0.246194	0.064257	0.939508	2.19655	6.14911
Rgs1	4.24618	3.3e-20	3.7e-17	31.3043	22.173	21.1844	769.229	277.757	372.294	34	23	22	628	296	367	0.266153	0.182972	0.18319	5.57588	2.48357	3.07609
Itgam-1	4.17377	3.65e-15	1.3e-12	5.52428	14.4606	2.88878	140.862	121.049	150.135	6	15	3	115	129	148	0.032642	0.092318	0.018165	0.731627	0.785472	0.908763
Trem1	4.11791	NA	NA	119.693	143.642	93.404	5323.36	393.176	477.795	130	149	97	4346	419	471	1.27304	1.53824	0.972368	45.027	4.13439	4.73749
Slfn14	4.1005	3.97e-05	0.00114969	12.89	0	15.4069	197.207	42.2265	246.505	14	0	16	161	45	243	0.11099	0	0.127954	1.33482	0.352844	1.94317
Rdh12	4.07378	0.00088098	0.0124931	36.8286	58.8066	61.6274	2316.26	94.7751	237.376	40	61	64	1891	101	234	0.694187	1.09357	1.12624	34.8749	1.74325	4.15949
Ccl24	3.95858	4.66e-09	5.71e-07	12.89	9.64042	13.481	46.5457	281.51	231.289	14	10	14	38	300	228	0.31232	0.226992	0.304605	0.898274	7.29057	5.2012
Ccl3	3.94155	8.96e-14	2.37e-11	12.89	17.3528	8.66635	94.3163	256.174	246.505	14	18	9	77	273	243	0.502109	0.704512	0.34889	3.06696	10.4281	9.39845
S100a8	3.87024	4.45e-05	0.0012452	2013.6	2904.66	966.78	62175.2	7049.02	16837.4	2187	3013	1004	50760	7512	16598	132.588	187.7	62.0748	3211.88	453.04	1012.58
Ngp	3.84229	0.0112414	0.0776548	659.231	568.785	219.548	19486.7	261.805	1014.43	716	590	228	15909	279	1000	17.2607	14.6152	5.60263	400.345	6.68786	24.2458
Pdcd1	3.76696	3.54e-16	1.43e-13	7.36571	10.6045	4.81464	83.2923	111.666	114.63	8	11	5	68	119	113	0.118674	0.162036	0.064046	1.07793	1.79488	1.72958
Epb42	3.75508	7.83e-08	6.34e-06	16.5729	26.0291	14.4439	388.289	52.5486	329.688	18	27	15	317	56	325	0.143098	0.198359	0.106035	2.547	0.395557	2.4624
Clec4e	3.74838	2.02e-26	4.9e-23	117.851	86.7638	56.8128	1586.23	889.573	1040.8	128	90	59	1295	948	1026	1.49478	1.2172	0.814419	16.643	11.2444	12.1443
S100a9	3.74098	1.67e-08	1.74e-06	2880.91	3833.03	1298.03	74253.9	10266.7	22604.5	3129	3976	1348	60621	10941	22283	179.994	234.838	79.0313	3637.93	626.282	1289.58
Cxcl10	3.66492	6.8e-05	0.00176071	27.6214	25.0651	18.2956	15.9235	581.788	302.299	30	26	19	13	620	298	0.762583	0.673458	0.494597	0.34107	16.4105	8.00687
Saa3	3.59117	4.18e-13	1.02e-10	20.2557	14.4606	14.4439	238.853	258.989	95.356	22	15	15	195	276	94	1.15482	0.75458	0.769583	10.7691	14.3651	4.98248
Celsr3	3.57543	1.07e-06	5.67e-05	38.67	43.3819	42.3688	1122	114.481	247.52	42	45	44	916	122	244	0.106441	0.116848	0.112166	2.84709	0.322521	0.625096
Cdkn1a	3.51385	0.0020963	0.0234535	1122.35	922.588	908.041	28963.7	1698.45	3069.65	1219	957	943	23646	1810	3026	19.6328	15.7375	14.8764	384.386	27.9222	47.3712
Fkbp5	3.47251	7.54e-08	6.18e-06	662.914	625.663	677.901	14855.4	1481.68	5492.1	720	649	704	12128	1579	5414	5.92703	5.53586	5.93184	105.498	13.0424	45.2718
Ifitm6	3.46639	3.48e-06	0.000148478	184.143	160.995	85.7006	3672.21	343.443	747.632	200	167	89	2998	366	737	8.8854	7.54332	3.99133	138.003	16.1131	32.942
Zbtb16	3.42739	1.22e-07	9.39e-06	452.991	319.098	313.915	7937.27	846.408	2901.26	492	331	326	6480	902	2860	3.16528	2.05895	2.18578	41.725	5.4273	17.8424
Mmp12	3.41012	0.00369578	0.0355624	123.376	107.973	115.551	50.2204	2058.78	1578.45	134	112	120	41	2194	1556	1.15078	0.940277	0.995854	0.343703	18.0749	12.8068
Gm45221	3.38667	NA	NA	38.67	53.9864	39.4801	1264.08	43.1649	75.0675	42	56	41	1032	46	74	0.543476	0.736123	0.53823	13.9593	0.591199	0.962293
Alas2	3.37429	3.6e-08	3.28e-06	1445.52	1037.31	1384.69	20807.1	2542.04	16756.3	1570	1076	1438	16987	2709	16518	23.464	16.0961	21.418	265.031	39.2851	247.859
Clec4d	3.36475	3.99e-10	6.12e-08	152.839	130.146	64.5162	2126.4	534.87	920.084	166	135	67	1736	570	907	3.88009	3.0679	1.50563	42.5538	12.9229	21.0144
Arg1	3.32749	2.66e-12	5.62e-10	22.0971	73.2672	35.6283	556.099	295.586	462.578	24	76	37	454	315	456	0.46681	1.55239	0.735293	9.43667	6.23353	9.14527
Mt2	3.32549	7.4e-08	6.18e-06	247.672	299.817	202.215	5350.3	1321.22	845.017	269	311	210	4368	1408	833	15.4965	18.4346	12.3303	263.463	80.7098	48.3177
Zbed6	3.27526	2.14e-07	1.46e-05	20.2557	31.8134	19.2586	380.94	243.976	65.9377	22	33	20	311	260	65	0.125709	0.19813	0.118745	1.90457	1.51711	0.383156
Ccl4	3.26696	1.4e-06	6.95e-05	14.7314	23.137	25.0361	45.3208	284.325	274.909	16	24	26	37	303	271	0.695848	1.08196	1.1568	1.70847	13.4325	12.1729
Mmp8	3.25822	1.22e-06	6.26e-05	240.306	329.702	145.402	4517.38	483.259	1845.24	261	342	151	3688	515	1819	3.16236	4.26716	1.86417	46.7677	6.22012	22.2349
Snca	3.24534	3.89e-09	4.84e-07	201.636	190.88	224.362	2721.7	497.335	2631.42	219	198	233	2222	530	2594	5.08758	4.77306	5.49758	53.704	12.2555	60.8169
Tnf	3.22554	3.43e-07	2.24e-05	25.78	36.6336	29.8508	72.2683	481.383	308.385	28	38	31	59	513	304	0.487144	0.693675	0.564586	1.09963	9.15887	5.49139
Ermap	3.20739	0.000302412	0.00564879	42.3528	51.0942	25.0361	858.646	36.5963	199.842	46	53	26	701	39	197	0.338811	0.350727	0.168026	5.04385	0.246154	1.38807
Nfil3	3.19676	8.34e-05	0.00206727	110.486	119.541	95.3299	2481.62	184.858	317.515	120	124	99	2026	197	313	1.73377	1.84602	1.45951	30.7482	2.84194	4.57225
Nr4a1	3.14646	3.78e-07	2.44e-05	862.709	867.638	665.383	15402.9	3337.77	2474.18	937	900	691	12575	3557	2439	11.1526	11.0082	8.39063	156.308	42.1335	29.2266
Wfdc17	3.12378	2.13e-09	2.85e-07	181.381	268.968	58.7386	1625.42	932.737	1879.73	197	279	61	1327	994	1853	10.8672	15.8161	3.4343	76.5205	54.6547	103.057
Pde2a	3.11092	4.3e-05	0.00121529	232.02	61.6987	162.735	2988.72	370.655	585.324	252	64	169	2440	395	577	1.75797	0.457591	1.19732	17.7862	2.74197	4.05521
Wnt9b	3.02035	6.13e-05	0.00162285	5.52428	12.5325	1.92586	72.2683	28.151	61.88	6	13	2	59	30	61	0.036652	0.080973	0.010243	0.397418	0.193717	0.400222
Mrgpra2b	3.0139	3.65e-06	0.000155239	17.4936	10.6045	3.85171	58.7946	63.809	135.933	19	11	4	48	68	134	0.427649	0.256262	0.093438	1.16568	1.56197	3.13695
Rsad2	3.00844	7.07e-11	1.18e-08	263.324	202.449	110.737	1865.5	731.927	2043.05	286	210	115	1523	780	2014	2.22667	1.67663	0.909462	12.3797	6.04397	15.7771
Serpina3f	3.00824	5.78e-12	1.14e-09	103.12	84.8357	73.1825	1122	352.826	627.93	112	88	76	916	376	619	1.46294	1.18432	1.00908	12.656	4.93794	8.19438
Slc7a11	3.0044	1.64e-21	2.22e-18	42.3528	72.3032	76.0713	388.289	580.85	558.949	46	75	79	317	619	551	0.143748	0.244481	0.2557	1.05374	1.98074	1.7688
Ank1	2.99806	4.77e-06	0.000193633	55.2428	63.6268	75.1084	1015.43	120.111	414.9	60	66	78	829	128	409	0.220979	0.236184	0.579913	4.0711	1.16418	2.17774
Gm43181	2.99064	0.000718734	0.0108803	15.6521	42.4179	13.481	443.409	38.4731	87.2406	17	44	14	362	41	86	0.237767	0.631496	0.198518	5.36557	0.570785	1.22773
Lilr4b	2.97467	7.28e-18	4.83e-15	418.925	393.329	256.139	3944.13	1791.34	2664.9	455	408	266	3220	1909	2627	8.2643	7.05314	4.69561	57.7403	33.6531	46.5981
Ctse	2.95414	2.68e-05	0.000845603	68.1328	49.1662	51.0352	884.368	85.3915	335.775	74	51	53	722	91	331	1.02282	0.721245	0.748484	10.4345	1.24595	4.60599
Dnase1l3	2.94262	0.00814267	0.0621546	48.7978	31.8134	5.77757	6.12443	380.039	277.953	53	33	6	5	405	274	0.326657	0.206315	0.033425	0.032262	2.49536	1.70858
Hbb-bt	2.93353	2.16e-07	1.47e-05	22695.6	23960.3	29181.5	278935	44083.6	256361	24650	24854	30305	227723	46979	252715	1033.15	1070.63	1295.4	9961.66	1958.69	10658.3
Gata1	2.92829	2.35e-05	0.000749286	22.0971	19.2808	14.4439	207.006	31.9045	186.654	24	20	15	169	34	184	0.358061	0.380331	0.231304	2.72558	0.516556	3.08565
Ddit4	2.91626	0.00644112	0.0526499	719.998	795.335	1000.48	15598.9	928.984	2464.04	782	825	1039	12735	990	2429	13.1252	14.2347	17.7766	223.15	16.5271	41.0205
Wfdc21	2.89835	1.44e-05	0.000495001	103.12	254.507	154.069	2626.16	344.381	845.017	112	264	160	2144	367	833	7.54591	18.3789	11.0652	151.903	24.7807	56.8587
Prnd	2.87486	0.0882259	0.271398	27.6214	0.964042	0	1.22489	154.831	53.7646	30	1	0	1	165	53	0.269843	0.012116	0	0.006431	1.51592	0.810053
Apoc2	2.86964	0.00506619	0.0441452	34.0664	0	37.5542	93.0914	209.256	221.145	37	0	39	76	223	218	1.70034	0	1.82748	3.66093	10.3189	10.2189
Foxd4	2.86684	0.000112244	0.00259316	21.1764	22.173	3.85171	181.283	45.0416	118.688	23	23	4	148	48	117	0.288408	0.295821	0.050575	1.93389	0.588211	1.47424
Gp1bb	2.84108	1.13e-05	0.000404918	178.619	63.6268	74.1455	1077.9	194.242	996.166	194	66	77	880	207	982	3.22288	1.06511	1.32797	14.8831	3.29448	16.1975
Hbb-bs	2.81628	4.57e-07	2.86e-05	44656.5	42930.7	53790.1	472528	77945.5	445312	48502	44532	55861	385773	83065	438979	2277.15	2149.35	2673.04	18936	3878.16	20741.6
Gm6377	2.81593	6.96e-09	8.11e-07	41.4321	34.7055	40.443	112.69	383.792	323.602	45	36	42	92	409	319	0.473183	0.381303	0.477232	1.00409	4.90632	4.00828
Clca3a1	2.81264	1.31e-08	1.42e-06	96.675	103.153	102.07	1065.65	247.729	808.497	105	107	106	870	264	797	0.826104	0.909962	0.884429	7.29187	2.12648	6.39616
Trpm2	2.81015	4.43e-12	8.97e-10	241.227	195.701	178.142	2268.49	750.694	1296.44	262	203	185	1852	800	1278	1.05876	0.842511	0.763669	7.8297	3.22075	5.37082
H2-M2	2.79245	0.00952033	0.0689113	32.225	20.2449	12.5181	3.67466	312.476	133.904	35	21	13	3	333	132	0.695064	0.466498	0.244347	0.050527	6.86857	2.74506
Igfbp1	2.77267	0.000674093	0.01029	10.1279	31.8134	23.1103	64.919	332.182	46.6636	11	33	24	53	354	46	0.200039	0.636257	0.470037	1.05509	6.78672	0.878781
Hba-a1	2.76041	2.45e-06	0.000109036	33607.9	28153.9	40196.5	338930	48812.9	303116	36502	29204	41744	276703	52019	298805	1538.63	1265.23	1794.6	12173.5	2181.23	12674.2
Pdk4	2.75561	0.000155979	0.0033341	257.8	160.995	162.735	3005.87	282.449	640.103	280	167	169	2454	301	631	2.36204	1.44931	1.45296	21.6672	2.52393	5.36618
Ms4a4a	2.75186	1.71e-23	3.12e-20	76.4193	71.3391	50.0723	355.217	459.8	517.357	83	74	52	290	490	510	2.89731	2.64562	1.86667	10.6344	17.1446	18.0589
Csrnp1	2.74654	0.0140842	0.0905686	864.551	554.324	762.639	12345.6	907.402	1387.73	939	575	792	10079	967	1368	10.9379	7.01444	9.97262	127.059	11.0197	16.7176
Gdf15	2.73238	4.65e-20	4.84e-17	43.2736	33.7415	29.8508	286.623	222.393	202.885	47	35	31	234	237	200	0.881214	0.680552	0.592453	4.62853	4.481	3.82516
Nr4a3	2.70729	5.52e-08	4.76e-06	102.199	76.1593	100.145	1102.4	418.512	299.256	111	79	104	900	446	295	0.587256	0.426956	0.545323	4.83566	2.27772	1.53094
Slc11a1	2.7049	1.8e-31	1.31e-27	312.122	298.853	212.807	1480.89	1828.88	2061.31	339	310	221	1209	1949	2032	4.31518	4.10201	2.8827	16.0497	24.8672	26.0229
Trem3	2.69928	8.93e-14	2.37e-11	53.4014	53.0223	39.4801	454.433	228.962	265.78	58	55	41	371	244	262	1.69735	1.67546	1.23548	11.4479	7.18963	7.8098
Hba-a2	2.67449	3.12e-06	0.000134973	26513.8	21545.4	31549.4	242594	38135.3	227501	28797	22349	32764	198054	40640	224266	1531.59	1221.67	1777.16	10993.9	2150.14	12002.3
Il1b	2.66181	4.77e-08	4.17e-06	549.666	467.56	159.846	3738.35	1902.07	1809.74	597	485	166	3052	2027	1784	12.9668	10.8114	3.66162	69.2081	43.8065	38.9985
Pthlh	2.6563	2.35e-06	0.00010574	10.1279	4.82021	17.3327	88.1918	62.8706	52.7501	11	5	18	72	67	52	0.201947	0.088162	0.319314	1.37322	1.21411	0.948477
Ly6g	2.64027	1.43e-05	0.000490264	16.5729	27.9572	24.0732	251.102	54.4253	122.746	18	29	25	205	58	121	0.633062	0.997806	0.793598	6.71655	1.84279	3.85176
Treml4	2.61677	8.93e-05	0.00217484	152.839	92.5481	125.181	128.613	1184.22	959.647	166	96	130	105	1262	946	2.8392	1.76039	2.70633	2.02503	22.0367	17.3992
Slc2a3	2.60158	7.23e-06	0.000277183	554.27	391.401	323.544	4881.17	769.461	2054.21	602	406	336	3985	820	2025	4.6006	3.14021	2.65907	30.9996	6.17629	15.3317
Cd177	2.58751	0.00021064	0.00426298	307.519	204.377	149.254	2879.71	303.093	792.267	334	212	155	2351	323	781	3.617	2.3569	1.71335	26.6338	3.48353	8.52197
Ramp3	2.57504	3.86e-11	6.7e-09	138.107	137.858	102.07	1150.17	433.526	670.535	150	143	106	939	462	661	3.56861	3.497	2.57708	23.409	10.9747	15.8772
Fst	2.55746	9.75e-07	5.27e-05	52.4807	48.2021	64.5162	520.577	121.049	331.717	57	50	67	425	129	327	0.63215	0.602782	0.771913	5.24378	1.46498	3.80308
Mmp9	2.55419	6.39e-06	0.000249901	917.952	684.47	429.466	7825.8	1661.85	2447.81	997	710	446	6389	1771	2413	9.25102	6.76817	4.21984	61.8814	16.3474	22.5329
Fcna	2.54372	1.18e-05	0.000418404	43.2736	94.4761	27.9249	166.585	269.312	529.53	47	98	29	136	287	522	0.99403	2.14352	0.623465	3.03489	6.10771	11.2575
Paqr9	2.54265	0.000118545	0.00269183	38.67	24.1011	16.3698	282.949	53.487	125.789	42	25	17	231	57	124	0.147741	0.088459	0.059692	0.84827	0.196385	0.437656
Slamf8	2.53581	0.167849	0.388521	29.4629	32.7774	51.9981	0	439.156	223.174	32	34	54	0	468	220	0.559401	0.619913	0.977654	0	8.25707	3.91992
Gm20517	2.53046	0.497853	0.694469	39.5907	0	0	195.982	32.8429	0	43	0	0	160	35	0	0.2626	0	0	1.02222	0.212255	0
Pmvk	2.52858	0.0174943	0.10465	630.689	679.65	681.753	9470.82	697.207	1326.87	685	705	708	7732	743	1308	16.9203	17.9104	17.8322	200.317	18.2439	32.5234
Soat2	2.52223	0.000265981	0.00514292	64.45	43.3819	27.9249	509.553	68.5008	202.885	70	45	29	416	73	200	0.980375	0.606268	0.38284	5.81091	0.955562	2.6715
Tmem40	2.51364	1.48e-05	0.000503877	78.2607	57.8425	47.1835	512.003	100.405	435.189	85	60	49	418	107	429	1.63844	1.15575	0.945542	9.53783	2.98993	9.64025
Mmp25	2.49231	6.04e-08	5.15e-06	89.3093	46.274	57.7757	569.572	204.564	315.486	97	48	60	465	218	311	0.842774	0.423177	0.531579	4.23867	1.88898	2.73039
Slfn4	2.48151	1.09e-05	0.000394423	862.709	541.792	218.585	5276.81	1872.98	1916.25	937	562	227	4308	1996	1889	6.97227	4.41586	1.71658	34.9546	15.5081	14.3091
Cd300e	2.47796	0.0427065	0.181347	99.4371	82.9076	109.774	17.1484	849.223	760.819	108	86	114	14	905	750	1.5184	1.24161	1.63954	0.192449	12.6915	10.6476
Tspan33	2.45264	1.9e-07	1.34e-05	104.041	90.62	97.2557	864.77	225.208	509.242	113	94	101	706	240	502	1.65575	1.41435	1.51459	10.8853	3.52652	7.46109
Adamts15	2.45163	0.0123395	0.0828345	1085.52	915.84	918.633	12484	1023.76	2466.07	1179	950	954	10192	1091	2431	5.96079	4.91634	4.98127	53.8418	5.41302	12.2691
Cd14	2.44964	NA	NA	909.666	934.157	716.419	11172.2	1384.09	1430.34	988	969	744	9121	1475	1410	18.5013	18.6535	14.2038	178.414	27.4847	26.5819
Rasd1	2.44905	0.00399511	0.0375262	66.2914	68.447	37.5542	771.679	56.3021	113.616	72	71	39	630	60	112	1.30199	1.31702	0.711066	12.0168	1.08303	2.06078
Cxcr2	2.44667	1.51e-05	0.000512984	561.636	429.963	191.623	3679.56	817.318	1954.8	610	446	199	3004	871	1927	5.89769	4.42621	1.95661	30.6337	8.42467	18.8807
Nfe2	2.43704	1.54e-06	7.51e-05	221.892	143.642	181.03	1724.64	388.484	848.06	241	149	188	1408	414	836	4.32948	2.77913	3.36717	27.7788	7.56716	15.5159
Gm16486	2.4262	0.00360604	0.03486	22.0971	3.85617	23.1103	172.709	32.8429	58.8367	24	4	24	141	35	58	0.154095	0.021757	0.153094	0.941673	0.222344	0.371736
Serpina3g	2.41226	4.01e-17	2.34e-14	323.171	270.896	221.473	1119.55	1265.86	1955.81	351	281	230	914	1349	1928	6.85828	5.39018	4.49301	18.1509	25.5153	38.1256
Fcgr4	2.41212	6.51e-10	9.39e-08	248.593	221.73	230.14	590.395	1423.5	1713.37	270	230	239	482	1517	1689	6.32651	5.54206	5.71479	11.7981	35.3925	39.8526
Sptb	2.4027	0.00109672	0.0146143	139.949	192.808	169.475	1795.68	119.173	741.545	152	200	176	1466	127	731	0.432822	0.613145	0.522169	5.10269	0.355558	2.34551
Galnt15	2.39946	5.78e-06	0.000228259	1007.26	1154.92	1010.11	9969.35	1731.29	5037.64	1094	1198	1049	8139	1845	4966	5.09183	5.73424	5.00555	39.7784	8.57299	23.3044
Slc38a4	2.39793	0.0291199	0.144096	348.951	438.639	380.357	5165.35	393.176	597.497	379	455	395	4217	419	589	2.83396	3.50107	3.0127	32.9798	3.15653	4.43895
Samsn1	2.39287	5.53e-10	8.14e-08	254.117	248.723	249.398	2166.82	899.895	885.594	276	258	259	1769	959	873	4.29517	4.12393	4.10966	28.7679	14.8704	13.6914
Treml1	2.37845	3.64e-05	0.0010686	80.1021	48.2021	58.7386	474.031	95.7135	403.741	87	50	61	387	102	398	2.05372	1.22247	1.47674	9.60045	2.40845	9.53705
Dhrs9	2.35994	6.99e-07	4.04e-05	86.5471	76.1593	48.1464	547.524	168.906	367.222	94	79	50	447	180	362	0.643534	0.558185	0.348589	3.20431	1.22637	2.50426
Clca1	2.34032	NA	NA	222.813	257.399	118.44	109.015	2830.12	92.3128	242	267	123	89	3016	91	1.95014	2.20835	1.00591	0.747877	24.1858	0.733915
Ccr1	2.34011	1.02e-05	0.000371715	359.079	415.502	277.323	3413.76	745.064	1168.62	390	431	288	2787	794	1152	4.05305	4.5974	3.0535	30.2472	8.21378	12.0561
Dusp2	2.33836	1.88e-26	4.9e-23	138.107	91.584	129.032	635.716	562.082	617.785	150	95	134	519	599	609	2.72758	1.76758	2.48482	9.86249	10.8401	11.1517
Map3k6	2.33126	3.7e-05	0.00108525	885.727	752.917	885.894	8190.82	1267.73	3247.18	962	781	920	6687	1351	3201	6.53458	5.45534	6.37834	47.447	9.13214	21.8946
Itgam	2.32873	9.74e-08	7.72e-06	944.653	929.337	657.68	7333.4	2293.37	3092.98	1026	964	683	5987	2444	3049	6.53865	6.29223	4.41149	39.5221	15.4655	19.4802
Pla2g7	2.32079	6.43e-16	2.53e-13	571.763	443.459	312.952	2076.18	1819.49	2740.98	621	460	325	1695	1939	2702	8.94306	6.63677	4.66249	24.9065	27.5174	38.4064
Msr1	2.31888	1.39e-07	1.05e-05	86.5471	137.858	62.5903	258.451	539.561	633.002	94	143	65	211	575	624	0.899933	1.42695	0.554109	2.23985	4.93465	5.5139
Atf3	2.31184	5.41e-07	3.26e-05	190.588	180.276	198.363	1674.42	679.378	473.737	207	187	206	1367	724	467	3.0649	2.84022	3.11017	21.1862	10.6818	6.97582
Adgre4	2.30777	0.0017037	0.0203558	253.196	241.975	244.584	127.388	2009.98	1524.68	275	251	254	104	2142	1503	2.3173	2.17064	2.18184	0.90851	17.9823	12.7566
Lox	2.30234	2.92e-05	0.000914551	2150.79	2449.63	1967.26	21172.2	3629.61	7595.01	2336	2541	2043	17285	3868	7487	15.719	18.3993	14.0022	125.283	25.8037	50.4984
Cnih2	2.3011	0.00517749	0.0448736	22.0971	38.5617	34.6654	372.366	42.2265	55.7934	24	40	36	304	45	55	0.550267	0.963252	0.862881	7.554	1.06536	1.31659
Nlrp12	2.29387	0.000288166	0.00548417	117.851	110.865	45.2576	848.846	154.831	340.847	128	115	47	693	165	336	0.542969	0.50199	0.200192	3.07212	0.69542	1.43413
Gpr141	2.28821	1.1e-16	4.87e-14	158.363	160.995	138.662	900.292	509.534	828.786	172	167	144	735	543	817	1.52367	1.52547	1.25378	6.86169	4.6728	7.21202
Slc40a1	2.28113	5.16e-17	2.78e-14	456.674	423.215	298.508	1431.89	1923.65	2371.73	496	439	310	1169	2050	2338	4.32936	3.93967	2.75597	10.6657	17.824	20.5635
Mt1	2.27577	5.31e-05	0.00145206	903.221	807.867	751.084	8220.21	1957.43	1746.84	981	838	780	6711	2086	1722	52.353	46.065	42.3111	364.945	110.455	91.3065
Slc16a3	2.25102	5.82e-05	0.00155874	552.428	578.425	450.65	5140.85	1118.53	1270.06	600	600	468	4197	1192	1252	6.28557	6.9668	4.89768	36.1863	11.4513	11.3433
Thbs1	2.24744	0.000344085	0.00619269	4274.88	4308.3	3661.05	42176.5	5658.36	10306.6	4643	4469	3802	34433	6030	10160	23.393	23.1403	19.5321	181.069	30.218	51.5078
Cdh23	2.24579	9.91e-05	0.00236038	21.1764	16.3887	9.62928	117.589	41.2882	65.9377	23	17	10	96	44	65	0.059225	0.043686	0.025909	0.264858	0.114749	0.171796
Pmaip1	2.24505	1.61e-16	6.9e-14	394.986	335.487	391.912	2435.07	1343.74	1543.96	429	348	407	1988	1432	1522	4.77645	3.97832	4.61108	23.097	15.8535	17.0522
Ptpn22	2.24246	2.4e-06	0.000107279	250.434	154.247	181.993	1634	482.321	661.406	272	160	189	1334	514	652	2.91662	1.74875	2.0634	14.9366	5.4735	7.03847
Il18rap	2.2345	8.48e-05	0.00208767	489.82	363.444	346.654	3777.55	688.762	1181.81	532	377	360	3084	734	1165	3.2055	2.33487	2.21276	19.3949	4.39898	7.06118
Hif3a	2.23435	0.000433346	0.00738867	131.662	102.188	161.772	1015.43	127.618	719.228	143	106	168	829	136	709	0.806144	0.562035	1.00194	5.06041	0.619785	3.62231
Mxd1	2.22394	0.00027507	0.00529021	1649	1528.97	1359.65	15104.1	2194.84	3900.47	1791	1586	1412	12331	2339	3845	11.3042	10.3626	9.08786	82.4138	14.7647	24.6069
Fos	2.21948	0.00150634	0.0186413	477.851	572.641	497.834	5630.8	718.79	862.262	519	594	517	4597	766	850	7.24257	8.5283	7.36381	67.0557	10.6412	11.9486
Fam26f	2.203	0.0280712	0.140755	42.3528	42.4179	15.4069	6.12443	283.387	171.438	46	44	16	5	302	169	1.21918	1.21227	0.42741	0.135678	8.08889	4.56789
Cpne2	2.19802	0.0010592	0.0142313	354.475	349.947	258.065	3328.02	464.492	624.886	385	363	268	2717	495	616	4.83571	4.68334	3.52727	36.3558	6.18504	7.86149
Sema7a	2.1801	3.53e-08	3.24e-06	2160.92	1677.43	2293.69	12825.8	4279.89	10684.9	2347	1740	2382	10471	4561	10533	21.0224	15.9991	21.7529	98.1206	40.5523	94.7588
Fam107a	2.17839	8.8e-06	0.000325708	317.646	311.386	342.802	2433.85	522.671	1443.53	345	323	356	1987	557	1423	3.15402	3.11355	3.40551	19.1011	5.25829	13.2563
Lilrb4a	2.17474	3.85e-12	7.91e-10	447.467	420.322	310.063	2470.6	1216.12	1633.23	486	436	322	2017	1296	1610	7.70583	7.09874	5.19653	33.3789	20.4343	25.6908
Apod	2.17329	2.37e-09	3.12e-07	225.575	125.325	146.365	880.693	459.8	903.853	245	130	152	719	490	891	4.39014	2.39951	2.85402	11.7206	8.99244	14.4839
Apold1	2.17177	0.00477644	0.0423288	85.6264	74.2312	74.1455	834.148	138.878	82.1685	93	77	77	681	148	81	0.765355	0.647163	0.641112	5.87082	1.21307	0.668401
Fam213a	2.16868	4.15e-05	0.00118468	570.843	628.556	636.495	4485.53	787.29	2982.41	620	652	661	3662	839	2940	12.3697	14.3284	14.2238	90.6633	17.7715	68.39
Ptafr	2.16484	1.26e-06	6.38e-05	231.099	204.377	164.661	367.466	1242.4	1080.36	251	212	171	300	1324	1065	2.02611	1.75996	1.41112	2.53254	10.6691	8.67866
Ppbp	2.16215	6.72e-05	0.00174323	644.5	428.035	515.167	3254.52	640.905	3211.67	700	444	535	2657	683	3166	19.0386	12.397	14.8203	75.4472	18.4711	86.669
Rgs5	2.15041	0.000222714	0.00447208	185.064	245.831	235.917	1976.97	334.059	650.247	201	255	245	1614	356	641	1.44361	1.88071	1.79328	12.1803	2.54554	4.63543
Cd300a	2.13627	2.67e-10	4.18e-08	459.436	445.387	326.433	1032.58	2190.15	2189.13	499	462	339	843	2334	2158	3.16081	3.00861	2.18912	5.57803	14.7398	13.7806
Gp5	2.13487	0.00049572	0.00815047	154.68	84.8357	85.7006	597.745	119.173	712.127	168	88	89	488	127	702	2.24243	1.20427	1.21543	6.82297	1.68327	9.47441
Fosb	2.12927	NA	NA	149.156	236.19	138.662	1959.82	170.783	162.308	162	245	144	1600	182	160	1.40643	2.00736	1.16495	13.3966	1.47542	1.26012
Egr1	2.12701	0.0252757	0.131643	789.973	906.2	519.981	7589.4	1217.06	874.435	858	940	540	6196	1297	862	5.63417	6.34694	3.61572	42.4877	8.47217	5.69717
Tlr13	2.12651	7.51e-16	2.81e-13	377.493	367.3	327.396	2024.74	1098.83	1560.19	410	381	340	1653	1171	1538	2.97257	2.83877	2.51482	12.514	8.45381	11.2276
Egln3	2.11485	1.37e-06	6.84e-05	43.2736	31.8134	14.4439	143.312	128.556	116.659	47	33	15	117	137	115	0.510563	0.373978	0.168954	1.34709	1.49878	1.27615
Cd33	2.1147	1.73e-05	0.000577015	1149.05	1023.81	811.748	7509.78	1629.01	3788.88	1248	1062	843	6131	1736	3735	6.65278	5.99482	4.52941	36.4928	9.533	20.2217
Dusp1	2.10891	0.0439768	0.184036	3165.42	2831.39	3067.89	31916.9	2899.56	4285.95	3438	2937	3186	26057	3090	4225	50.8987	44.68	48.1032	402.657	45.5117	62.9463
Gm45222	2.10084	0.0154883	0.096573	19.335	27.9572	20.2215	227.829	18.7674	43.6203	21	29	21	186	20	43	0.141156	0.203204	0.145218	1.32742	0.131025	0.292063
B4galnt4	2.09746	1.13e-05	0.000405289	21.1764	10.6045	12.5181	46.5457	76.0078	66.9521	23	11	13	38	81	66	0.18671	0.086411	0.105013	0.323092	0.663526	0.544457
Adm	2.09535	0.000661774	0.0101444	111.406	81.9436	45.2576	670.013	165.153	185.64	121	85	47	547	176	183	2.56324	1.85	1.00385	12.0997	3.70086	3.88944
Srgn	2.09059	2.49e-06	0.000109826	2389.25	3009.74	2620.13	20373.5	6109.71	7673.12	2595	3122	2721	16633	6511	7564	56.6355	89.102	72.9093	519.054	176.813	215.694
Itga2b	2.08951	9.6e-05	0.00230065	836.929	353.803	508.426	3261.87	808.873	3161.97	909	367	528	2663	862	3117	7.78756	3.22865	4.61475	23.825	7.34301	26.8881
Pf4	2.08774	5.14e-06	0.000205844	389.462	355.732	371.69	2223.17	581.788	1943.64	423	369	386	1815	620	1916	21.1789	18.9925	19.7438	94.9368	30.8682	96.6943
Ccl9	2.08765	6.22e-13	1.46e-10	386.7	370.192	323.544	971.335	1899.26	1720.47	420	384	336	793	2024	1696	4.10882	3.86365	3.35308	8.10908	19.7344	16.7206
Bpgm	2.08072	1.39e-05	0.000480041	1199.69	1287	1324.99	7172.94	1758.5	7193.29	1303	1335	1376	5856	1874	7091	17.294	18.2059	18.6183	81.119	24.7348	94.7732
Camp	2.07703	NA	NA	239.386	317.17	113.626	2591.86	114.481	121.731	260	329	118	2116	122	120	10.0936	13.1339	4.65585	85.8464	4.70683	4.67998
Gda	2.07178	8.07e-07	4.5e-05	1494.32	1635.98	1219.07	9895.86	2902.37	5488.04	1623	1697	1266	8079	3093	5410	8.80636	9.46499	7.00377	45.7718	16.6999	29.5472
Ifitm5	2.06385	0.0174402	0.104415	8.28643	27.9572	17.3327	169.034	30.0278	25.3606	9	29	18	138	32	25	0.345392	1.11544	0.694675	5.52635	1.19104	0.948797
Gm10252	2.05814	0.00336994	0.0332388	20.2557	19.2808	18.2956	166.585	37.5347	37.5338	22	20	19	136	40	37	0.765057	0.727542	0.660665	5.01591	1.38671	1.30463
Junb	2.05139	0.000104467	0.00246427	2476.72	2137.28	1813.19	17666.5	4352.15	4623.75	2690	2217	1883	14423	4638	4558	43.8003	37.0995	31.2741	245.183	75.1427	74.7002
Ube2c	2.04143	1.66e-19	1.61e-16	107.724	95.4402	75.1084	418.911	380.977	346.934	117	99	78	342	406	342	3.56402	3.08349	2.40529	10.6291	12.0666	10.2999
Pglyrp1	2.03752	8.09e-07	4.5e-05	434.577	451.172	355.32	2862.56	973.087	1260.93	472	468	369	2337	1037	1243	20.0118	20.414	15.9528	103.534	43.7876	53.1002
Gp9	2.03193	0.00114573	0.0150529	188.746	68.447	124.218	617.343	141.694	801.396	205	71	129	504	151	790	6.84326	2.4172	4.3749	17.5688	5.01906	26.5577
Padi4	2.02556	0.000139355	0.00306768	183.222	196.665	99.1816	1197.94	324.675	429.102	199	204	103	978	346	423	2.52309	2.66025	1.3268	12.9786	4.37304	5.40653
Pram1	2.01951	5.44e-07	3.27e-05	123.376	135.93	129.995	787.602	266.496	525.473	134	141	135	643	284	518	1.71634	1.86231	1.77918	8.68395	3.64545	6.73222
Lrrc25	2.019	1.97e-07	1.37e-05	219.13	151.355	100.145	399.313	745.064	762.848	238	157	104	326	794	752	5.32927	3.6156	2.3717	7.6334	17.9593	17.1385
Tubb1	2.01639	6.5e-05	0.00168835	453.912	222.694	333.173	1441.69	517.979	2126.24	493	231	346	1177	552	2096	10.3295	4.95496	7.39281	25.7356	11.4885	44.196
Pim1	2.01492	7.54e-08	6.18e-06	1036.72	1078.76	1017.82	6680.53	2322.46	3662.08	1126	1119	1057	5454	2475	3610	12.5701	12.8458	12.0318	63.5693	27.4986	40.5651
F2rl2	2.00514	2.78e-05	0.000870959	70.895	37.5976	60.6645	252.327	108.851	318.53	77	39	63	206	116	314	0.903653	0.468983	0.74714	2.52043	1.35814	3.71456
Zfp36	1.99816	0.00102754	0.0139345	2385.57	1583.92	2010.59	17139.8	3001.84	3749.32	2591	1643	2088	13993	3199	3696	27.6455	18.0558	22.8594	156.005	34.2923	39.7425
Plaur	1.99307	0.000105545	0.00248168	938.208	1018.03	1091.96	7909.09	1897.38	2329.12	1019	1056	1134	6457	2022	2296	19.9929	21.2775	22.6352	135.241	39.5451	45.6213
Adamts4	1.98155	0.00075199	0.0112206	34.0664	19.2808	11.5551	137.187	57.2404	62.8944	37	20	12	112	61	62	0.246918	0.134088	0.079149	0.799955	0.404031	0.417705
Apob	1.9797	0.000932886	0.0129767	19.335	21.2089	37.5542	180.058	78.8229	49.7069	21	22	39	147	84	49	0.042391	0.046655	0.082369	0.331636	0.17535	0.102178
Cd80	1.9792	2.02e-05	0.000655941	36.8286	45.31	62.5903	306.222	145.447	119.702	40	47	65	250	155	118	0.680759	0.821988	1.13112	4.51459	2.6627	2.04331
Clec4a1	1.97539	0.00208868	0.0233861	193.35	136.894	124.218	113.914	827.64	845.017	210	142	129	93	882	833	3.96572	2.75068	2.47901	1.82291	16.5885	15.8365
Arg2	1.97335	0.000514533	0.00839023	127.979	132.074	114.588	962.761	184.858	324.616	139	137	119	786	197	320	2.85065	2.89994	2.50055	16.914	4.03677	6.6272
Alox5ap	1.96986	0.000192034	0.00398219	1358.97	1371.83	1311.51	10415.2	2165.75	3255.29	1476	1423	1362	8503	2308	3209	34.7589	34.4437	32.7035	209.534	54.1126	76.3108
Ypel4	1.9665	0.00342612	0.0335884	46.0357	51.0942	39.4801	333.169	42.2265	159.265	50	53	41	272	45	157	0.87797	0.943326	0.732694	4.97839	0.785462	2.77633
Cd300lf	1.96246	5.15e-07	3.16e-05	710.791	787.622	485.316	4031.1	1516.4	2185.07	772	817	504	3291	1616	2154	12.2112	13.3512	8.17313	54.0299	25.479	34.078
Gm14548	1.96003	4.78e-08	4.17e-06	150.076	145.57	107.848	741.056	319.045	511.271	163	151	112	605	340	504	2.24676	2.13783	1.57144	8.73219	4.67591	7.01527
Emilin2	1.95983	2.59e-06	0.000114259	741.175	680.614	453.539	3957.61	1354.06	1985.23	805	706	471	3231	1443	1957	6.06557	5.46582	3.61775	25.4073	10.8118	14.8345
Clec1b	1.95579	1.45e-07	1.08e-05	174.015	117.613	144.439	502.204	351.888	837.916	189	122	150	410	375	826	5.20745	3.52259	4.11748	12.3458	10.208	22.6921
Entpd8	1.95392	0.0251164	0.131202	25.78	34.7055	33.7025	296.423	23.4592	45.6492	28	36	35	242	25	45	0.350499	0.471666	0.450613	3.22449	0.313699	0.576475
Adam8	1.94873	3.08e-05	0.000946206	1017.39	997.784	801.156	6659.71	1904.89	2308.83	1105	1035	832	5437	2030	2276	10.4795	10.0777	8.04	54.5093	19.1323	21.89
F10	1.94622	2.43e-06	0.000108408	271.611	307.529	252.287	469.132	1366.26	1367.45	295	319	262	383	1456	1348	4.1205	4.42984	3.83752	5.6996	20.0598	18.8596
Gad1	1.94287	0.00051383	0.00838815	7.36571	9.64042	18.2956	60.0194	40.3498	35.5049	8	10	19	49	43	35	0.068151	0.085571	0.163722	0.476878	0.41125	0.304475
Myrip	1.94095	0.000893732	0.0125913	769.717	561.073	611.459	4550.45	629.645	2278.4	836	582	635	3715	671	2246	5.01912	3.58751	3.88791	23.2852	4.00852	13.5706
Cd300ld	1.93828	1.62e-13	4.08e-11	304.756	299.817	207.992	786.377	1217.06	1109.78	331	311	216	642	1297	1094	3.67949	3.55475	2.4515	7.45967	14.3659	12.2552
Gpr65	1.93757	9.53e-21	1.16e-17	81.9436	100.26	77.0343	352.767	319.045	321.573	89	104	80	288	340	317	1.26528	1.50907	1.15525	4.2779	4.80311	4.53025
Sgk1	1.93207	0.000468233	0.00783686	3330.22	2924.9	2939.82	23982.1	4990.24	6116.99	3617	3034	3053	19579	5318	6030	42.9894	36.8097	36.6064	240.164	62.6506	71.4445
Slfn1	1.92679	3.93e-08	3.54e-06	372.889	313.314	179.105	1327.78	756.324	1207.17	405	325	186	1084	806	1190	6.3926	5.26565	2.99528	17.8838	12.6607	18.9152
Peg3	1.92116	0.000835643	0.0120495	794.576	834.861	928.263	6074.21	862.36	2751.12	863	866	964	4959	919	2712	2.93231	3.01455	3.38266	17.6765	3.1007	9.26924
Arntl	1.91627	0.00133906	0.0169894	187.826	160.995	99.1816	1124.45	217.701	349.977	204	167	103	918	232	345	2.05571	1.73375	1.06341	9.78053	2.33665	3.51314
Serpina3m	1.91222	3.23e-05	0.000974085	74.5778	78.0874	53.924	358.892	117.296	302.299	81	81	56	293	125	298	1.42109	1.47141	1.01388	5.41274	2.19231	5.3079
Maff	1.90528	0.000204713	0.00418177	739.333	849.321	855.08	5941.92	1422.57	1790.46	803	881	888	4851	1516	1765	12.2654	13.8716	13.8447	77.4137	23.0421	27.1543
Cd300lb	1.90255	4.51e-34	6.57e-30	260.562	251.615	210.881	938.263	885.819	880.522	283	261	219	766	944	868	3.02027	2.85402	2.32779	8.4299	9.93409	9.30739
Sowaha	1.89699	0.00228302	0.0250051	47.8771	55.9144	64.5162	387.064	60.9939	179.553	52	58	67	316	65	177	0.4082	0.471299	0.541592	2.6187	0.513605	1.41685
P2rx1	1.88936	0.000259539	0.00506501	135.345	53.0223	77.9972	478.931	152.954	356.063	147	55	81	391	163	351	1.73574	0.663092	0.97074	4.83323	1.91175	4.17529
Gm10300	1.88541	0.00332552	0.0329792	16.5729	29.8853	12.5181	116.364	30.0278	72.0242	18	31	13	95	32	71	0.22405	0.395912	0.167144	1.26699	0.406952	0.909027
Klf15	1.87812	0.00199156	0.0227789	970.433	1016.1	1277.81	8052.4	1039.71	2908.36	1054	1054	1327	6574	1108	2867	13.4203	13.5662	17.0764	87.1152	13.8344	35.8666
Alox12	1.86833	0.00082574	0.0119421	451.15	163.887	292.73	1317.98	379.101	1618.01	490	170	304	1076	404	1595	4.92987	1.73145	3.2031	11.1936	4.05745	16.1313
Fosl2	1.86426	0.0416382	0.178951	2322.04	2418.78	2164.66	18980.8	2521.39	3639.76	2522	2509	2248	15496	2687	3588	11.3667	11.62	10.3297	72.8973	12.0446	16.2703
Fasl	1.84329	1.5e-06	7.4e-05	14.7314	17.3528	21.1844	68.5937	65.6857	56.8078	16	18	22	56	70	56	0.232332	0.279586	0.334998	0.875211	1.05812	0.853708
Spry4	1.83976	0.00567292	0.0479413	608.592	557.216	585.46	4757.46	829.517	682.709	661	578	608	3884	884	673	4.2405	3.81125	3.97722	26.0351	5.64792	4.34583
Rgcc	1.83836	5.95e-05	0.00158405	2911.3	2725.35	3226.77	17137.4	4059.38	10500.3	3162	2827	3351	13991	4326	10351	101.485	93.2541	109.685	468.687	138.097	334.283
Ltb4r1	1.8368	3.82e-05	0.00111249	116.01	118.577	100.145	654.089	197.996	344.905	126	123	104	534	211	340	2.65015	2.66963	2.23504	11.7642	4.41578	7.21959
Bcl2a1b	1.83665	0.000151948	0.00327194	243.069	378.869	343.765	422.586	1734.1	1291.36	264	393	357	345	1848	1273	9.50911	14.5458	13.1229	12.9527	66.2791	46.1895
Hfe2	1.83432	0.000729984	0.0109708	24.8593	26.0291	29.8508	120.039	38.4731	129.847	27	27	31	98	41	128	0.378143	0.402589	0.451351	1.48051	0.584766	1.8654
Cebpd	1.83364	0.000799726	0.0116818	2228.13	1734.31	2664.42	14846.9	2590.83	6183.94	2420	1799	2767	12121	2761	6096	19.031	14.5433	22.1969	99.4987	21.5995	48.244
Entpd3	1.83089	0.0160268	0.098874	165.729	165.815	156.957	1380.45	122.926	235.347	180	172	163	1127	131	232	1.52931	1.50527	1.41158	10.0348	1.11187	1.98588
Foxp3	1.83038	0.00126636	0.0163711	58.005	28.9213	34.6654	55.1199	167.968	208.972	63	30	36	45	179	206	0.477241	0.230183	0.270226	0.366575	1.39567	1.65583
Gp1ba	1.82542	0.000405111	0.00700559	83.785	57.8425	59.7015	267.025	91.0217	356.063	91	60	62	218	97	351	0.998701	0.669021	0.686838	2.47094	1.10213	3.98631
Ip6k3	1.82453	0.000183619	0.00384363	77.34	53.0223	67.405	398.088	121.049	182.597	84	55	70	325	129	180	1.07063	0.710953	0.909562	4.32223	1.63754	2.30204
Izumo1r	1.82147	0.0196091	0.111795	30.3836	17.3528	6.7405	23.2728	52.5486	116.659	33	18	7	19	56	115	0.740935	0.415669	0.180012	0.441314	1.27821	2.60878
Lmnb1	1.81873	0.00124457	0.0161274	711.712	563.965	599.904	4529.63	1146.69	941.387	773	585	623	3698	1222	928	8.00448	6.22225	6.5811	39.9902	12.5979	9.67632
Fam46c	1.81548	0.000148293	0.0032122	1415.14	1409.43	1378.91	6924.28	1615.87	6255.96	1537	1462	1432	5653	1722	6167	8.02901	7.84951	7.62616	30.8207	8.9482	32.4149
Il1f9	1.8148	8.07e-06	0.000304739	152.839	150.391	57.7757	414.012	347.196	509.242	166	156	60	338	370	502	2.96717	2.85012	1.09399	6.30032	6.56762	9.01872
B430306N03Rik	1.81346	4.63e-17	2.6e-14	142.711	142.678	106.885	499.754	403.498	476.78	155	148	111	408	430	470	1.14117	1.11566	0.830046	3.15709	3.15064	3.48333
Ache	1.80121	0.00368299	0.0354862	39.5907	40.4898	29.8508	215.58	38.4731	129.847	43	42	31	176	41	128	0.711097	0.559817	0.665809	3.01855	0.632473	2.0266
Nppa	1.7915	0.0054555	0.0466727	89.3093	167.743	131.921	126.163	319.983	899.796	97	174	137	103	341	887	3.30143	6.08429	4.74324	3.65428	11.5358	30.3925
Sik1	1.78936	0.0743434	0.248061	2784.24	2810.18	2937.89	23470.1	2308.38	3714.83	3024	2915	3051	19161	2460	3662	19.7503	19.5659	20.3208	130.623	15.9777	24.0681
Cst7	1.7844	0.012427	0.0831944	12.89	5.78425	28.8878	26.9475	68.5008	67.9665	14	6	30	22	73	67	0.393264	0.155616	0.909034	0.659547	2.14538	2.00848
Aif1	1.7841	0.0303759	0.147688	87.4678	87.7278	81.8489	22.048	482.321	380.41	95	91	85	18	514	375	3.34303	3.32487	3.01731	0.629664	18.0447	13.1732
Siglece	1.78305	3.61e-07	2.35e-05	231.099	160.031	130.958	388.289	637.152	770.964	251	166	136	317	679	760	3.99569	2.70648	2.20382	5.34055	10.7542	12.1753
Fbxw10	1.77833	0.0461796	0.189775	26.7007	28.9213	31.7766	248.652	24.3976	27.3895	29	30	33	203	26	27	0.252891	0.265731	0.288302	1.90729	0.219582	0.233334
Gm43300	1.77332	0.0159662	0.0986315	50.6393	82.9076	69.3308	525.476	70.3776	98.3993	55	86	72	429	75	97	0.787269	1.26412	1.05895	6.44383	1.07075	1.40124
Slc22a4	1.77076	0.00259928	0.0274582	30.3836	30.8494	45.2576	219.255	51.6102	93.3272	33	32	47	179	55	92	0.421423	0.423768	0.61792	2.42052	0.699498	1.19566
Arl4d	1.76846	0.00492987	0.0433198	848.898	770.27	1004.33	6474.75	923.354	1540.91	922	799	1043	5286	984	1519	19.6528	17.4948	22.677	117.613	20.8538	32.5883
Rab37	1.76532	5.05e-05	0.00138644	71.8157	35.6696	59.7015	271.925	120.111	177.525	78	37	62	222	128	175	1.03887	0.505826	0.835478	3.07859	1.69515	2.24463
Pilrb1	1.76518	0.00104952	0.0141405	117.851	75.1953	52.961	106.565	365.025	364.179	128	78	55	87	389	359	3.01908	1.85613	1.24947	2.71371	9.17077	8.51955
Lilrb4a-1	1.75865	4.57e-19	3.92e-16	733.809	738.456	553.684	2068.83	2147.92	2638.52	797	766	575	1689	2289	2601	17.0908	16.8143	12.5394	38.0182	48.6998	55.9583
Cd300ld5	1.75438	0.0229332	0.123314	46.9564	32.7774	28.8878	17.1484	188.612	160.279	51	34	30	14	201	158	1.75608	1.20095	1.05701	0.47279	6.91284	5.4758
Itgb2l	1.75151	0.0206815	0.115206	116.01	130.146	109.774	923.565	77.8845	197.813	126	135	114	754	83	195	1.3855	1.50509	1.23906	8.40753	0.858216	2.10397
Klra17	1.7499	0.00972533	0.0699437	18.4143	13.4966	2.88878	40.4213	40.3498	36.5193	20	14	3	33	43	36	0.482168	0.347627	0.067509	0.829026	1.04122	0.88499
Aoah	1.7422	1.59e-07	1.18e-05	62.6086	42.4179	34.6654	132.288	157.646	177.525	68	44	36	108	168	175	0.683917	0.453133	0.363364	1.19367	1.69276	1.77469
Tbc1d8	1.73264	0.00276395	0.0288631	1289.92	1259.04	1326.91	9064.16	1857.97	1959.87	1401	1306	1378	7400	1980	1932	9.6096	9.26395	9.43745	51.9707	13.3799	13.1157
Trp53inp1	1.726	0.00823987	0.0624978	2641.53	2895.98	2970.63	21008	2627.43	4511.15	2869	3004	3085	17151	2800	4447	15.6427	16.8307	17.1542	97.5991	15.1842	24.3953
Gm45716	1.7256	8.53e-06	0.000320332	38.67	26.9932	41.4059	135.962	78.8229	139.991	42	28	43	111	84	138	0.698603	0.500398	0.813793	2.16214	1.68268	2.8289
Stk17b	1.72474	0.00356827	0.0345178	1797.23	1855.78	1833.42	12900.5	2291.49	2942.85	1952	1925	1904	10532	2442	2901	17.6394	17.7438	17.4416	99.6303	21.818	26.2385
H2-Q10	1.72354	0.000796307	0.0116552	239.386	161.959	69.3308	770.454	302.154	482.867	260	168	72	629	322	476	4.98356	3.02273	1.3606	12.4991	6.21197	9.04518
Igsf6	1.72192	1.21e-07	9.39e-06	393.145	366.336	291.767	682.262	1366.26	1418.17	427	380	303	557	1456	1398	5.77169	5.27778	4.1753	7.86454	19.6117	19.0524
Lag3	1.7201	2.15e-08	2.13e-06	49.7186	57.8425	39.4801	126.163	183.92	173.467	54	60	41	103	196	171	0.789121	0.907857	0.607619	1.57712	2.85919	2.52865
Cenpw	1.71886	7.31e-05	0.00187164	23.9386	19.2808	13.481	60.0194	76.9461	49.7069	26	20	14	49	82	49	0.37748	0.329548	0.187025	0.84614	1.27868	0.761637
C1qb	1.71272	1.92e-05	0.000632474	920.714	781.838	675.976	1175.89	3288.04	3331.37	1000	811	702	960	3504	3284	27.0631	22.5543	19.3738	27.1269	94.3782	89.4757
Socs3	1.71035	1.6e-06	7.77e-05	1158.26	1345.8	1070.78	6180.78	2645.26	2873.87	1258	1396	1112	5046	2819	2833	14.5145	16.5613	13.0911	60.8009	32.3669	32.9109
C230096K16Rik	1.71006	0.00311833	0.0315468	65.3707	50.1302	64.5162	340.518	64.7474	184.626	71	52	67	278	69	182	1.19999	0.91332	1.15688	4.96243	1.17163	3.12848
Dlg2	1.70807	5.84e-05	0.00155874	30.3836	29.8853	23.1103	110.24	55.3637	107.529	33	31	24	90	59	106	0.129232	0.122779	0.098931	0.369451	0.271852	0.489749
Ripor3	1.70127	0.00100128	0.0137444	82.8643	45.31	80.886	314.796	91.96	273.895	90	47	84	257	98	270	0.73366	0.395155	0.702467	2.20539	0.79717	2.22957
Ncf2	1.70075	2.06e-07	1.42e-05	1025.68	1155.89	1079.44	5390.73	2436	2775.47	1114	1199	1121	4401	2596	2736	12.6233	13.9307	12.9491	51.6767	27.8673	31.335
Nfkbid	1.69547	9.6e-12	1.82e-09	142.711	163.887	121.329	363.791	547.068	473.737	155	170	126	297	583	467	2.23834	2.53125	1.85152	4.48581	8.45195	6.83734
Pla1a	1.69502	0.000292152	0.00551682	38.67	36.6336	65.4791	209.456	81.638	165.351	42	38	68	171	87	163	0.616691	0.576292	1.02109	2.65669	1.28117	2.45017
Hist1h1c	1.68541	0.0019758	0.0227334	1604.8	1409.43	1332.69	9375.28	1895.5	2711.56	1743	1462	1384	7654	2020	2673	32.9171	28.379	26.6528	150.882	37.9382	50.8009
Dennd4a	1.68485	0.00293358	0.0301379	1551.4	1528.01	1429.95	9930.16	1777.27	2791.7	1685	1585	1485	8107	1894	2752	5.74189	5.59717	5.18243	30.2986	6.4912	9.6906
Per1	1.68261	0.0865499	0.268892	2870.79	2330.09	4797.31	24320.1	2294.31	5480.94	3118	2417	4982	19855	2445	5403	20.4986	16.2303	33.2632	140.383	15.6689	35.953
Arid5a	1.68248	0.000256655	0.00502217	560.715	493.59	422.725	2863.78	927.107	951.531	609	512	439	2338	988	938	4.13467	3.45886	3.18683	21.45	7.52569	6.38332
Tnfaip3	1.68025	7.13e-05	0.00182918	704.346	589.994	784.786	3837.57	1339.99	1487.15	765	612	815	3133	1428	1466	5.09675	4.19212	5.53111	21.9603	9.64982	10.0173
Hmox1	1.68	6.74e-07	3.93e-05	1140.76	898.487	911.893	1852.03	3074.09	4529.41	1239	932	947	1512	3276	4465	23.2674	17.9861	18.1353	29.6222	61.1923	84.3723
Tnfrsf4	1.67768	2.17e-08	2.13e-06	49.7186	34.7055	41.4059	145.762	112.604	145.063	54	36	43	119	120	143	1.53389	1.04611	1.22595	3.5442	3.39699	4.08909
Ch25h	1.67123	1.73e-06	8.22e-05	138.107	122.433	164.661	619.793	273.065	462.578	150	127	171	506	291	456	3.26107	2.83052	3.79765	11.5201	6.31747	10.0081
Mefv	1.67085	0.000138177	0.00304742	135.345	95.4402	41.4059	242.528	294.647	329.688	147	99	43	198	314	325	1.32674	0.914942	0.394151	1.87759	2.91165	2.97819
Lst1	1.66989	0.00794085	0.0611202	117.851	133.038	104.959	77.1679	558.329	496.054	128	138	109	63	595	489	9.02026	10.0257	7.87977	4.5993	41.9552	34.8765
Fyb	1.66966	7.72e-17	3.71e-14	638.976	458.884	495.908	1471.09	1751.93	1847.27	694	476	515	1201	1867	1821	7.93326	5.61277	6.08353	14.3773	20.8918	21.2027
Gm15922	1.6693	2.36e-09	3.12e-07	156.521	171.6	149.254	654.089	357.518	508.227	170	178	155	534	381	501	1.44367	1.55184	1.34307	4.73749	3.22052	4.28249
Ube2l6	1.66565	2.36e-06	0.000105797	857.185	944.761	873.376	3568.09	1445.09	3475.42	931	980	907	2913	1540	3426	17.6276	19.0881	17.5107	57.8936	29.0393	65.2457
Ccl17	1.66395	0.00664423	0.0538708	59.8464	147.498	91.4782	90.6416	472.937	382.439	65	153	95	74	504	377	3.70241	8.99007	5.53382	4.39722	28.7156	21.7218
Mfsd2b	1.6581	0.000568931	0.00911415	214.526	152.319	178.142	836.598	214.886	669.521	233	158	185	683	229	660	2.55484	2.22926	2.15112	7.86533	2.47619	7.14623
Gm21188	1.65535	0.000520535	0.00845971	98.5164	103.153	115.551	128.613	472.937	396.641	107	107	120	105	504	391	1.8676	1.92364	2.13223	1.95385	8.8455	6.92675
Hcst	1.65268	0.000119367	0.00270206	79.1814	84.8357	111.7	433.61	149.2	285.054	86	88	116	354	159	281	5.71632	5.97787	7.85311	24.6853	10.5984	19.0409
Plk3	1.64859	0.00105546	0.0141942	375.651	333.559	340.877	2100.68	613.692	579.237	408	346	354	1715	654	571	5.04453	4.39772	4.47332	22.1734	8.05912	7.11676
Arl5c	1.64805	0.00454978	0.0407663	123.376	103.153	159.846	111.465	663.426	435.189	134	107	166	91	707	429	2.75313	2.1916	3.55038	1.86397	13.9444	8.87142
Cd300ld3	1.63616	0.0389454	0.171267	69.0536	47.2381	44.2947	18.3733	256.174	224.188	75	49	46	15	273	221	2.58596	1.73062	1.59625	0.541017	9.36804	7.67474
Pappa	1.63578	0.000234127	0.00465635	49.7186	95.4402	96.2928	357.667	142.632	250.563	54	99	100	292	152	247	0.143187	0.269818	0.270174	0.812537	0.401599	0.661959
Calca	1.63338	0.0440845	0.184308	58.005	28.9213	38.5171	303.772	37.5347	48.6924	63	30	40	248	40	48	2.33385	1.10674	1.30742	9.69048	1.34628	1.6012
P2ry10	1.633	0.00421299	0.0388715	207.161	201.485	284.064	1447.82	316.23	385.482	225	209	295	1182	337	380	2.29871	2.302	3.06624	12.7588	3.41902	3.96663
Gsr	1.63278	3.38e-05	0.00100968	2366.24	2426.49	1983.63	11697.7	4159.78	5158.36	2570	2517	2060	9550	4433	5085	28.325	28.5094	23.1555	109.87	48.6068	56.3944
Cebpb	1.6316	0.00112535	0.0148599	4289.61	3647.94	3638.91	23163.8	6093.76	6614.06	4659	3784	3779	18911	6494	6520	91.2554	76.1906	75.489	386.662	126.55	128.517
Slc43a1	1.63008	0.00298198	0.0305062	80.1021	112.793	96.2928	516.902	104.159	274.909	87	117	100	422	111	271	0.822232	1.2418	1.09357	4.53089	1.16377	3.02745
Errfi1	1.62567	0.0824679	0.262018	4052.98	3640.22	4298.51	28227.5	3068.46	5709.19	4402	3776	4464	23045	3270	5628	42.6238	37.5783	44.0861	232.912	31.4912	54.8339
Irgc1	1.61557	0.00246441	0.0265333	8.28643	8.67638	18.2956	36.7466	35.658	35.5049	9	9	19	30	38	35	0.136914	0.14732	0.301106	0.488018	0.59473	0.559806
Epb41	1.61364	0.000313117	0.005778	4039.17	3509.11	3975.93	17904.2	4471.32	12892.3	4387	3640	4129	14617	4765	12709	28.9458	23.6471	27.0021	91.398	28.3071	78.9389
Pagr1b	1.61157	0.00136339	0.0171637	9.20714	22.173	18.2956	45.3208	42.2265	63.9088	10	23	19	37	45	63	0.405896	0.990825	0.784127	1.6173	1.90241	2.65641
Pilrb2	1.60909	0.000125265	0.0028094	109.565	102.188	90.5152	144.537	380.977	395.626	119	106	94	118	406	390	2.86219	2.62051	2.02736	3.12317	9.84975	9.80174
Rasl10b	1.60813	0.00129829	0.0166299	49.7186	81.9436	55.8498	289.073	84.4531	198.827	54	85	58	236	90	196	0.487364	0.738635	0.499094	3.20894	1.25918	2.28282
Sycp2	1.60628	0.0541876	0.208264	54.3221	53.0223	6.7405	224.154	49.7335	74.0531	59	55	7	183	53	73	0.301744	0.28654	0.031994	0.979917	0.269744	0.376133
Slc2a6	1.60517	2.35e-08	2.27e-06	220.051	138.822	115.551	498.529	484.198	461.564	239	144	120	407	516	455	3.28928	2.03412	1.67869	5.86482	7.0651	6.38274
Prokr1	1.6024	0.000150725	0.00325521	25.78	21.2089	21.1844	66.1439	48.7951	92.3128	28	22	22	54	52	91	0.194965	0.151013	0.15506	0.391413	0.353898	0.653004
S100a4	1.602	9.77e-07	5.27e-05	291.866	462.74	362.061	705.535	1408.49	1274.12	317	480	376	576	1501	1256	18.7617	29.4176	22.693	35.5356	88.4848	74.8764
Lat2	1.60119	4.13e-08	3.67e-06	151.918	184.132	144.439	647.965	457.923	353.02	165	191	150	529	488	348	2.98992	3.57946	2.89174	10.663	8.74305	6.32854
G6b	1.60112	0.00588959	0.0492308	108.644	61.6987	69.3308	302.547	73.1927	352.006	118	64	72	247	78	347	1.89874	1.05125	1.09834	3.82576	1.2682	5.65431
Gzmb	1.59868	1.23e-05	0.00043449	107.724	75.1953	69.3308	158.01	304.031	301.284	117	78	72	129	324	297	2.39098	1.64452	1.49158	2.74174	6.61052	6.13107
F5	1.58717	0.000356351	0.00634297	270.69	250.651	242.658	1003.18	303.093	990.08	294	260	252	819	323	976	1.16519	1.05864	1.01848	3.38743	1.27195	3.89152
Ebi3	1.58699	1.76e-06	8.33e-05	77.34	48.2021	54.8869	133.513	209.256	198.827	84	50	57	109	223	196	2.10611	1.2771	1.44465	2.8641	5.56483	4.96476
Prmt8	1.58599	0.00350812	0.0340716	400.511	343.199	354.358	2147.23	423.204	727.343	435	356	368	1753	451	717	4.69542	3.94901	4.05925	19.788	4.84384	7.79444
Cd6	1.58331	2.14e-06	9.83e-05	107.724	80.9795	122.292	226.604	278.695	426.059	117	84	127	185	297	420	1.1346	0.846889	1.25633	1.89872	2.86705	4.17933
Depdc1a	1.57555	0.00916261	0.0671556	29.4629	17.3528	24.0732	80.8425	104.159	26.3751	32	18	25	66	111	26	0.325647	0.160396	0.217157	0.60814	1.22451	0.258887
Aqp9	1.57495	0.0019797	0.0227424	58.005	62.6627	29.8508	178.833	71.3159	198.827	63	65	31	146	76	196	0.663467	0.741792	0.328582	1.6794	0.839142	2.21282
Depdc1b	1.57191	0.00034715	0.00623246	35.9079	23.137	26.962	120.039	79.7613	56.8078	39	24	28	98	85	56	0.436934	0.280836	0.317976	1.17323	0.968174	0.644632
Isg15	1.57095	4.9e-09	5.9e-07	288.184	296.925	233.992	576.922	837.024	1018.48	313	308	243	471	892	1004	12.1827	12.3309	9.64427	19.1216	34.5565	39.3366
Glipr2	1.56718	0.000808596	0.0117446	827.722	754.845	599.904	3914.74	1106.34	1447.59	899	783	623	3196	1179	1427	11.4069	10.2086	8.05696	42.3992	14.8842	18.2352
Hmbs	1.56356	0.00121112	0.0157781	457.595	451.172	336.062	2198.67	549.883	932.257	497	468	349	1795	586	919	9.22301	9.18894	6.57566	40.0822	11.0664	18.781
Tnip3	1.56337	0.00657912	0.0535721	42.3528	31.8134	41.4059	37.9715	167.968	134.919	46	33	43	31	179	133	0.354767	0.261404	0.611328	0.251797	1.4217	1.04296
Pim3	1.56275	0.0125226	0.0835104	2917.74	2414.93	3294.18	18271.6	2453.83	4760.7	3169	2505	3421	14917	2615	4693	38.5981	31.3575	42.4869	189.627	31.6734	57.5097
Gpr157	1.56251	0.0168843	0.102345	386.7	295.961	273.472	2090.88	339.689	394.612	420	307	284	1707	362	389	2.52011	1.89585	1.73733	10.7092	2.16523	2.3508
Mpl	1.55897	0.0183753	0.10767	61.6878	22.173	48.1464	165.36	38.4731	185.64	67	23	50	135	41	183	0.670332	0.230379	0.510948	1.49585	0.423654	2.1212
F3	1.55803	0.00863134	0.064362	1430.79	1547.29	1549.35	9382.63	1509.83	2439.69	1554	1605	1609	7660	1609	2405	24.4567	25.9617	25.8738	126.577	25.1771	38.0854
Ncf4	1.55759	7.29e-15	2.47e-12	383.017	357.66	266.731	1071.78	976.841	918.055	416	371	277	875	1041	905	8.63558	7.6621	5.75833	18.477	20.8559	18.3248
Prr7	1.55513	0.0271073	0.137546	104.961	76.1593	112.663	644.29	90.0833	129.847	114	79	117	526	96	128	2.46574	1.75835	2.57549	11.888	2.06605	2.77235
Gm45220	1.55282	0.0733574	0.246123	24.8593	62.6627	23.1103	253.552	43.1649	28.4039	27	65	24	207	46	28	0.305492	0.781013	0.27723	2.52982	0.530993	0.327019
Hk3	1.54846	4.39e-06	0.000180951	305.677	271.86	222.436	456.883	871.744	1010.37	332	282	231	373	929	996	3.0478	2.65455	2.22096	3.64277	8.64304	9.49252
Itgb3	1.54829	3.57e-05	0.00105571	1283.48	1182.88	1148.77	4158.49	1686.25	4729.25	1394	1227	1193	3395	1797	4662	7.10109	6.42041	6.19597	18.0488	9.10375	23.8956
Rbm38	1.54642	1.96e-05	0.000640769	540.459	396.221	470.872	1863.05	730.05	1519.61	587	411	489	1521	778	1498	10.2722	7.82703	8.88661	29.5519	13.2131	26.3499
Plat	1.54595	4.07e-05	0.00116647	893.093	803.047	735.677	3868.19	1598.04	1636.27	970	833	764	3158	1703	1613	11.3087	9.98728	9.08467	38.4542	19.7628	18.9319
Fmnl1	1.54414	5.64e-06	0.00022393	2299.94	1922.3	1957.63	9345.88	4180.43	4497.96	2498	1994	2033	7630	4455	4434	19.9075	16.3176	16.4227	64.3405	35.092	34.938
Rad18	1.54387	0.00103228	0.0139728	118.772	96.4042	104.959	540.175	163.276	231.289	129	100	109	441	174	228	1.46459	1.16215	1.25699	5.25832	2.10472	2.61707
Tyrobp	1.54377	5.37e-17	2.8e-14	1517.34	2186.45	1717.86	5560.99	5016.51	5229.37	1648	2268	1784	4540	5346	5155	85.7317	121.547	94.8566	246.579	276.754	270.238
E230013L22Rik	1.54113	0.000620428	0.00971892	73.6571	64.5908	60.6645	320.92	118.234	141.005	80	67	63	262	126	139	1.26383	1.08041	1.01046	4.3252	1.9779	2.21988
Gpr35	1.53975	2.81e-06	0.000122747	210.844	188.952	156.957	335.619	716.913	565.035	229	196	163	274	764	557	2.22661	1.63343	1.17852	2.42894	6.57994	5.06192
Sphk1	1.53964	0.00150857	0.0186531	1242.96	1180.95	1482.91	6636.44	1457.29	3265.44	1350	1225	1540	5418	1553	3219	17.9985	17.0977	21.9022	82.1851	21.018	46.6255
Csf3r	1.53874	0.000260202	0.0050676	2954.57	2033.16	1012.04	7840.5	3953.34	5639.19	3209	2109	1051	6401	4213	5559	27.5248	18.4846	9.68084	58.5323	37.0631	49.3438
Pstpip1	1.53695	1.13e-06	5.96e-05	312.122	323.918	247.473	1222.44	601.494	741.545	339	336	257	998	641	731	5.35277	5.45292	4.13487	16.4719	10.074	11.6246
Spi1	1.53179	1.3e-14	4.05e-12	1476.83	1395.93	1215.22	4833.4	3546.09	3442.96	1604	1448	1262	3946	3779	3394	24.5937	22.3373	19.7036	62.1394	58.5068	53.0756
Sema6b	1.52669	0.000873325	0.0124573	428.132	441.531	420.8	2163.15	561.144	995.152	465	458	437	1766	598	981	3.59057	3.60277	3.44836	14.1536	4.56104	7.70571
Fgr	1.52657	8.03e-23	1.3e-19	1087.36	972.719	929.226	2503.67	3073.15	3034.15	1181	1009	965	2044	3275	2991	10.4183	9.15117	8.6846	18.7491	28.5915	26.4323
Ada	1.52453	0.000484493	0.00801068	95.7543	68.447	54.8869	285.399	111.666	234.332	104	71	57	233	119	231	1.80764	1.27008	1.0099	4.23933	2.05782	4.0452
Oas3	1.52374	1.06e-05	0.000385919	233.861	144.606	99.1816	427.485	515.164	431.131	254	150	103	349	549	425	1.58495	1.03335	0.659984	2.27347	3.59224	2.66917
C1qc	1.52225	0.000330337	0.00601205	733.809	732.672	590.275	815.774	2571.13	2519.83	797	760	613	666	2740	2484	19.5118	19.1129	15.2932	17.0247	66.7412	61.2063
Pak6	1.51517	0.0171571	0.103311	140.869	140.75	147.328	859.87	125.741	241.433	153	146	153	702	134	238	1.2097	1.1596	1.1007	5.4451	0.896298	1.87943
Bcl2a1d	1.51372	0.0100477	0.0716264	192.429	287.285	238.806	170.259	1141.99	738.502	209	298	248	139	1217	728	7.13271	10.4272	8.60175	4.93738	41.3314	24.9832
Sla	1.51348	7.09e-05	0.00182298	759.589	921.624	1050.55	3966.18	1393.48	2440.71	825	956	1091	3238	1485	2406	8.90963	10.9661	12.1731	36.8682	16.1366	26.6595
Litaf	1.50632	1.25e-05	0.000440518	1561.53	1417.14	1177.66	6103.61	2784.14	2921.55	1696	1470	1223	4983	2967	2880	22.4521	20.0257	16.5788	69.4615	39.0664	38.5465
Gadd45g	1.50474	0.00031915	0.00584494	554.27	497.446	464.131	2463.25	854.853	985.008	602	516	482	2011	911	971	16.5499	14.5737	13.5195	57.7341	24.9132	26.8547
Lpcat2	1.50375	5.07e-15	1.76e-12	301.994	321.99	241.695	878.244	721.605	856.175	328	334	251	717	769	844	3.43174	3.59548	2.67996	7.83428	8.016	8.89914
Sdcbp2	1.50116	0.00400736	0.0376171	42.3528	121.469	66.442	340.518	133.248	178.539	46	126	69	278	142	176	0.967842	2.72258	1.46079	6.09511	2.96023	3.71617
Lyve1	1.50091	0.000710154	0.0107847	5828.12	6045.51	6200.29	28214	7073.42	15866.6	6330	6271	6439	23034	7538	15641	64.4692	65.6366	66.8788	244.85	76.3683	160.293
Bcl2l1	1.50072	0.00237138	0.02576	2201.43	2135.35	2520.95	11925.5	2607.72	4874.32	2391	2215	2618	9736	2779	4805	28.5326	27.7806	33.4651	124.102	33.3695	59.8063
Bcl3	1.49878	4.36e-05	0.0012217	605.83	476.237	412.133	2199.9	979.656	1044.86	658	494	428	1796	1044	1030	10.5228	8.13204	7.43543	30.2371	17.7623	16.7586
Hdc	1.49852	0.0298913	0.14662	2095.55	1856.75	1677.42	12392.2	1680.62	1835.1	2276	1926	1742	10117	1791	1809	28.0309	24.3797	21.8832	130.064	21.9405	22.412
Relt	1.4984	1.15e-09	1.64e-07	275.294	342.235	244.584	992.158	646.535	798.353	299	355	254	810	689	787	3.65246	4.20641	3.41325	10.1895	8.18676	10.4878
Acp5	1.49736	0.00130117	0.016639	556.111	504.194	519.981	530.376	1797.91	2132.32	604	523	540	433	1916	2102	12.9994	11.5256	11.7603	9.71974	41.229	45.7012
Rhov	1.4932	0.0037794	0.0360813	66.2914	41.4538	58.7386	271.925	112.604	85.2118	72	43	61	222	120	84	1.23719	0.760502	1.06133	3.99783	2.04973	1.4593
Gbp10	1.48723	0.0616757	0.223524	58.9257	28.9213	72.2196	25.7226	306.846	115.645	64	30	75	21	327	114	0.527357	0.254155	0.634473	0.18099	2.7131	0.950783
Slfn2	1.48705	1.66e-23	3.12e-20	1249.41	1331.34	1155.51	3639.14	3064.71	3770.62	1357	1381	1200	2971	3266	3717	24.0281	25.1214	21.6705	54.9037	57.5195	66.2118
Atp1a3	1.48503	2.29e-08	2.23e-06	320.409	280.536	187.771	853.746	726.297	628.944	348	291	195	697	774	620	2.78803	2.38362	1.60403	5.82467	6.2254	5.0516
Serpinb10	1.48109	1.13e-05	0.000404918	69.9743	110.865	79.923	172.709	312.476	241.433	76	115	83	141	333	238	1.8094	2.80853	2.04422	3.49912	7.9251	5.71326
Klrc1	1.4809	1.6e-05	0.000535963	55.2428	67.483	33.7025	159.235	126.68	151.149	60	70	35	130	135	149	0.995407	1.06242	0.524673	2.29745	2.18038	2.44219
Tnfrsf10b	1.48067	0.0170413	0.102869	188.746	129.182	118.44	843.947	217.701	157.236	205	134	123	689	232	155	1.89599	1.27105	1.15993	6.66495	2.13607	1.43738
Ube2o	1.4786	0.000555173	0.00893302	1059.74	1021.88	1136.26	4376.52	1217.06	3374.99	1151	1060	1180	3573	1297	3327	6.51292	6.16512	6.81135	21.109	7.30077	18.9508
Gm37352	1.47521	0.00849617	0.0636471	167.57	134.966	155.031	843.947	197.057	232.304	182	140	161	689	210	229	2.45059	1.94023	2.21234	9.70488	2.81055	3.10214
Ppp1r15a	1.47418	0.00325003	0.0324514	1256.77	1241.69	1187.29	6531.1	1534.23	2175.94	1365	1288	1233	5332	1635	2145	17.189	16.5996	15.8329	70.108	20.4725	27.1206
Dusp5	1.47383	7.03e-13	1.63e-10	385.779	312.35	299.471	1057.08	938.368	777.05	419	324	311	863	1000	766	4.98914	3.96403	3.77627	10.7306	11.8455	9.18321
Nr4a2	1.47107	0.0193187	0.110616	231.099	152.319	210.881	1174.67	222.393	251.578	251	158	219	959	237	248	2.19501	1.36517	2.05089	8.85975	2.02352	2.42767
Nmb	1.46736	0.0313075	0.150565	36.8286	61.6987	55.8498	289.073	43.1649	95.356	40	64	58	236	46	94	1.62857	2.73714	2.45832	10.3983	1.87916	3.9412
Gpr132	1.46719	2.84e-17	1.73e-14	287.263	329.702	271.546	779.028	918.662	757.776	312	342	282	636	979	747	3.69909	4.28793	3.41301	7.88967	11.8067	9.47171
Fmnl2	1.46686	1.43e-07	1.07e-05	1392.12	1305.31	1296.1	5096.75	2533.59	3410.5	1512	1354	1346	4161	2700	3362	8.32878	7.60164	7.55362	23.8912	15.0155	18.2697
Sh3d21	1.46425	0.00762202	0.0595146	632.531	544.684	597.978	3091.61	526.424	1281.22	687	565	621	2524	561	1263	9.30074	7.63491	8.4466	35.4417	7.22729	15.921
Ifi204	1.46322	0.012281	0.0826178	187.826	220.766	144.439	128.613	793.859	601.555	204	229	150	105	846	593	2.60545	3.01377	1.95442	1.40309	10.7955	7.65268
Cd86	1.4616	0.000895649	0.0125929	171.253	194.737	153.106	200.881	635.275	592.425	186	202	159	164	677	584	2.41408	2.70434	2.07604	1.97822	8.08785	7.03761
Mafb	1.4599	0.000298065	0.0056067	383.017	343.199	314.877	439.734	1079.12	1344.11	416	356	327	359	1150	1325	3.63672	3.20007	2.91868	3.27862	10.0161	11.6785
Il2rb	1.45801	1.56e-12	3.34e-10	400.511	301.745	325.47	1001.96	787.29	1035.73	435	313	338	818	839	1021	4.75649	3.52014	3.7635	9.34763	9.12503	11.241
Rpl17	1.45715	0.00138761	0.0173836	1621.38	2139.21	1988.45	9571.26	3010.28	3204.57	1761	2219	2065	7814	3208	3159	66.9475	86.6914	80.0391	310.03	121.312	120.818
Tox	1.45689	5.05e-08	4.38e-06	47.8771	39.5257	49.1093	129.838	114.481	130.861	52	41	51	106	122	129	0.383691	0.307145	0.384894	0.818152	0.898432	0.961757
Ly6c1	1.44983	5.98e-05	0.00158842	5213.08	6593.08	6304.29	23897.5	8668.64	16908.5	5662	6839	6547	19510	9238	16668	208.087	262.766	245.567	804.307	344.707	638.597
Cd53	1.44978	8.96e-09	1.01e-06	1418.82	1735.28	1569.57	5741.04	3275.84	3888.29	1541	1800	1630	4687	3491	3833	26.0622	31.2845	28.1102	82.739	58.737	65.2267
Cry1	1.4485	0.00740925	0.0581902	351.713	379.833	525.759	2195	451.355	786.18	382	394	546	1792	481	775	3.71398	3.94102	5.41403	18.2074	4.6574	7.58447
Haus3	1.4416	0.0096617	0.0696555	212.685	222.694	249.398	1240.81	269.312	350.991	231	231	259	1013	287	346	3.69018	3.83248	4.16624	17.4723	4.29587	5.57576
Bcar3	1.44083	0.0195918	0.111741	1698.72	1538.61	1519.5	9350.78	1422.57	2141.45	1845	1596	1578	7634	1516	2111	16.55	14.8782	14.3702	71.3172	13.4474	19.0099
Tlr6	1.43921	1.11e-10	1.84e-08	98.5164	103.153	86.6635	286.623	222.393	273.895	107	107	90	234	237	270	0.86515	0.879714	0.731718	1.94715	1.94447	2.17025
Klhl6	1.43646	0.00820207	0.0624013	477.851	518.655	564.276	2776.82	549.883	898.781	519	538	586	2267	586	886	6.47834	6.94681	7.40386	31.9447	7.33993	11.1388
Tox2	1.43547	0.0120719	0.0817258	502.71	279.572	421.763	2139.88	412.882	705.026	546	290	438	1747	440	695	5.83068	3.43392	4.95513	20.348	5.10634	7.87986
Acpp	1.43485	0.020942	0.116258	336.981	296.925	337.988	1875.3	292.771	460.549	366	308	351	1531	312	454	2.41378	2.09646	2.34814	11.4082	2.03881	3.03998
Cd244	1.43299	1.65e-07	1.21e-05	267.007	255.471	226.288	475.256	669.995	875.45	290	265	235	388	714	863	2.2885	2.19443	1.88873	3.24505	5.79719	6.96048
Phospho1	1.43288	0.0213652	0.117533	218.209	206.305	160.809	1102.4	173.598	305.342	237	214	167	900	185	301	5.39494	5.50542	4.20588	16.6469	5.13439	7.16155
Gm44164	1.42952	0.0145283	0.0924864	47.8771	52.0583	57.7757	275.599	75.0694	75.0675	52	54	60	225	80	74	0.593057	0.635711	0.70028	2.69452	0.909188	0.855862
Acsbg1	1.4239	0.000717997	0.0108803	53.4014	30.8494	36.5913	67.3688	128.556	127.818	58	32	38	55	137	126	0.587184	0.330948	0.390449	0.57725	1.47238	1.29413
Jaml	1.42323	2.63e-07	1.77e-05	209.002	213.053	173.327	709.209	405.375	483.881	227	221	180	579	432	477	2.76406	2.71342	2.19723	7.24348	5.15407	5.76401
Pde1b	1.4222	4.22e-05	0.00119824	392.224	417.43	411.17	1642.57	656.857	973.849	426	433	427	1341	700	960	4.24724	4.43362	4.34207	13.9539	6.94073	9.62654
Il20rb	1.42164	0.00389237	0.036894	121.534	87.7278	103.996	499.754	152.016	188.683	132	91	108	408	162	186	1.38474	0.980328	1.15848	4.48361	1.69154	1.96943
Rtn4rl2	1.41952	0.0127474	0.0844688	53.4014	41.4538	41.4059	213.13	47.8568	104.486	58	43	43	174	51	103	1.30122	1.00212	0.9716	4.15981	1.12654	2.35389
Rassf5	1.41567	0.000165831	0.00352402	1229.15	912.948	1013	4497.78	1734.1	2187.1	1335	947	1052	3672	1848	2156	12.1983	9.03988	9.89823	36.5616	17.3245	20.6092
Sfn	1.4144	0.0178519	0.106179	520.203	468.525	389.986	2591.86	502.965	581.266	565	486	405	2116	536	573	10.3207	9.10879	7.54413	40.3251	9.73008	10.5282
Ppp1r3b	1.41345	0.0152316	0.0954896	264.245	284.392	240.732	1451.49	300.278	352.006	287	295	250	1185	320	347	1.93917	2.05687	1.72099	8.37439	2.14016	2.35882
Ier2	1.41223	0.00211803	0.023606	1720.81	1389.18	1379.88	7289.3	2307.45	2354.48	1869	1441	1433	5951	2459	2321	36.1658	28.6628	28.2848	120.239	47.3538	45.2108
Ctla2a	1.41222	8.74e-06	0.000324868	2789.76	3264.25	3159.37	11676.8	4979.92	7865.86	3030	3386	3281	9533	5307	7754	68.2179	78.9528	77.5327	222.725	122.006	177.349
Dedd2	1.41177	0.00344633	0.0336646	905.983	905.236	851.228	4404.69	1110.09	1570.33	984	939	884	3596	1183	1548	15.8026	15.53	14.1998	60.2983	18.351	25.081
Dll1	1.40994	0.000145481	0.00317015	830.484	749.061	842.562	3435.81	1285.56	1716.41	902	777	875	2805	1370	1692	7.41409	6.56625	7.33974	24.0833	11.2098	14.0085
Cd300ld4	1.40665	0.0935157	0.280971	34.0664	22.173	14.4439	8.57421	88.2066	90.2839	37	23	15	7	94	89	1.24601	0.791919	0.501007	0.228261	3.21239	3.09052
Hrh2	1.40049	0.00207197	0.0232366	105.882	59.7706	33.7025	143.312	179.228	203.9	115	62	35	117	191	201	0.875638	0.538937	0.264634	0.987603	1.60111	1.63023
Plek	1.3966	9.95e-17	4.53e-14	2508.95	2686.79	2351.47	6393.91	5733.43	7743.11	2725	2787	2442	5220	6110	7633	19.5716	20.5791	17.9057	39.1406	43.7015	55.2347
Fcgr3	1.39082	6.4e-12	1.24e-09	854.423	850.285	768.417	2558.79	1694.69	2233.77	928	882	798	2089	1806	2202	20.3309	19.8621	17.8347	47.9119	39.3929	48.5536
Fcer1g	1.39039	4.02e-14	1.19e-11	1095.65	1194.45	1196.92	2435.07	3310.56	3393.25	1190	1239	1243	1988	3528	3345	51.9048	55.6126	55.3635	90.616	153.269	146.989
C1qa	1.3889	0.00028398	0.00541866	973.195	796.299	700.049	1052.18	2878.91	2535.05	1057	826	727	859	3068	2499	29.9315	24.0247	20.9843	25.386	86.4576	71.2251
Pkd1l3	1.38504	0.014407	0.0920357	50.6393	47.2381	55.8498	242.528	54.4253	105.5	55	49	58	198	58	104	0.25758	0.23997	0.289488	0.941426	0.291681	0.489987
Clec4a2	1.38331	1.28e-06	6.46e-05	254.117	222.694	205.104	417.686	575.219	785.166	276	231	213	341	613	774	3.28784	3.23583	2.84261	5.17551	9.60383	11.5573
Tnfrsf9	1.38329	0.0186656	0.108403	34.0664	31.8134	27.9249	26.9475	112.604	104.486	37	33	29	22	120	103	0.606063	0.791408	0.781942	0.383151	1.85101	2.42959
Ms4a6c	1.37798	0.00189425	0.0220738	487.058	565.893	452.576	514.452	1852.34	1544.97	529	587	470	420	1974	1523	8.45681	9.64315	7.66272	7.01066	31.4245	24.5128
Ifitm1	1.37761	9.56e-07	5.2e-05	878.361	1011.28	746.269	2888.28	1528.6	2433.61	954	1049	775	2358	1629	2399	36.9147	42.5495	31.3524	91.2439	63.4406	93.1575
Gm13305	1.37261	0.0167971	0.102028	46.0357	27.9572	12.5181	106.565	56.3021	61.88	50	29	13	87	60	61	0.743015	0.437821	0.196669	1.36761	0.893019	0.914953
Arhgef37	1.37239	0.00143392	0.0178512	122.455	97.3683	77.9972	402.988	148.262	221.145	133	101	81	329	158	218	1.20314	0.945532	0.744295	3.12432	1.42734	1.99684
Fcgr2b	1.37159	3.07e-09	3.92e-07	599.385	715.319	672.124	1277.56	1766.95	2094.79	651	742	698	1043	1883	2065	8.75736	10.9295	10.1761	17.1889	27.0615	30.7294
Klf4	1.36929	0.0102617	0.0726869	3099.12	2484.34	2959.08	14756.2	3452.25	3861.92	3366	2577	3073	12047	3679	3807	32.8324	25.8857	30.6257	122.978	35.7448	37.2961
Fam220a	1.368	0.000360703	0.006397	772.479	700.859	754.936	2397.1	894.264	2461	839	727	784	1957	953	2426	13.7386	12.6038	12.8419	35.5037	15.7998	40.6028
Batf3	1.36725	0.119716	0.324827	32.225	53.0223	43.3318	8.57421	199.872	122.746	35	55	45	7	213	121	1.26418	2.05987	1.67123	0.254927	7.7672	4.46872
Cldn15	1.36469	0.0383402	0.170067	69.9743	38.5617	14.4439	160.46	53.487	103.471	76	40	15	131	57	102	1.18762	0.649109	0.224668	2.15906	0.898857	1.60757
Cdr2	1.36235	0.000486089	0.00801606	730.126	750.025	752.047	2508.57	869.867	2361.58	793	778	781	2048	927	2328	9.27262	9.32508	9.28477	24.9473	10.76	27.3992
Tsc22d3	1.36183	0.0104957	0.0739519	3735.34	3014.56	5094.85	17707	3264.58	9471.69	4057	3127	5291	14456	3479	9337	61.181	48.5398	81.169	227.046	52.6409	141.832
Rps27	1.36075	0.00386084	0.0366666	1472.22	5201.01	5549.35	13301	8214.47	9874.42	1599	5395	5763	10859	8754	9734	104.133	467.247	496.88	950.839	733.41	829.436
Mki67	1.35996	0.000210591	0.00426298	775.241	831.968	603.756	2878.48	1701.26	1096.59	842	863	627	2350	1813	1081	2.4645	2.59726	1.87159	7.18416	5.27844	3.18479
Art2a-ps	1.35855	0.117784	0.322013	8.28643	31.8134	18.2956	8.57421	66.6241	74.0531	9	33	19	7	71	73	0.190807	0.791024	0.449284	0.151031	1.64764	1.71652
Npr3	1.35666	0.0159672	0.0986315	1940.87	2026.42	2294.66	10499.7	1666.54	3871.05	2108	2102	2383	8572	1776	3816	8.96575	9.18736	10.3346	38.053	7.51242	16.3315
Gfi1	1.35568	0.000725292	0.0109341	23.0179	27.9572	28.8878	80.8425	46.9184	77.0964	25	29	30	66	50	76	0.2555	0.298249	0.310032	0.709172	0.509211	0.784908
Themis2	1.35458	1e-06	5.38e-05	975.957	1015.14	875.302	3424.78	2084.11	1822.92	1060	1053	909	2796	2221	1797	10.1416	10.3533	8.87141	27.9257	21.1338	17.2957
Kcnip3	1.3532	0.0253204	0.131747	92.0714	73.2672	61.6274	383.39	78.8229	118.688	100	76	64	313	84	117	1.36878	0.968307	0.741267	4.09266	1.08607	1.58089
Id1	1.34959	0.00101208	0.0138276	1764.09	1650.44	1711.12	7492.63	2517.64	3053.42	1916	1712	1777	6117	2683	3010	59.3975	54.6714	56.3848	197.195	82.7941	94.141
Nfkbia	1.34933	0.00339283	0.0333518	2772.27	2553.75	3294.18	13236.1	3582.69	5146.18	3011	2649	3421	10806	3818	5073	56.2098	50.8257	65.1419	210.577	70.9089	95.3058
Plac8	1.34824	9.14e-05	0.00220642	967.671	1038.27	789.601	1408.62	3487.91	2219.56	1051	1077	820	1150	3717	2188	41.5205	43.4828	33.0917	47.3765	146.257	87.0965
Serpinb9b	1.34572	0.0106172	0.0745196	37.7493	13.4966	20.2215	80.8425	48.7951	52.7501	41	14	21	66	52	52	0.366719	0.130209	0.189498	0.621384	0.467695	0.472065
Cited4	1.34511	0.00223119	0.0246072	64.45	30.8494	28.8878	88.1918	96.6519	130.861	70	32	30	72	103	129	1.6501	0.766833	0.718583	1.75635	2.4118	3.04452
Il22ra2	1.34507	0.0171253	0.103225	53.4014	60.7347	44.2947	227.829	49.7335	125.789	58	63	46	186	53	124	0.676977	0.762469	0.552731	2.28937	0.621099	1.46188
Rnf125	1.34391	0.0222098	0.120497	268.849	236.19	285.99	1387.8	270.25	350.991	292	245	297	1133	288	346	6.43678	5.54415	6.67517	26.115	6.32118	7.68611
Hist1h4i	1.34379	0.000317273	0.00582519	48.7978	47.2381	35.6283	137.187	74.131	123.76	53	49	37	112	79	122	2.11369	2.0167	1.51727	4.70329	3.17941	4.95797
Amer2	1.34316	0.00469103	0.0417241	55.2428	61.6987	26.962	109.015	80.6996	175.496	60	64	28	89	86	173	0.167228	0.20598	0.08475	0.311439	0.239465	0.605205
Slc7a5	1.34146	0.000181721	0.00381169	393.145	362.48	369.764	1431.89	547.068	874.435	427	376	384	1169	583	862	3.57679	3.23225	3.27717	10.2214	4.85376	7.26569
Ccl8	1.34084	0.0880498	0.271085	67.2121	48.2021	43.3318	19.5982	268.373	113.616	73	50	45	16	286	112	4.16161	2.94699	2.62791	0.940028	16.3592	6.46576
Rasl10a	1.33984	0.00178631	0.0211542	71.8157	56.8785	40.443	149.436	84.4531	194.77	78	59	42	122	90	192	2.05456	1.58387	1.13177	3.36949	2.37601	5.11698
Ninj1	1.33717	9.36e-15	2.96e-12	719.078	787.622	721.233	2218.27	1674.05	1738.73	781	817	749	1811	1784	1714	19.5036	21.1201	19.0133	47.2308	44.6356	42.9735
Slc25a34	1.32956	0.0280793	0.140755	68.1328	56.8785	27.9249	236.403	77.8845	71.0098	74	59	29	193	83	70	0.812658	0.661933	0.32294	2.22078	0.902223	0.771988
Cdkn2d	1.32933	0.00273041	0.0286359	504.551	646.872	510.352	2447.32	761.016	968.777	548	671	530	1998	811	955	11.7755	16.035	11.1758	44.7443	16.886	21.0468
Tex30	1.32828	1.27e-05	0.000443793	97.5957	103.153	133.847	374.815	240.222	226.217	106	107	139	306	256	223	2.71151	2.77399	3.73045	8.26891	6.51755	5.81333
Sgms2	1.32314	0.0178772	0.106286	429.053	488.769	383.245	2192.55	452.293	611.699	466	507	398	1790	482	603	2.7604	2.72912	2.21933	10.6692	2.85012	3.58092
Slamf1	1.32286	0.010262	0.0726869	63.5293	48.2021	67.405	101.666	82.5764	263.751	69	50	70	83	88	260	0.749409	0.559044	0.774493	0.94412	0.956411	2.85342
Mkrn1	1.31956	0.000227771	0.00456105	2730.84	2650.15	2692.35	9512.47	3430.67	7208.51	2966	2749	2796	7766	3656	7106	31.1842	30.0375	30.5568	100.441	40.1258	85.3674
Akr1c14	1.31361	0.00343955	0.0336646	1664.65	2487.23	2256.14	8765.29	2329.03	4834.75	1808	2580	2343	7156	2482	4766	18.9191	27.1592	23.9119	76.6922	25.5908	50.38
Pira2	1.31313	1.22e-17	7.75e-15	251.355	246.795	233.029	614.893	555.514	647.204	273	256	242	502	592	638	2.33733	2.23233	2.09962	4.4521	5.24318	5.45848
Nt5c3	1.31275	0.000103961	0.0024563	494.423	470.453	597.015	1719.74	730.05	1431.35	537	488	620	1404	778	1411	9.60247	9.54101	11.9819	28.424	14.1544	26.738
Txnip	1.31114	0.0249769	0.130567	22953.4	17810.7	20289.9	106543	18695.1	26260.4	24930	18475	21071	86982	19923	25887	262	199.573	225.874	952.884	208.209	273.696
Eln	1.30902	1.5e-05	0.000510465	7861.98	7677.63	5212.33	23989.4	13040.5	14389.6	8539	7964	5413	19585	13897	14185	65.301	62.5891	42.2126	156.355	105.722	109.159
Nusap1	1.30857	1.16e-05	0.000413013	133.504	105.081	128.069	297.647	393.176	217.087	145	109	133	243	419	214	1.28014	1.00977	1.24899	2.40975	3.70778	2.00697
Lcp2	1.30697	4.9e-05	0.00136037	582.812	484.913	448.725	748.406	1656.22	1346.14	633	503	466	611	1765	1327	5.11805	4.23158	3.94249	5.33218	14.4658	11.6034
Dpm1	1.30675	0.0694582	0.238924	233.861	227.514	103.033	379.715	928.046	88.255	254	236	107	310	989	87	4.52151	3.82014	1.74331	6.23941	12.9968	2.03241
Grina	1.30597	0.00481593	0.042627	3718.76	3106.14	2753.01	14261.4	3823.85	5597.6	4039	3222	2859	11643	4075	5518	70.2862	57.6206	50.7429	211.489	70.5469	96.6276
Hspa1a	1.30423	4.46e-06	0.000183344	234.782	217.874	272.509	820.674	476.691	495.04	255	226	283	670	508	488	2.52617	2.29711	2.85876	6.93733	5.01408	4.86751
Tnfrsf1b	1.30314	1.76e-11	3.21e-09	1943.63	1690.93	1735.2	3517.87	5173.22	4557.82	2111	1754	1802	2872	5513	4493	16.2903	13.911	14.1772	23.127	42.3206	34.884
Nlrp3	1.30062	9.8e-08	7.72e-06	208.081	224.622	219.548	684.712	418.512	505.184	226	233	228	559	446	498	1.64636	1.79017	1.70441	4.30391	3.25845	3.68769
Peg10	1.30026	0.041298	0.178215	139.028	69.411	92.4411	475.256	76.0078	190.712	151	72	96	388	81	188	0.675385	0.323112	0.438411	1.79102	0.35195	0.834172
Xylt1	1.30004	0.000137693	0.00304597	328.695	249.687	263.842	1038.7	511.41	525.473	357	259	274	848	545	518	1.16296	0.868358	0.911178	2.89058	1.76858	1.7013
Gnmt	1.29722	0.00254305	0.0270998	177.698	143.642	150.217	607.544	190.489	362.15	193	149	156	496	203	357	5.48512	4.3595	4.50284	14.7174	5.72952	10.1998
Trim30b	1.29655	0.000432003	0.00737441	384.859	250.651	152.143	690.836	512.349	732.415	418	260	158	564	546	722	3.72242	2.18819	1.37903	5.18246	4.62511	6.37475
Sh2d1a	1.29467	0.070217	0.240203	16.5729	15.4247	32.7396	14.6986	68.5008	75.0675	18	16	34	12	73	74	0.584627	0.538683	1.14553	0.412355	2.31063	2.46864
Angptl4	1.29233	0.0104373	0.0736767	1132.48	590.958	450.65	2902.98	842.654	1580.48	1230	613	468	2370	898	1558	14.0727	6.74104	4.74749	26.1118	8.61232	15.1291
Blvrb	1.29044	5.85e-08	5.02e-06	533.093	559.144	516.129	1663.4	973.087	1299.48	579	580	536	1358	1037	1281	16.6554	17.2011	15.8006	41.0977	29.837	37.3319
Mettl21e	1.29009	0.0204727	0.114701	63.5293	41.4538	32.7396	191.082	54.4253	92.3128	69	43	34	156	58	91	0.629735	0.399697	0.30896	1.49146	0.525295	0.840198
Cd52	1.28934	2.84e-09	3.66e-07	962.146	992.963	1074.63	1831.21	2756.92	2815.03	1045	1030	1116	1495	2938	2775	59.8615	60.6551	65.2354	89.4404	167.528	160.027
Hk2	1.28817	0.00441801	0.0402106	521.124	501.302	615.311	2395.88	760.078	845.017	566	520	639	1956	810	833	3.04905	2.8717	3.48008	10.9058	4.35602	4.47982
Nat8l	1.28779	3.37e-05	0.00100828	88.3886	70.3751	79.923	148.211	176.413	257.664	96	73	83	121	188	254	0.43276	0.336929	0.377569	0.568357	0.843177	1.15088
Spsb1	1.28622	0.0155812	0.0969869	537.697	512.87	493.019	2473.05	545.192	747.632	584	532	512	2019	581	737	6.02429	6.26521	5.73393	20.9023	6.35775	7.55045
Spn	1.28202	0.000524579	0.00850646	842.453	600.598	923.448	1010.53	2444.45	2298.69	915	623	959	825	2605	2266	7.61719	5.1711	8.09547	6.99829	21.0235	18.537
Hcls1	1.28171	2.21e-27	8.05e-24	1067.11	1014.17	1001.45	2355.46	2678.1	2459.98	1159	1052	1040	1923	2854	2425	16.9289	15.7914	15.5012	29.3309	41.4905	35.6598
Hpse	1.27761	0.000199404	0.0041058	240.306	218.838	228.214	307.447	696.269	661.406	261	227	237	251	742	652	2.58016	2.20033	2.33586	2.56909	7.02257	6.23689
Gm614	1.27714	0.0420585	0.179909	26.7007	5.78425	25.9991	56.3448	44.1033	41.5915	29	6	27	46	47	41	1.10507	0.239198	1.05801	1.88654	1.80278	1.60507
Gm10642	1.27684	0.0146455	0.093029	19.335	21.2089	16.3698	71.0434	29.0894	38.5482	21	22	17	58	31	38	0.371331	0.401205	0.298794	1.09961	0.550127	0.69293
Mcm10	1.27669	0.0192035	0.110216	77.34	65.5549	43.3318	258.451	126.68	66.9521	84	68	45	211	135	66	0.510862	0.420127	0.27517	1.33807	0.809899	0.397962
Ppp1r2	1.27668	0.000545129	0.00882988	5479.17	5046.76	5398.18	20765.5	7638.31	10178.7	5951	5235	5606	16953	8140	10034	44.6619	40.2499	43.1321	137.162	61.3316	75.309
Matk	1.27604	0.00180099	0.0212606	87.4678	81.9436	76.0713	100.441	262.743	230.275	95	85	79	82	280	227	1.19641	1.09738	1.04762	1.16178	3.66366	2.98909
Lat	1.27489	2.21e-06	0.000100942	197.954	195.701	196.437	405.437	380.039	642.132	215	203	204	331	405	633	5.116	4.95648	4.95587	8.36567	9.71299	15.3234
Pirb	1.27458	3.9e-10	6.06e-08	1188.64	1032.49	857.006	2202.35	2329.97	2914.45	1291	1071	890	1798	2483	2873	9.94591	8.47999	6.99274	14.4554	19.0314	22.2738
Btg1	1.27449	0.00112351	0.0148599	4048.38	3864.85	3816.08	15954.1	5862.92	6559.28	4397	4009	3963	13025	6248	6466	26.5222	25.4644	25.1148	84.6716	37.9632	40.2517
Rbfox3	1.26961	0.0141933	0.0911506	58.005	68.447	84.7377	259.676	66.6241	183.611	63	71	88	212	71	181	0.57806	0.72287	0.922731	2.31996	0.666575	1.86027
Gadd45a	1.26776	0.00137501	0.01728	306.598	416.466	346.654	1335.13	460.739	781.108	333	432	360	1090	491	770	8.02194	10.6956	8.83514	27.4072	11.7608	18.6504
Tmc8	1.26701	3.58e-05	0.00105571	260.562	219.802	269.62	839.047	415.697	551.848	283	228	280	685	443	544	3.21004	2.571	3.28771	8.25543	4.99747	6.38138
Chil4	1.26657	0.0167514	0.101963	29.4629	39.5257	25.9991	44.0959	57.2404	126.803	32	41	27	36	61	125	0.60271	0.806756	0.515341	0.710458	1.14682	2.39745
Neb	1.26646	0.0100191	0.0714914	92.9921	82.9076	61.6274	164.135	91.96	315.486	101	86	64	134	98	311	0.152049	0.119784	0.092145	0.215513	0.130931	0.509609
Rasgef1b	1.2652	0.0137683	0.089127	837.85	997.784	1055.37	4456.14	1008.75	1485.12	910	1035	1096	3638	1075	1464	8.95925	10.4665	11.0099	37.4277	10.5329	14.5172
Ripor2	1.26407	0.00267886	0.0281967	1035.8	772.198	990.853	3683.23	1112.9	1927.41	1125	801	1029	3007	1186	1900	6.99646	5.1436	6.59704	19.709	7.75887	12.3153
Il10ra	1.26299	2.33e-19	2.12e-16	817.594	748.097	667.309	1809.16	1851.4	1699.16	888	776	693	1477	1973	1675	7.48492	6.71111	5.94826	13.4094	16.6963	14.1948
Slc6a2	1.26092	2.34e-06	0.00010574	3426.9	3149.53	2771.31	8236.14	4952.7	9214.03	3722	3267	2878	6724	5278	9083	17.7236	15.9848	13.976	33.4214	25.0021	43.5265
Glul	1.2609	0.00541678	0.0464232	9024.84	8833.52	9484.84	38993	10118.4	16416.5	9802	9163	9850	31834	10783	16183	103.571	99.614	106.138	351.752	113.35	172.259
Ceacam16	1.25998	0.00816438	0.0622221	43.2736	17.3528	23.1103	73.4932	52.5486	75.0675	47	18	24	60	56	74	0.844827	0.323263	0.432098	1.11832	0.989672	1.33667
Ms4a7	1.2531	0.095017	0.283703	53.4014	61.6987	70.2938	19.5982	228.962	192.741	58	64	73	16	244	190	1.65795	1.54448	1.63395	0.356838	5.61975	4.40527
Mpp3	1.25204	0.0356673	0.162872	74.5778	99.2963	91.4782	416.461	82.5764	133.904	81	103	95	340	88	132	0.795131	1.09538	0.943014	3.74877	0.83072	1.29093
Gm13889	1.25162	1.6e-07	1.18e-05	1106.7	1019.96	1230.62	2111.7	2393.78	3487.6	1202	1058	1278	1724	2551	3438	26.6793	23.1131	28.8838	40.0156	58.2191	77.2993
Cd300c2	1.25089	0.00662783	0.0537676	347.109	409.718	436.206	351.542	1210.49	1276.15	377	425	453	287	1290	1258	9.10038	10.5976	11.1993	7.18015	30.8634	30.7687
Pou2f2	1.24993	0.0258216	0.133343	412.48	351.875	464.131	243.752	1300.58	1376.58	448	365	482	199	1386	1357	1.94233	1.77781	2.32048	1.01371	6.19142	6.39386
Adap1	1.24925	0.000354013	0.00632452	374.731	303.673	250.361	426.261	960.889	819.656	407	315	260	348	1024	808	4.67928	3.72098	3.04705	4.18232	11.7298	9.36648
Cks2	1.24776	3.74e-06	0.000158329	102.199	111.829	95.3299	252.327	297.463	184.626	111	116	99	206	317	182	4.69537	5.05517	4.27309	9.13776	13.4109	7.77455
Smox	1.24723	3.92e-05	0.0011382	651.866	729.78	579.683	2203.57	1062.23	1391.79	708	757	602	1799	1132	1372	9.767	11.9068	9.69122	31.3662	17.6029	20.8968
Metrnl	1.24652	1.64e-09	2.3e-07	491.661	546.612	415.022	939.488	1218	1289.34	534	567	431	767	1298	1271	11.2232	12.2438	9.29699	16.8792	27.1722	26.8771
Tmem156	1.24637	0.00317087	0.0318793	126.138	93.5121	79.923	369.916	146.385	195.784	137	97	83	302	156	193	2.76361	1.97224	1.74397	6.4887	3.07838	4.00729
Aoc2	1.2457	0.0322166	0.152745	127.059	101.224	113.626	543.85	135.125	132.89	138	105	118	444	144	131	1.59093	1.2416	1.38503	5.3601	1.65252	1.51639
Sh2d2a	1.24511	3.77e-05	0.00110286	187.826	99.2963	119.403	358.892	298.401	307.371	204	103	124	293	318	303	1.61407	0.852332	0.829719	2.25779	2.13004	2.29156
Ctla2b	1.24291	6.7e-09	7.88e-07	268.849	203.413	217.622	541.4	467.307	624.886	292	211	226	442	498	616	8.05576	5.77503	5.84875	12.5871	13.4757	17.4222
Tiparp	1.24264	0.0470823	0.191881	964.908	1052.73	1093.89	5396.85	875.497	1091.52	1048	1092	1136	4406	933	1076	7.36709	7.88914	8.16339	32.3252	6.52432	7.60752
Col11a2	1.2423	0.00296991	0.0304254	85.6264	80.9795	108.811	346.643	140.755	165.351	93	84	113	283	150	163	0.539249	0.428085	0.652512	1.52103	0.744554	0.801746
Slc10a6	1.24078	0.0291024	0.144059	441.022	415.502	428.503	1943.9	306.846	787.194	479	431	445	1587	327	776	6.63608	6.14021	6.28958	22.9708	4.509	10.8207
Slc2a4	1.24005	0.0384175	0.170079	111.406	70.3751	51.9981	352.767	91.96	108.544	121	73	54	288	98	107	1.45302	0.88439	0.635697	3.68665	1.15579	1.30544
Lcn2	1.23761	0.00900361	0.0664581	3224.34	2907.55	2489.17	12616.3	3535.77	4178.42	3502	3016	2585	10300	3768	4119	112.755	99.7962	84.871	346.153	120.696	133.457
Tnfsf14	1.23696	0.00443913	0.0403451	141.79	91.584	57.7757	166.585	197.057	322.587	154	95	60	136	210	318	2.42651	1.53814	0.962566	2.23688	3.30347	5.05902
Dfna5	1.23614	3.13e-05	0.000960614	110.486	83.8717	78.9601	238.853	159.523	246.505	120	87	82	195	170	243	1.10336	0.754594	0.736416	1.69944	1.46482	2.20385
Piwil2	1.23457	0.0222245	0.120532	36.8286	33.7415	20.2215	107.79	35.658	71.0098	40	35	21	88	38	70	0.236175	0.211836	0.124614	0.546631	0.223284	0.418456
Trem2	1.23455	0.00120925	0.0157679	115.089	93.5121	104.959	133.513	277.757	325.631	125	97	109	109	296	321	3.37926	2.66071	2.99078	3.08003	8.0201	8.84913
Cd3d	1.23258	0.00090396	0.0126712	127.979	94.4761	108.811	145.762	316.23	315.486	139	98	113	119	337	311	2.53133	1.82726	2.12978	2.25747	6.09751	5.70307
Fermt3	1.22672	5.41e-10	8.05e-08	1168.39	970.79	1031.3	2617.58	1971.51	2832.28	1269	1007	1071	2137	2101	2792	14.4512	11.7837	12.4335	25.3955	23.7971	31.9943
Tmem120a	1.2257	0.00724569	0.0573709	458.516	444.423	341.839	1731.99	553.637	626.915	498	461	355	1414	590	618	9.39381	8.94637	6.83992	27.8793	11.0902	11.7372
Icos	1.22458	2.55e-05	0.000810458	56.1636	65.5549	91.4782	155.561	186.735	155.207	61	68	95	127	199	153	0.552084	0.655372	0.898852	1.23172	1.82049	1.3907
Syk	1.22194	4.37e-07	2.77e-05	2205.11	2064.01	2153.11	6714.83	3963.67	4304.21	2395	2141	2236	5482	4224	4243	13.2866	12.4138	12.8697	32.4536	23.5064	23.9368
Cd84	1.22087	1.41e-08	1.48e-06	814.832	909.092	853.154	2344.43	1504.2	2159.71	885	943	886	1914	1603	2129	8.41629	9.06421	8.99796	18.7626	16.1621	19.7636
Ms4a6d	1.21822	0.0252455	0.131607	220.971	343.199	180.068	182.508	837.024	711.113	240	356	187	149	892	701	4.97026	7.60272	3.95627	3.22748	18.45	14.748
Ncapg	1.21803	0.000197625	0.00407493	54.3221	50.1302	35.6283	96.766	131.371	97.3849	59	52	37	79	140	96	0.463758	0.420853	0.29298	0.65019	1.10031	0.761078
Has1	1.21679	0.185692	0.411588	31.3043	39.5257	5.77757	129.838	24.3976	24.3462	34	41	6	106	26	24	0.465705	0.58452	0.072466	1.55361	0.362478	0.334511
Scrg1	1.21652	0.153975	0.371848	18.4143	32.7774	46.2206	171.484	16.8906	38.5482	20	34	48	140	18	38	0.8354	1.46314	2.04115	6.14679	0.73723	1.56915
Gmfg	1.21485	4.98e-06	0.000200591	610.433	756.773	703.9	2166.82	1206.74	1435.41	663	785	731	1769	1286	1415	30.7326	37.4082	34.3951	85.9015	59.1498	65.9874
Rnf165	1.21438	0.00661601	0.0537492	19.335	18.3168	25.9991	66.1439	37.5347	44.6347	21	19	27	54	40	44	0.084224	0.077493	0.108484	0.226923	0.255242	0.176
Rnasel	1.21086	3.03e-07	2.01e-05	700.663	762.557	651.902	1975.74	1185.16	1736.7	761	791	677	1613	1263	1712	8.75306	8.78323	8.04205	18.6053	14.0194	19.4532
Fxyd5	1.20864	6.4e-05	0.00167276	2045.83	2089.08	1940.3	6914.48	3379.06	3749.32	2222	2167	2015	5645	3601	3696	56.9579	56.9568	51.1808	131.04	89.0464	98.5601
Ccl5	1.20828	0.00127853	0.0164843	587.416	357.66	373.616	563.448	1233.02	1249.77	638	371	388	460	1314	1232	35.3103	21.0975	21.8744	26.5784	72.3752	68.6525
Cyth1	1.20753	0.00581984	0.0488157	1741.07	1640.8	1609.05	6839.77	2075.67	2612.15	1891	1702	1671	5584	2212	2575	17.7428	16.3598	16.2521	55.7523	20.7376	24.3757
C3ar1	1.20643	0.0146769	0.0931457	159.284	163.887	129.032	124.938	416.635	501.126	173	170	134	102	444	494	1.18188	1.19376	0.934767	0.726726	3.01934	3.39564
Gm9733	1.20528	0.00446147	0.0403729	39.5907	63.6268	48.1464	67.3688	128.556	152.164	43	66	50	55	137	150	2.04739	3.20185	2.39432	2.69375	6.47646	7.19352
Mylip	1.20524	0.00406781	0.0379402	1268.74	1320.74	1309.58	5162.9	1609.3	2219.56	1378	1370	1360	4215	1715	2188	13.2491	13.5403	13.3439	42.2819	16.4182	21.1661
Fech	1.20455	0.00203579	0.0230776	1532.07	1399.79	1519.5	4851.78	1572.7	3835.54	1664	1452	1578	3961	1676	3781	16.8966	15.1565	16.3363	41.9826	16.9269	38.6392
Nfkbiz	1.2044	7.41e-05	0.00189281	944.653	863.782	844.488	2999.75	1598.98	1516.57	1026	896	877	2449	1704	1495	8.31785	7.44547	7.24986	20.7347	13.7389	12.1958
Il12rb1	1.20348	0.0746931	0.248715	39.5907	22.173	28.8878	18.3733	84.4531	105.5	43	23	30	15	90	104	0.439564	0.24019	0.310163	0.155707	0.923957	1.06749
Bcl2a1a	1.20014	0.0357835	0.162928	139.028	220.766	189.697	120.039	697.207	444.319	151	229	197	98	743	438	5.39676	8.45642	7.20994	3.67326	26.5768	15.8498
Btg2	1.19975	0.0117822	0.0802249	3262.09	2917.19	3367.36	13613.4	3501.05	4815.48	3543	3026	3497	11114	3731	4747	38.0499	33.4061	38.301	124.601	39.861	51.3023
Amigo2	1.19795	1.32e-05	0.000459255	778.003	853.177	788.638	1875.3	1235.83	2440.71	845	885	819	1531	1317	2406	8.67003	9.32606	8.56365	16.3977	13.4434	24.8435
Tgfbr3l	1.19694	0.0186868	0.108403	34.9871	31.8134	27.9249	120.039	54.4253	43.6203	38	33	29	98	58	43	1.03444	0.908494	0.800249	2.80112	1.5644	1.18066
Nfam1	1.19639	8.25e-13	1.88e-10	1277.03	1051.77	975.446	2735.17	2338.41	2500.56	1387	1091	1013	2233	2492	2465	14.2752	11.512	10.6175	23.9449	25.4598	25.4463
Coro1a	1.19589	1.43e-29	6.96e-26	4742.6	4636.08	4404.43	10159.2	10211.3	11204.3	5151	4809	4574	8294	10882	11045	95.0158	89.9961	86.4964	155.565	198.047	201.933
Fam46b	1.19446	0.0041558	0.0384411	753.144	562.037	764.565	2607.78	829.517	1323.83	818	583	794	2129	884	1305	10.5356	7.70959	10.4237	28.6178	11.3173	16.9181
Grin1	1.19347	0.00935184	0.0680295	31.3043	39.5257	46.2206	127.388	49.7335	91.2983	34	41	48	104	53	90	0.227946	0.284707	0.335035	0.742683	0.357859	0.617437
Acr	1.19234	0.0758871	0.250687	51.56	26.0291	39.4801	171.484	30.9661	65.9377	56	27	41	140	33	65	1.08156	0.536006	0.810806	2.8442	0.628046	1.27113
Cyp4f18	1.19207	1.1e-11	2.06e-09	550.587	546.612	576.794	1397.6	1050.03	1378.6	598	567	599	1141	1119	1359	10.3393	10.075	10.5744	20.6127	19.2535	23.6739
Arrb2	1.19046	0.000193282	0.00400236	1113.14	977.539	916.708	3410.08	1585.84	1869.59	1209	1014	952	2784	1690	1843	22.0993	17.4176	19.0523	50.4487	28.3665	32.2798
Itga4	1.18932	1.35e-07	1.03e-05	2101.99	1904.95	2114.59	3357.41	5359.02	5241.54	2283	1976	2196	2741	5711	5167	6.8853	6.12411	6.75589	8.62933	17.1374	15.6826
Tob2	1.18928	0.0223316	0.120825	1624.14	1503.91	1626.39	7095.77	1574.58	2172.9	1764	1560	1689	5793	1678	2142	13.0066	11.8274	12.7066	44.5991	12.314	15.898
Hmgb2	1.18866	7.76e-07	4.42e-05	1228.23	1238.79	1126.63	3637.91	2381.58	2173.91	1334	1285	1170	2970	2538	2143	15.3696	15.3194	13.7975	35.3751	28.3514	24.5996
Dok2	1.18806	0.0150296	0.0945723	222.813	299.817	219.548	199.657	723.481	766.906	242	311	228	163	771	756	3.96303	5.23384	3.81293	2.77921	12.5758	12.476
Slc23a3	1.18553	0.191851	0.417337	30.3836	21.2089	27.9249	146.986	12.1988	22.3174	33	22	29	120	13	22	0.460601	0.317595	0.417701	1.78143	0.17443	0.302587
Rac2	1.18502	4.19e-10	6.36e-08	1696.88	1269.64	1246.03	3452.96	2858.27	3268.48	1843	1317	1294	2819	3046	3222	17.8852	13.1311	12.8081	28.5477	29.4004	31.4562
Irf5	1.18409	0.00100812	0.0137994	693.298	700.859	616.274	777.803	2039.07	1749.88	753	727	640	635	2173	1725	10.1896	10.1468	8.82915	9.09866	29.1204	23.9727
Arhgap15	1.17995	2.69e-05	0.000846998	228.337	268.968	320.655	798.626	453.232	602.569	248	279	333	652	483	594	2.7791	3.22266	3.81378	7.65346	5.38645	6.73707
Pde9a	1.1793	0.00695757	0.0556987	836.008	923.552	1133.37	3726.11	1082.88	1743.8	908	958	1177	3042	1154	1719	13.2915	14.3482	18.6286	48.0236	17.0223	24.9759
Klhl2	1.1757	0.00909729	0.0668449	1111.3	1261.93	1151.66	4694.99	1267.73	2001.46	1207	1309	1196	3833	1351	1973	10.2409	11.292	10.3002	31.6426	11.3717	16.0639
Epsti1	1.17513	0.00544039	0.0465708	267.007	233.298	251.324	243.752	728.173	724.3	290	242	261	199	776	714	4.59385	3.92213	4.23653	3.38595	12.2206	11.4953
Igfbp6	1.1749	0.0241366	0.127625	4856.77	5522.03	5872.9	23677.1	4824.15	8192.5	5275	5728	6099	19330	5141	8076	139.748	155.983	164.815	534.559	135.506	215.317
Fpr2	1.17424	1.3e-07	9.94e-06	351.713	379.833	291.767	737.382	640.905	931.243	382	394	303	602	683	918	9.92983	10.5163	8.01317	16.3247	17.6566	24.0128
Plxna2	1.17296	0.0350063	0.160883	1699.64	1480.77	1709.2	7473.03	1421.63	2131.31	1846	1536	1775	6101	1515	2101	4.92583	4.21269	4.83056	17.1249	4.02147	5.64072
Gm15448	1.17071	0.00020017	0.00411323	54.3221	48.2021	43.3318	83.2923	127.618	116.659	59	50	45	68	136	115	0.803314	0.703601	0.610303	0.963851	1.85182	1.58032
Clec4n	1.17018	0.0507458	0.201113	420.766	548.54	607.608	251.102	1704.08	1592.65	457	569	631	205	1816	1570	11.1164	14.2434	15.6277	5.11574	43.7339	38.4875
Lamc3	1.16843	0.0406536	0.176383	778.003	489.733	604.719	2638.41	425.081	1146.3	845	508	628	2154	453	1130	4.29473	2.64256	3.21178	11.4023	2.30649	5.79845
Ptp4a1	1.16562	0.0290247	0.14387	1784.34	1892.41	1990.37	8526.44	2049.4	2138.41	1938	1963	2067	6961	2184	2108	14.2326	15.2266	16.7644	55.8866	16.5007	15.347
Zbp1	1.16456	0.05358	0.206933	253.196	244.867	182.956	122.489	883.942	519.386	275	254	190	100	942	512	6.04609	6.1385	3.83677	2.54821	19.5343	10.2671
Upk1a	1.16131	0.0334086	0.156	41.4321	38.5617	40.443	160.46	45.98	63.9088	45	40	42	131	49	63	0.919681	0.837403	0.874378	2.81931	1.00246	1.30865
Myc	1.16091	6.6e-11	1.12e-08	186.905	206.305	223.399	503.428	457.923	417.943	203	214	232	411	488	412	2.85252	3.17771	3.2485	6.53371	6.81882	6.24655
Clec4a3	1.15646	0.0815657	0.26058	321.329	380.797	315.84	117.589	1135.42	1015.44	349	395	328	96	1210	1001	8.03172	9.48467	8.06938	2.25724	27.4146	23.0592
Selp	1.15503	4.99e-05	0.00137844	111.406	167.743	113.626	324.595	228.962	321.573	121	174	118	265	244	317	1.03227	1.52576	1.02668	2.36574	2.07999	2.75217
Ppp1r18	1.15455	6.78e-06	0.000261483	1632.43	1459.56	1620.61	4797.88	2801.97	2893.14	1773	1514	1683	3917	2986	2852	18.2397	16.2609	16.4946	40.8693	28.7424	28.0129
Rgs18	1.15392	0.0069172	0.055528	171.253	150.391	157.92	271.925	202.687	592.425	186	156	164	222	216	584	2.68603	2.31554	2.41766	3.34841	3.10818	8.51393
Ampd3	1.15315	0.00834773	0.0629336	896.776	800.155	849.303	3319.44	995.608	1349.19	974	830	882	2710	1061	1330	7.94498	6.60403	7.01572	22.1244	7.83901	10.7033
Fbxo31	1.1523	0.00468187	0.041668	1498	1298.56	1353.88	4944.87	1492	2789.67	1627	1347	1406	4037	1590	2750	12.0851	10.2964	10.5275	28.73	12.1904	20.805
Cd28	1.15077	3.84e-07	2.47e-05	103.12	106.045	137.699	278.049	230.838	261.722	112	110	143	227	246	258	0.757398	0.761588	0.982421	1.60321	1.6543	1.7559
Dgkh	1.15017	0.0208169	0.115828	441.943	498.41	401.541	1861.83	466.369	651.261	480	517	417	1520	497	642	3.56151	3.94501	3.15479	11.7786	3.66893	4.79568
Tinagl1	1.14944	0.000574001	0.00916516	3720.61	3399.21	3100.63	11592.3	5010.88	6070.32	4041	3526	3220	9464	5340	5984	61.4199	55.2187	49.9574	153.29	80.9375	92.2245
Actn2	1.14545	0.0158547	0.0981024	58.005	119.541	92.4411	300.097	105.097	192.741	63	124	96	245	112	190	0.614333	1.23923	0.953812	2.4996	1.08529	1.8643
Sat1	1.14481	5.46e-18	3.79e-15	3305.36	4059.58	3647.57	8390.47	7756.55	8203.66	3590	4211	3788	6850	8266	8087	94.6571	111.627	97.4133	180.412	211.816	212.916
Dok3	1.14437	3.87e-06	0.00016326	862.709	831.004	713.53	2327.28	1359.69	1636.27	937	862	741	1900	1449	1613	17.7846	16.83	14.3471	37.7361	27.4068	30.8782
Sesn1	1.14309	0.0195521	0.111602	1276.11	1287	1380.84	5360.1	1216.12	2135.37	1386	1335	1434	4376	1296	2105	14.8252	13.5291	15.1416	49.7304	13.9901	23.2582
B430319F04Rik	1.14193	0.00205302	0.023129	45.115	39.5257	35.6283	121.264	73.1927	72.0242	49	41	37	99	78	71	0.532659	0.46006	0.411459	1.13159	0.851825	0.784002
Rab20	1.14174	0.00451163	0.040524	254.117	241.975	302.359	970.11	391.299	401.713	276	251	314	792	417	396	5.84199	5.44205	6.76105	17.4823	8.76176	8.41688
Def6	1.14164	0.00029478	0.00555926	549.666	397.185	460.28	1495.59	764.77	846.031	597	412	478	1221	815	834	7.72118	5.47324	6.29614	16.481	10.4908	10.8467
Slc7a8	1.14005	0.000167186	0.00354764	157.442	133.038	108.811	204.556	325.614	348.962	171	138	113	167	347	344	1.24362	1.02933	0.836617	1.27107	2.51922	2.52558
Tuba4a	1.13899	0.00267849	0.0281967	1181.28	1074.91	1119.89	3920.86	1342.8	2172.9	1283	1115	1163	3201	1431	2142	13.5963	12.4689	13.2353	38.9854	15.4243	24.0795
Ccnb1	1.13891	0.00576848	0.0485525	75.4986	70.3751	48.1464	121.264	210.194	95.356	82	73	50	99	224	94	0.969458	0.877041	0.602621	1.21511	2.62955	1.10894
Hspa1b	1.13884	3.36e-05	0.00100699	271.611	238.118	312.952	809.65	523.609	479.823	295	247	325	661	558	473	3.09066	2.65884	3.48072	7.24953	5.83023	5.00257
Adpgk	1.13833	0.00435315	0.039812	722.761	619.879	730.862	2525.72	874.559	1165.58	785	643	759	2062	932	1149	9.34719	7.86169	9.19986	25.5916	11.0408	13.7466
Blm	1.13801	0.00282271	0.0293297	120.614	93.5121	90.5152	330.719	198.934	142.02	131	97	94	270	212	140	0.809152	0.790993	0.6518	2.088	1.64961	1.20461
Slc6a4	1.13737	0.00688848	0.055389	288.184	330.666	317.766	955.412	298.401	807.483	313	343	330	780	318	796	3.36216	3.78727	3.6098	8.78996	3.37995	8.63517
Gab2	1.13626	0.0077836	0.0603414	1722.66	1467.27	1505.06	5989.7	1860.78	2471.14	1871	1522	1563	4890	1983	2436	9.12739	7.79555	7.68111	24.5971	9.50346	11.9246
Gdpd2	1.13597	0.016673	0.101603	333.299	490.697	299.471	1385.35	371.594	713.141	362	509	311	1131	396	703	4.29092	6.29392	3.77834	14.0938	4.69195	8.50597
Hspb7	1.13447	0.000793196	0.011633	242.148	204.377	238.806	750.855	355.641	399.684	263	212	248	613	379	394	2.79532	2.31005	2.68751	6.80183	4.0116	4.21177
Ccnb2	1.13346	0.007963	0.0612261	126.138	109.901	68.3679	262.126	285.264	120.717	137	114	71	214	304	119	2.63407	2.25008	1.3843	4.28982	5.81233	2.28711
Slc2a1	1.13344	0.0115006	0.0787989	799.18	865.71	803.082	3242.27	970.272	1203.11	868	898	834	2647	1034	1186	7.84182	8.4339	7.68281	26.5436	9.69946	11.0697
Msc	1.13271	0.00385372	0.0366229	49.7186	30.8494	27.9249	63.6941	79.7613	94.3416	54	32	29	52	85	93	0.954301	0.598177	0.487552	0.924464	1.43497	1.61436
Kcnj2	1.13114	0.0128082	0.0846835	655.548	658.441	640.347	2593.08	839.839	849.074	712	683	665	2117	895	837	3.84855	3.79756	3.66907	11.958	4.81858	4.55826
Fas	1.12757	0.0113164	0.0779636	818.515	887.883	993.742	3384.36	917.724	1598.74	889	921	1032	2763	978	1576	18.6031	20.0301	22.0222	61.7453	20.4835	33.6432
Ifi205	1.12651	0.0507617	0.201113	150.997	136.894	98.2187	80.8425	456.047	305.342	164	142	102	66	486	301	2.9815	2.65622	1.88871	1.24253	8.81423	5.52774
Birc5	1.12448	0.00236381	0.0257002	86.5471	84.8357	83.7747	236.403	214.886	105.5	94	88	87	193	229	104	1.95036	1.47777	2.40775	3.92484	5.08613	2.70118
Il4ra	1.1232	0.0020549	0.0231323	3823.73	3293.17	3316.32	11925.5	4378.42	6424.36	4153	3416	3444	9736	4666	6333	25.3459	22.6231	21.8367	63.9198	30.5664	41.7684
Ptpn1	1.12219	1.58e-06	7.71e-05	3302.6	2945.15	3063.07	8961.27	5535.43	5773.1	3587	3055	3181	7316	5899	5691	25.0853	21.9542	22.6849	53.3966	41.0392	40.0458
Eno3	1.12184	0.000120082	0.00271403	380.255	432.855	456.428	583.046	1125.1	1052.97	413	449	474	476	1199	1038	8.68808	10.1049	10.2986	10.0681	24.4379	22.1215
Entpd1	1.12074	0.00315399	0.0317753	3879.89	3422.35	3553.2	12566.1	4273.33	6768.25	4214	3550	3690	10259	4554	6672	29.5058	25.5134	27.1928	75.6662	31.724	46.9775
Lair1	1.12011	0.0516331	0.203176	282.659	303.673	310.063	153.111	888.634	905.882	307	315	322	125	947	893	2.51237	2.40683	2.62212	0.783219	7.42086	7.26932
Milr1	1.11865	1.16e-05	0.000413013	140.869	137.858	101.107	227.829	276.818	319.544	153	143	105	186	295	315	3.38272	3.13824	2.23603	4.63506	6.56681	6.95312
Igfbp3	1.1181	0.020893	0.116118	2695.85	2442.88	2449.69	9408.35	1991.22	5073.14	2928	2534	2544	7681	2122	5001	35.918	31.9814	31.842	98.5544	25.8472	61.7394
Il7r	1.11778	0.00495769	0.0435367	256.879	280.536	352.432	367.466	543.315	1019.5	279	291	366	300	579	1005	2.55678	2.74574	3.4244	2.86924	5.28838	9.28015
Rundc3b	1.11777	0.0108338	0.0757483	33.1457	20.2449	45.2576	90.6416	60.0555	63.9088	36	21	47	74	64	63	0.281588	0.171693	0.381877	1.20311	0.50362	0.51593
Rap1gap2	1.11605	4.38e-07	2.77e-05	529.411	416.466	389.986	780.253	1034.08	1080.36	575	432	405	637	1102	1065	2.70293	2.15378	1.99234	3.06348	5.19093	5.05826
Ppfia4	1.11469	0.00228016	0.0249926	242.148	296.925	215.696	837.822	430.711	367.222	263	308	224	684	459	362	1.55392	1.9108	1.36978	3.86944	2.21271	2.14901
Tigd3	1.11238	0.0184988	0.10787	20.2557	40.4898	36.5913	99.2158	61.9323	49.7069	22	42	38	81	66	49	0.300596	0.598512	0.528799	1.17599	0.903626	0.679658
Susd3	1.11108	0.000136946	0.00303637	157.442	112.793	94.367	215.58	267.435	304.328	171	117	98	176	285	300	3.56193	2.4816	2.0729	3.88206	5.88042	6.30526
Corin	1.11097	0.0242393	0.127781	28.5421	16.3887	33.7025	77.1679	37.5347	55.7934	31	17	35	63	40	55	0.180103	0.109846	0.220721	0.39595	0.247087	0.349262
Lpl	1.11058	0.000334731	0.00605263	6323.46	7273.7	6808.86	20369.9	8863.82	14830.9	6868	7545	7071	16630	9446	14620	49.2575	55.6582	51.9287	124.932	67.3837	105.473
Gm5148	1.10988	0.00459813	0.0410733	261.483	249.687	284.064	923.565	453.232	340.847	284	259	295	754	483	336	6.77346	6.67661	7.49011	18.0892	11.058	8.68771
Tmc7	1.1097	0.0112956	0.0778938	114.169	68.447	66.442	262.126	105.097	171.438	124	71	69	214	112	169	0.801287	0.469467	0.454967	1.44193	0.715978	1.09622
Slc24a5	1.1097	0.00656845	0.0535242	51.56	45.31	41.4059	96.766	61.9323	139.991	56	47	43	79	66	138	0.8341	0.727877	0.64923	1.23099	0.975513	2.08112
Pimreg	1.10896	0.149802	0.366969	61.6878	41.4538	17.3327	67.3688	167.968	24.3462	67	43	18	55	179	24	1.37723	0.860848	0.565151	1.54364	3.58594	0.492618
Kcnn4	1.10808	3.75e-11	6.59e-09	173.094	163.887	149.254	353.992	340.627	354.035	188	170	155	289	363	349	2.80931	2.60724	2.37075	4.49797	5.41214	5.25211
Ptprj	1.10733	0.00077535	0.0114288	2472.12	2361.9	2604.72	8116.1	3445.69	4466.52	2685	2450	2705	6626	3672	4403	10.3608	9.71683	10.6458	34.4315	18.0238	20.4696
Reln	1.10654	0.0244425	0.12859	281.739	360.552	350.506	1265.31	298.401	575.179	306	374	364	1033	318	567	0.76894	0.967282	0.934062	2.77237	0.795745	1.46261
Pde4b	1.10416	0.0133804	0.0874315	1411.45	1514.51	1546.46	5801.06	1919.9	1894.95	1533	1571	1606	4736	2046	1868	12.7185	13.9855	14.587	43.9894	17.9524	16.3033
Prss23	1.10412	9.43e-06	0.000347284	1556.01	1787.33	1651.42	4659.47	2578.63	3500.78	1690	1854	1715	3804	2748	3451	16.4696	18.6302	16.8088	38.6771	27.0418	34.337
Med13l	1.10399	0.0117889	0.0802328	2216.16	2071.73	2066.44	7993.61	2255.84	3410.5	2407	2149	2146	6526	2404	3362	7.69791	7.11059	7.01892	21.6988	7.62929	10.8397
Adora2a	1.09762	0.00143379	0.0178512	211.764	184.132	153.106	246.202	546.13	381.424	230	191	159	201	582	376	2.7535	2.46238	1.93574	2.49274	6.80476	4.58024
Bin2	1.09666	3.99e-06	0.000165923	917.031	781.838	763.602	1335.13	1698.45	2231.74	996	811	793	1090	1810	2200	14.4021	12.0544	11.7023	16.4536	26.0476	32.0245
Dohh-1	1.09465	0.0290068	0.14387	45.115	24.1011	73.1825	138.412	76.9461	89.2695	49	25	76	113	82	88	1.22355	0.844953	1.29428	1.96933	1.81055	1.46856
Pgam2	1.09461	0.0217281	0.118812	79.1814	80.9795	42.3688	229.054	92.8984	111.587	86	84	44	187	99	110	3.01267	3.02381	1.56287	6.83706	3.44562	3.85486
Basp1	1.09458	0.00390285	0.0369244	292.787	369.228	190.66	358.892	722.543	738.502	318	383	198	293	770	728	5.07099	6.26925	3.20941	4.87123	12.2138	11.6817
B4galt6	1.09343	7.85e-07	4.44e-05	174.015	194.737	138.662	389.514	378.162	315.486	189	202	144	318	403	311	0.958015	1.04976	0.741399	1.68119	2.03192	1.5836
Tlr1	1.09293	0.0387997	0.171141	194.271	200.521	254.213	139.637	624.015	619.814	211	208	264	114	665	611	2.11644	2.06745	2.67872	1.17982	6.65296	6.12469
Gm42636	1.09266	0.119514	0.324569	38.67	35.6696	32.7396	160.46	28.151	40.577	42	37	34	131	30	40	0.544292	0.4972	0.455433	1.79506	0.385484	0.524918
Gm10521	1.09145	0.0117074	0.0799017	108.644	100.26	94.367	358.892	143.57	145.063	118	104	98	293	153	143	1.34298	1.22045	1.1326	3.49532	1.73184	1.64326
Olfr920	1.09144	0.0239921	0.127092	82.8643	68.447	48.1464	224.154	74.131	127.818	90	71	50	183	79	126	0.463583	0.373346	0.262463	0.983334	0.401038	0.649329
Ska3	1.09098	0.0126848	0.084284	25.78	33.7415	25.9991	73.4932	71.3159	37.5338	28	35	27	60	76	37	0.363661	0.462862	0.349825	0.813082	0.981043	0.483866
Nrtn	1.09037	0.0177424	0.105787	136.266	99.2963	132.884	444.634	146.385	194.77	148	103	138	363	156	192	4.26142	3.02226	4.0508	10.8847	4.46601	5.56446
Olfr56	1.08897	0.138702	0.352203	39.5907	15.4247	24.0732	14.6986	61.9323	91.2983	43	16	25	12	66	90	0.615374	0.235394	0.364295	0.186657	0.960601	1.31491
Fgg	1.08814	0.00415492	0.0384411	21.1764	22.173	24.0732	45.3208	43.1649	54.779	23	23	25	37	46	54	0.375843	0.396188	0.419661	0.634089	0.758396	0.942359
Arl4a	1.08765	0.0107378	0.0751855	689.615	605.418	840.636	2533.07	780.722	1226.44	749	628	873	2068	832	1209	8.79114	7.9416	9.66885	22.3556	9.58278	14.3595
Apol7c	1.08751	0.379932	0.601308	52.4807	68.447	34.6654	0	191.427	138.976	57	71	36	0	204	137	0.810669	1.03939	0.522405	0	2.9235	1.98333
C5ar1	1.08301	0.00161556	0.0196591	708.95	638.196	560.424	2066.38	909.278	1067.18	770	662	582	1687	969	1052	8.92965	7.88327	6.98639	20.4231	11.1723	12.4458
Kcne4	1.08195	0.159642	0.378601	145.473	136.894	87.6265	614.893	103.22	65.9377	158	142	91	502	110	65	1.7418	1.61073	1.02483	5.80274	1.20434	0.719525
Inpp5d	1.08161	9.06e-05	0.00219063	1837.75	1579.1	1680.31	4933.84	2497	3358.76	1996	1638	1745	4028	2661	3311	12.5836	10.7991	11.3733	25.5196	16.6085	20.3332
Slc14a1	1.08106	0.000316788	0.00582362	59.8464	88.6919	59.7015	161.685	121.988	157.236	65	92	62	132	130	155	0.5623	0.857533	0.531823	1.11983	1.16788	1.29473
Adgrg3	1.08077	0.00835139	0.0629336	290.025	247.759	256.139	934.588	343.443	402.727	315	257	266	763	366	397	3.88062	3.26227	3.34457	9.81647	4.4762	4.99073
Pik3r5	1.08061	1.23e-13	3.21e-11	824.039	763.521	731.825	1577.65	1506.08	1821.91	895	792	760	1288	1605	1796	6.02889	5.48704	5.22121	9.06232	10.7618	12.1852
Srxn1	1.07894	0.00981174	0.0703915	834.167	772.198	783.823	2911.56	991.855	1147.32	906	801	814	2377	1057	1131	9.48438	8.62075	8.69108	25.9947	11.0076	11.9148
Kdm7a	1.07845	0.00352874	0.0342262	1800	1882.77	1930.67	6374.31	2370.32	3111.24	1955	1953	2005	5204	2526	3067	6.02149	6.18014	6.29784	16.7273	7.73908	9.50407
Ly9	1.07669	0.0267843	0.136573	238.465	296.925	286.953	202.106	705.652	825.743	259	308	298	165	752	814	3.06837	3.88708	3.61243	2.10602	8.91013	9.74175
Lrg1	1.07472	0.00449232	0.0404753	2843.17	2041.84	1531.06	6515.17	2652.77	4347.83	3088	2118	1590	5319	2827	4286	67.3363	47.4676	35.3517	121.071	61.3207	94.0594
Mybphl	1.07378	0.00384924	0.0366042	40.5114	23.137	39.4801	63.6941	74.131	79.1252	44	24	41	52	79	78	1.0111	0.548082	0.945792	1.23813	1.79845	1.79181
Tiam2	1.07298	3.99e-06	0.000165923	113.248	92.5481	102.07	229.054	237.407	181.582	123	96	106	187	253	179	0.587841	0.472738	0.51613	0.93559	1.20293	0.860385
Rgs14	1.07283	2.59e-05	0.000822067	323.171	310.422	315.84	867.22	491.705	640.103	351	322	328	708	524	631	4.37822	4.13711	4.18212	9.23946	6.50891	7.93199
Atp8b4	1.07171	1.22e-09	1.73e-07	347.109	364.408	321.618	727.583	625.891	818.642	377	378	334	594	667	807	2.12222	2.14456	1.79261	3.73498	3.65824	4.37459
Tmcc2	1.07143	0.0144285	0.0920925	4861.37	3831.1	4561.39	15602.6	4182.3	8069.76	5280	3974	4737	12738	4457	7955	52.7247	40.3483	47.4024	137.462	43.3057	81.2577
Arhgap40	1.07118	0.049366	0.19798	37.7493	18.3168	57.7757	107.79	49.7335	82.1685	41	19	60	88	53	81	0.55877	0.253719	0.83012	1.24532	0.712564	1.10734
Msrb1	1.07062	1.87e-07	1.34e-05	1850.64	1938.69	1547.43	4560.25	3126.64	3524.12	2010	2011	1607	3723	3332	3474	58.7024	60.8279	47.5143	116.923	96.6323	101.707
Nuak2	1.07026	0.00033894	0.00611519	490.741	419.358	389.986	1278.78	646.535	806.469	533	435	405	1044	689	795	5.04754	4.22861	3.90347	10.3252	6.49056	7.57786
Gcnt1	1.06936	1.24e-06	6.3e-05	325.012	409.718	318.729	716.559	614.631	879.507	353	425	331	585	655	867	2.25051	2.79178	2.15552	3.89907	4.16211	5.57217
Selplg	1.06869	1.1e-05	0.000396415	1629.66	1260.97	1255.66	3609.74	2192.03	2897.2	1770	1308	1304	2947	2336	2856	28.8306	21.4635	21.161	50.5624	37.4584	46.7277
Itk	1.06744	0.00180163	0.0212606	204.399	163.887	252.287	625.917	320.922	355.049	222	170	262	511	342	350	1.64981	1.26324	1.89505	3.98215	2.49927	2.587
Clec5a	1.06677	0.000137051	0.00303637	143.631	172.564	105.922	254.776	274.003	355.049	156	179	110	208	292	350	1.77763	1.62833	1.00977	1.81258	2.97804	2.84805
Kif18b	1.06648	0.0473718	0.19274	64.45	41.4538	36.5913	137.187	120.111	41.5915	70	43	38	112	128	41	0.618356	0.387516	0.340802	1.03476	1.12295	0.357703
Marcksl1	1.06576	0.00646563	0.0528045	540.459	463.704	384.208	486.28	1396.29	1022.54	587	481	399	397	1488	1008	10.761	9.06412	7.45928	7.59622	27.1634	18.6106
Gpr179	1.0657	0.0221325	0.120256	79.1814	56.8785	70.2938	221.704	71.3159	139.991	86	59	73	181	76	138	0.273608	0.192672	0.237758	0.601754	0.240466	0.442255
Plekho2	1.06279	5.33e-07	3.24e-05	1525.62	1201.2	1115.07	2185.2	3036.56	2802.86	1657	1246	1158	1784	3236	2763	14.9152	11.5286	10.6252	16.7604	28.9703	25.0224
BC035044	1.06223	0.0697236	0.239329	48.7978	45.31	45.2576	29.3973	135.125	125.789	53	47	47	24	144	124	0.978535	0.901045	0.898323	0.46861	2.68144	2.31621
Nckap1l	1.0621	4.83e-14	1.41e-11	1696.88	1829.75	1740.97	4055.6	3239.25	3705.7	1843	1898	1808	3311	3452	3653	11.5113	12.1824	11.5126	21.5802	21.4478	22.9596
Dhrs11	1.06178	0.00993768	0.0710774	262.404	226.55	207.03	728.808	237.407	487.939	285	235	215	595	253	481	7.06263	6.08362	5.48254	15.3731	6.16365	11.9151
Npas2	1.06138	0.038861	0.171248	71.8157	51.0942	50.0723	207.006	63.809	91.2983	78	53	52	169	68	90	0.540607	0.540666	0.730899	1.59852	0.736004	1.09542
Hcar2	1.061	0.000843076	0.0121326	276.214	300.781	202.215	351.542	677.501	595.468	300	312	210	287	722	587	4.5663	4.8863	3.26954	4.56933	10.9576	9.0116
Sytl3	1.06065	0.0249561	0.130538	75.4986	53.0223	63.5533	218.03	73.1927	110.572	82	55	66	178	78	109	1.27045	0.910643	0.866709	3.14072	1.15924	1.88087
Foxc1	1.05931	0.000186262	0.00387905	89.3093	96.4042	82.8118	230.279	139.817	190.712	97	100	86	188	149	188	0.485905	0.517892	0.441537	0.985231	0.745469	0.952351
Retreg1	1.05856	0.0304652	0.147991	2000.71	2461.2	2304.29	8898.8	2283.99	2911.4	2173	2553	2393	7265	2434	2870	20.5061	24.8779	23.219	75.9647	22.8386	27.6443
Tmem37	1.05783	0.01351	0.0879233	937.287	986.215	913.819	3427.23	1055.66	1425.27	1018	1023	949	2798	1125	1405	22.8782	23.626	21.7506	65.6294	25.1494	31.7669
Sox6	1.05699	0.0589156	0.218543	114.169	183.168	157.92	594.07	124.803	229.26	124	190	164	485	133	226	0.41828	0.662541	0.561791	2.44909	0.449177	0.788048
Coro2a	1.05649	4.57e-13	1.09e-10	739.333	739.42	663.457	1424.54	1378.46	1652.5	803	767	689	1163	1469	1629	5.68504	5.58205	4.97746	8.59875	10.3931	11.6241
Carns1	1.05233	0.0561455	0.212623	313.964	327.774	330.284	1346.15	296.524	374.323	341	340	343	1099	316	369	2.52511	2.58801	2.59166	8.51383	2.33107	2.75224
Smpdl3b	1.05207	0.0671071	0.234208	191.509	115.685	140.588	91.8665	513.287	322.587	208	120	146	75	547	318	3.05293	1.80112	2.17544	1.14102	7.98271	4.69253
Dennd3	1.05189	0.0318506	0.151718	3557.64	3259.43	3341.36	13216.5	3102.24	4743.46	3864	3381	3470	10790	3306	4676	21.5034	19.3403	19.6801	62.6581	18.2914	26.2225
Myo18b	1.04982	0.0209758	0.116356	19.335	21.2089	31.7766	35.5217	63.809	49.7069	21	22	33	29	68	49	0.072002	0.077197	0.117976	0.105554	0.238307	0.175388
Cldn4	1.04874	0.0381235	0.169596	222.813	241.975	223.399	895.392	289.017	240.419	242	251	232	731	308	237	3.91567	4.17891	3.83454	12.3769	4.96536	3.86538
Glipr1	1.04806	4.72e-06	0.000192167	297.391	386.581	319.692	565.898	666.241	841.973	323	401	332	462	710	830	8.7248	11.2158	8.73	13.2066	18.0425	20.8661
Sult1d1	1.04795	0.0159258	0.098501	513.758	689.29	588.349	2130.08	667.179	907.911	558	715	611	1739	711	895	6.78472	8.9355	7.58557	22.0901	8.60809	10.9636
Grrp1	1.04793	0.00135746	0.0171536	420.766	473.345	374.579	1256.73	557.39	810.526	457	491	389	1026	594	799	10.98	12.1071	9.52876	25.7117	14.2006	19.3098
Sh2d3c	1.04697	0.0044014	0.0401524	2231.81	1763.23	2212.81	6602.14	2409.73	3816.27	2424	1829	2298	5390	2568	3762	23.0359	17.8364	22.2555	53.4495	24.3039	35.9433
Chrnb2	1.04559	0.00945067	0.068475	91.1507	68.447	74.1455	238.853	147.324	97.3849	99	71	77	195	157	96	0.598402	0.468845	0.453183	1.14149	0.947157	0.531625
Capn3	1.04557	0.00378223	0.0360847	27.6214	29.8853	30.8137	63.6941	47.8568	71.0098	30	31	32	52	51	70	0.262786	0.28878	0.299309	0.498461	0.468562	0.649716
Ggt1	1.04277	0.11773	0.321942	45.115	40.4898	50.0723	180.058	27.2127	73.0387	49	42	52	147	29	72	0.761671	0.809974	0.743811	2.39902	0.516354	1.19307
Cdca8	1.04213	0.00340267	0.0334034	68.1328	73.2672	64.5162	120.039	200.811	102.457	74	76	67	98	214	101	1.45074	1.62636	1.45271	1.94722	3.99502	1.95319
Foxo3	1.04069	0.0146056	0.0928162	2672.83	2037.02	2681.75	8264.31	2359.99	4583.18	2903	2113	2785	6747	2515	4518	12.7236	9.45518	12.5552	32.1367	10.8584	20.2835
Foxf1	1.04007	0.0654853	0.230814	6204.69	5000.49	5836.31	24309.1	5389.98	5345.01	6739	5187	6061	19846	5744	5269	82.216	65.0407	75.4116	252.715	69.7027	64.6832
Treml2	1.03835	0.00424649	0.039057	294.629	273.788	354.358	692.061	342.504	861.248	320	284	368	565	365	849	2.08749	1.90169	2.44959	3.85019	2.37059	5.57986
Afmid	1.03738	0.00775145	0.0601708	99.4371	107.973	66.442	265.8	175.475	121.731	108	112	69	217	187	120	1.65155	1.69368	0.929756	3.02979	2.36259	1.72236
Sirpb1b	1.03696	1.93e-05	0.000632643	221.892	216.909	141.55	390.739	375.347	425.044	241	225	147	319	400	419	4.73961	4.53444	2.93807	6.5247	7.81089	8.29612
Rnf149	1.03649	0.000333348	0.00604715	1309.26	1490.41	1375.06	4096.02	2083.18	2385.93	1422	1546	1428	3344	2220	2352	16.8039	18.8293	17.5743	41.7901	26.1825	28.2915
S1pr5	1.03583	0.197578	0.423822	203.478	89.6559	159.846	30.6222	539.561	358.092	221	93	166	25	575	353	2.60096	1.12292	1.99117	0.307361	6.74057	4.1809
Atp6v0a4	1.03564	0.0372592	0.167385	100.358	66.5189	39.4801	211.905	86.3298	125.789	109	69	41	173	92	124	0.963508	0.631462	0.370702	1.60296	0.813192	1.10493
Gp6	1.03499	0.0282794	0.141378	81.9436	57.8425	70.2938	116.364	78.8229	235.347	89	60	73	95	84	232	0.502519	0.305917	0.370725	0.49204	0.416375	1.16422
Hist1h2br	1.03444	0.0159898	0.0986872	28.5421	26.9932	16.3698	58.7946	40.3498	48.6924	31	28	17	48	43	48	1.15323	1.12221	0.548427	2.11604	0.94155	0.95815
Gm28285	1.03329	0.0332458	0.155646	27.6214	19.2808	12.5181	40.4213	33.7812	47.678	30	20	13	33	36	47	1.50027	0.953315	1.05351	1.57501	1.74194	2.2199
Slc25a37	1.03249	0.00521627	0.0451646	1639.79	1726.6	1624.46	5172.7	1787.59	3250.22	1781	1791	1687	4223	1905	3204	14.5448	14.1948	13.3696	34.5348	14.7761	24.652
Cish	1.03161	0.0161375	0.0992482	1191.4	1055.63	1071.74	3955.16	1243.34	1587.58	1294	1095	1113	3229	1325	1565	13.4206	11.6637	11.7774	35.5278	13.6276	16.3386
Apobec1	1.03145	0.000722662	0.0109058	494.423	556.252	414.059	625.917	1111.97	1254.84	537	577	430	511	1185	1237	7.99854	8.86139	6.50734	8.24728	18.7543	18.9749
Ccdc88b	1.03113	7.9e-17	3.71e-14	765.113	820.4	798.267	1496.81	1693.75	1678.87	831	851	829	1222	1805	1655	4.9334	5.19239	5.01926	7.57605	10.6628	9.89094
Lrtm2	1.02961	0.034731	0.160123	758.668	745.205	733.751	2718.02	601.494	1249.77	824	773	762	2219	641	1232	6.74911	6.50288	6.36989	18.8078	5.2461	9.87802
Esco2	1.029	0.0918157	0.277926	58.005	52.0583	21.1844	45.3208	152.016	69.9954	63	54	22	37	162	69	0.630567	0.557715	0.221175	0.390397	1.62531	0.699786
Serpine1	1.02872	3.19e-07	2.1e-05	628.848	737.492	801.156	1724.64	1220.82	1478.02	683	765	832	1408	1301	1457	6.67829	7.68989	8.29596	14.376	12.6631	14.3404
Cfp	1.02807	8.98e-06	0.000331279	601.226	676.758	532.499	918.665	1371.89	1399.91	653	702	553	750	1462	1380	11.7586	12.9832	10.154	14.0964	26.1817	25.0005
Klf2	1.02679	0.0808835	0.259425	6990.98	4105.86	4704.87	22403.2	4338.07	5455.58	7593	4259	4886	18290	4623	5378	121.126	69.8184	79.4873	304.526	73.348	86.3263
Zc3h12c	1.02628	0.00678228	0.0547162	573.605	597.706	657.68	2000.24	739.434	987.036	623	620	683	1633	788	973	2.71211	2.77507	3.03192	7.42314	3.41461	4.26456
Cma1	1.0261	0.0181369	0.107115	26.7007	38.5617	25.9991	86.9669	47.8568	51.7357	29	40	27	71	51	51	0.784451	1.10288	0.755088	2.02134	1.38657	1.39761
Qrfp	1.02533	0.0609238	0.222341	13.8107	26.9932	13.481	48.9955	25.3359	36.5193	15	28	14	40	27	36	0.142006	0.288663	0.136889	0.416548	0.270107	0.356931
Sema4d	1.02521	0.00337934	0.033309	1161.94	985.251	1024.56	1120.77	2760.68	2572.58	1262	1022	1064	915	2942	2536	8.37019	6.94414	7.18291	6.28788	19.4166	16.9448
Arrdc2	1.02415	0.0060986	0.0505719	517.441	394.293	482.427	1463.74	554.575	818.642	562	409	501	1195	591	807	7.03008	5.2473	6.38314	15.5972	7.34635	10.1523
Gtse1	1.024	0.025807	0.133343	78.2607	34.7055	51.0352	129.838	136.063	67.9665	85	36	53	106	145	67	0.913835	0.399925	0.578114	1.19748	1.55256	0.724031
Lrmp	1.024	8.03e-05	0.0020073	353.554	393.329	431.392	558.548	866.113	969.791	384	408	448	456	923	956	4.90613	5.43576	5.80405	6.26186	11.7058	12.2871
Plek2	1.02325	0.0399821	0.174509	22.0971	32.7774	16.3698	56.3448	30.9661	57.8223	24	34	17	46	33	57	0.429225	0.63858	0.311326	0.877052	0.599419	1.05236
Rundc3a	1.02224	0.000455492	0.00767649	68.1328	52.0583	54.8869	138.412	98.5286	119.702	74	54	57	113	105	118	1.05763	0.798588	0.822498	1.68829	1.48332	1.69441
Hist1h4h	1.02208	0.146419	0.363056	26.7007	34.7055	39.4801	140.862	40.3498	24.3462	29	36	41	115	43	24	1.77358	2.30651	2.57113	7.50016	2.63503	1.50534
Zbtb9	1.02021	0.0281921	0.141038	44.1943	68.447	49.1093	124.938	55.3637	148.106	48	71	51	102	59	146	0.50301	0.761496	0.538129	1.11958	0.611423	1.54299
Myo1g	1.01759	0.00630718	0.0518096	1472.22	1384.36	1525.28	1419.64	3951.47	3498.75	1599	1436	1584	1159	4211	3449	14.3575	13.2133	14.6476	11.0144	37.6634	31.5373
Rasa4	1.01653	0.00223149	0.0246072	539.538	435.747	491.093	562.223	1291.19	1111.81	586	452	510	459	1376	1096	6.00811	4.90006	5.31486	4.90753	14.3301	11.2873
Tlr11	1.01644	0.328225	0.555476	34.9871	36.6336	10.5922	2.44977	84.4531	79.1252	38	38	11	2	90	78	0.337446	0.375048	0.090881	0.016508	0.820608	0.771558
Zfand4	1.0159	0.0124726	0.0833392	156.521	140.75	168.512	494.854	175.475	272.881	170	146	175	404	187	269	1.5731	1.41401	1.69808	4.05274	1.75693	2.76522
Bnip3	1.01556	0.0185839	0.108296	1571.66	1664.9	1695.72	5788.81	1694.69	2489.4	1707	1727	1761	4726	1806	2454	28.6635	29.7942	30.4745	83.2583	30.1562	41.7145
Ankrd61	1.01515	0.0992732	0.290662	38.67	51.0942	49.1093	183.733	45.0416	52.7501	42	53	51	150	48	52	0.705785	0.901036	0.868844	2.62749	0.795978	0.860335
Carhsp1	1.01267	0.00538233	0.0462367	3765.72	3167.84	3104.48	10745.9	4133.51	5375.44	4090	3286	3224	8773	4405	5299	42.2977	34.9257	33.9969	94.6951	45.3174	55.1438
Cpa3	1.01246	0.187212	0.413011	35.9079	27.9572	39.4801	155.561	26.2743	27.3895	39	29	41	127	28	27	0.789391	0.591742	0.849186	2.67838	0.550677	0.533235
Msln	1.01235	0.0559546	0.212202	627.927	332.595	164.661	865.995	395.991	1008.34	682	345	171	707	422	994	9.50106	4.93016	2.42447	10.2782	5.83993	13.9317
Il6ra	1.0121	0.000600178	0.00945881	2115.8	2036.06	2279.25	6004.39	2781.32	4186.54	2298	2112	2367	4902	2964	4127	8.2879	7.84699	8.79212	18.3544	10.3986	15.0123
Lmcd1	1.0115	0.0335063	0.156406	449.308	449.244	400.578	1603.38	443.848	573.151	488	466	416	1309	473	565	8.29468	8.15001	7.2115	23.2651	8.0011	9.67328
Cotl1	1.01145	1.56e-12	3.34e-10	2587.21	2397.57	2178.14	4342.22	5195.74	4900.69	2810	2487	2262	3545	5537	4831	51.8655	47.1861	42.588	68.2907	101.672	89.739
Spp1	1.01138	0.00784194	0.0605767	1227.31	1660.08	1694.75	4568.83	1604.61	3064.58	1333	1722	1760	3730	1710	3021	27.6097	36.6757	37.3129	79.5647	35.0526	62.8706
Pdlim4	1.01082	0.0802125	0.258132	70.895	66.5189	35.6283	42.871	177.351	127.818	77	69	37	35	189	126	1.92547	1.76712	0.919483	0.897772	4.6933	3.13967
Mapk13	1.0102	0.0403498	0.175667	371.969	434.783	361.098	1431.89	344.381	577.208	404	451	375	1169	367	569	8.53911	9.79334	8.09393	25.8185	7.70862	12.1138
Kctd12	1.00824	3.5e-05	0.00103862	3580.66	3507.19	3555.13	9592.09	5459.42	6358.42	3889	3638	3692	7831	5818	6268	18.9167	18.1843	18.3159	39.7561	28.1524	30.6778
Agap2	1.00637	2.13e-05	0.000686401	299.232	236.19	245.547	554.874	405.375	609.67	325	245	255	453	432	601	1.71774	1.32891	1.3562	2.49695	2.24553	3.19485
Mctp2	1.00586	0.0189023	0.10922	201.636	178.348	196.437	647.965	216.763	294.183	219	185	204	529	231	290	1.11141	0.964031	1.05407	2.79861	1.16263	1.47786
Cxcr3	1.0032	0.102755	0.296862	80.1021	51.0942	60.6645	34.2968	166.091	183.611	87	53	63	28	177	181	1.47795	0.91207	1.0849	0.487848	2.99506	3.08504
Zfp872	1.00236	0.139914	0.354356	69.9743	26.0291	52.961	194.757	62.8706	41.5915	76	27	55	159	67	41	1.06388	1.22352	0.580432	1.64305	0.684144	0.483414
Erdr1	1.00096	0.12871	0.338505	439.181	891.739	672.124	2752.32	935.553	321.573	477	925	698	2247	997	317	16.1516	32.4345	24.252	78.9929	33.8315	10.8886
Gngt2	0.998181	0.0357653	0.162928	638.055	843.537	711.604	510.778	2090.68	1778.29	693	875	739	417	2228	1753	26.2812	36.1492	26.0913	13.2511	85.5369	68.0559
Rlf	0.9981	0.0376317	0.168332	930.842	1030.56	1107.37	3826.55	1058.48	1245.71	1011	1069	1150	3124	1128	1228	4.74864	5.18042	5.52324	15.3344	5.22384	5.77437
Lbr	0.99738	0.0211156	0.116748	2125.01	2122.82	2251.33	7667.79	2391.9	2916.47	2308	2202	2338	6260	2549	2875	19.5439	19.0791	20.1501	55.5198	21.4178	24.4966
I830077J02Rik	0.997204	0.00389507	0.0368956	220.051	288.249	181.03	280.499	528.301	566.05	239	299	188	229	563	558	2.91283	3.65779	2.21864	2.94452	6.88016	6.56303
Rin3	0.995971	0.00567191	0.0479413	2705.06	2194.16	2304.29	7531.83	2909.88	3926.84	2938	2276	2393	6149	3101	3871	22.5254	17.9225	18.7576	49.1749	23.6195	30.0472
Ugt1a1	0.995705	0.110262	0.309891	8.28643	14.4606	29.8508	25.7226	42.2265	36.5193	9	15	31	21	45	36	0.114966	0.195536	0.41598	0.285101	0.590586	0.473118
Klf9	0.995453	0.063915	0.228236	3600.91	3207.37	4959.08	14845.6	2808.53	5807.59	3911	3327	5150	12120	2993	5725	35.3161	30.8741	47.426	114.222	26.8847	52.0182
Nod2	0.994648	5.33e-05	0.00145429	167.57	130.146	174.29	249.877	353.765	335.775	182	135	181	204	377	331	1.14429	0.872902	1.15117	1.33124	2.35163	2.10431
Grin3b	0.994529	0.109974	0.309559	23.0179	45.31	26.962	113.914	30.9661	45.6492	25	47	28	93	33	45	0.222464	0.428365	0.255548	0.911007	0.288574	0.404533
Kcnh1	0.992138	0.00200704	0.0228393	275.294	259.327	233.029	304.997	570.528	650.247	299	269	242	249	608	641	1.22562	1.13373	1.01093	1.0684	2.48143	2.64891
Gfpt2	0.990339	0.0183105	0.107499	277.135	257.399	270.583	908.866	348.134	343.89	301	267	281	742	371	339	3.00545	2.74013	2.86101	7.73707	3.68504	3.40796
C130026I21Rik	0.990003	0.000251118	0.00494703	55.2428	44.3459	57.7757	109.015	100.405	103.471	60	46	60	89	107	102	1.74099	1.25452	1.65446	2.41965	3.19469	3.06749
Kifc1	0.989142	0.0625109	0.22543	94.8336	80.0155	51.9981	118.814	258.051	73.0387	103	83	54	97	275	72	1.29019	1.06818	0.689074	1.26426	3.42439	0.902437
Ovgp1	0.987805	0.00157048	0.0192229	55.2428	53.0223	55.8498	123.714	79.7613	122.746	60	55	58	101	85	121	0.664846	0.78485	0.855495	1.19748	0.95065	1.45892
Upp1	0.986777	0.0459256	0.189179	240.306	276.68	230.14	166.585	645.597	667.492	261	287	239	136	688	658	6.19728	7.16859	6.29453	3.59008	16.6604	15.6187
Rrm2	0.98634	0.0016217	0.0197174	184.143	149.427	149.254	349.093	400.683	206.943	200	155	155	285	427	204	2.69774	2.15162	2.12055	4.03252	5.71795	2.77174
Was	0.985836	7.95e-09	9.12e-07	441.022	396.221	400.578	698.185	851.099	900.81	479	411	416	570	907	888	6.67518	5.88447	5.91236	8.29169	12.5727	12.4502
Gapdh	0.9841	3.03e-05	0.000933922	278.976	268.004	309.1	579.371	428.834	685.752	303	278	321	473	457	676	7.01288	7.23798	7.57583	12.3105	10.4886	15.8529
Cd274	0.983875	0.00842516	0.0632125	747.62	786.658	853.154	769.229	2140.42	1810.75	812	816	886	628	2281	1785	6.6045	6.81563	7.3503	5.33086	18.4507	14.6088
Frat2	0.982426	0.00798081	0.0613306	142.711	212.089	192.586	526.701	225.208	330.703	155	220	200	430	240	326	2.10931	3.08303	2.76921	6.11237	3.24699	4.47028
Ccna2	0.982126	0.00166732	0.0200878	194.271	219.802	164.661	415.237	480.444	247.52	211	228	171	339	512	244	2.10827	2.31931	1.73683	3.50641	5.06264	2.43517
Rhou	0.981023	0.0428233	0.181443	431.815	386.581	331.247	1401.27	413.82	455.477	469	401	344	1144	441	449	4.09804	3.60161	3.06516	10.433	3.83266	3.94642
Rflnb	0.981016	0.0173751	0.104279	1229.15	1248.43	1132.4	4103.37	1530.48	1493.23	1335	1295	1176	3350	1631	1472	11.1929	11.16	10.0603	29.3256	13.6052	12.4233
Noct	0.980043	0.0371942	0.167248	517.441	544.684	496.871	1891.22	595.863	589.381	562	565	516	1544	635	581	3.39442	2.75189	2.52483	12.0376	3.98135	3.05251
Ly6c2	0.979368	0.000876866	0.0124746	594.781	680.614	542.129	1698.92	896.141	990.08	646	706	563	1387	955	976	26.2525	28.8163	24.5368	58.4731	35.8133	37.9271
Klrg1	0.979282	0.426157	0.63855	68.1328	37.5976	35.6283	0	143.57	134.919	74	39	37	0	153	133	1.52687	0.83084	0.775279	0	3.15299	2.77564
Armcx5	0.978863	0.0548961	0.209991	270.69	207.269	218.585	863.545	246.791	263.751	294	215	227	705	263	260	3.10659	2.34276	2.4497	7.79541	2.76755	2.7712
Apobr	0.977307	7.06e-09	8.17e-07	729.206	670.973	604.719	1264.08	1185.16	1498.31	792	696	628	1032	1263	1477	6.549	5.74801	5.43182	8.82985	10.2282	12.0684
Ifi207	0.977132	0.00043057	0.00735855	351.713	323.918	319.692	436.06	696.269	825.743	382	336	332	356	742	814	3.2862	2.96873	2.91437	3.19687	6.35493	7.05041
Arhgap30	0.976696	5.7e-17	2.87e-14	1814.73	1741.06	1801.64	3748.15	3234.55	3562.66	1971	1806	1871	3060	3447	3512	12.9222	12.1659	12.5106	20.9329	22.4776	23.1692
Ipcef1	0.974445	0.00135656	0.0171536	194.271	200.521	234.954	264.576	455.108	516.343	211	208	244	216	485	509	1.06224	1.0738	1.30279	1.18487	2.43735	2.76238
Tmem252	0.973788	0.00770473	0.0599799	368.286	330.666	358.209	1092.6	447.601	537.646	400	343	372	892	477	530	4.78356	4.21808	4.53094	11.1343	5.67115	6.38063
Birc3	0.973076	0.000767843	0.011338	1366.34	1312.06	1206.55	3615.87	1786.65	2225.65	1484	1361	1253	2952	1904	2194	17.1269	15.9079	14.7464	34.7768	20.8999	25.2736
Pnpla2	0.972701	0.0210935	0.116743	4114.67	3585.27	3496.39	12599.2	3830.42	5544.85	4469	3719	3631	10286	4082	5466	61.186	51.7251	41.7918	140.611	46.6342	62.3155
Vcan	0.972604	0.00107058	0.0143052	318.567	352.839	269.62	799.851	409.128	639.088	346	366	280	653	436	630	1.17276	1.0368	0.748018	2.69933	1.69335	1.77094
Ifrd1	0.969533	0.00687156	0.0552835	1843.27	1876.99	1814.16	5673.67	2127.28	3038.21	2002	1947	1884	4632	2267	2995	17.6497	18.1399	16.8699	42.6171	19.9078	26.7175
Plpp1	0.969518	0.00227263	0.0249476	2555.9	2999.14	2831.97	8181.02	3695.29	4548.69	2776	3111	2941	6679	3938	4484	57.5807	65.9219	61.4465	145.395	80.2877	92.4818
Fcho1	0.969346	2.13e-06	9.8e-05	289.104	206.305	264.805	464.232	479.506	544.747	314	214	275	379	511	537	3.18293	2.16385	2.8951	4.3284	5.53303	5.78435
Ttpa	0.969283	0.0919526	0.278282	149.156	124.361	105.922	478.931	96.6519	168.395	162	129	110	391	103	166	1.56414	1.28908	1.12081	3.95721	0.975634	1.60826
Tlr7	0.969103	0.0013464	0.0170529	319.488	355.732	386.134	431.16	779.784	865.305	347	369	401	352	831	853	2.69649	2.99372	3.17286	2.84105	6.61647	6.70854
Muc2	0.968651	0.280324	0.509484	30.3836	35.6696	23.1103	138.412	10.322	26.3751	33	37	24	113	11	26	0.399192	0.801004	0.412194	2.02174	0.10341	0.440377
Cirbp	0.967476	0.0140375	0.0903485	2177.49	2142.1	2209.92	7074.95	2371.26	3323.26	2365	2222	2295	5776	2527	3276	55.6788	54.1524	56.4462	135.736	59.7149	78.2112
Hsh2d	0.967136	0.000845653	0.0121577	67.2121	73.2672	53.924	138.412	102.282	139.991	73	76	56	113	109	138	1.16754	1.26005	0.940109	1.91661	1.80822	2.30477
Yrdc	0.966175	0.0215865	0.118171	489.82	447.316	449.687	1558.06	558.329	594.454	532	464	467	1272	595	586	10.9263	9.20789	9.73929	25.184	11.4203	11.6975
Slpi	0.965937	0.00153715	0.0189582	576.367	759.665	532.499	1682.99	859.545	1108.77	626	788	553	1374	916	1093	21.7451	27.9309	19.7739	48.6394	31.2382	37.0121
Gbp8	0.965155	0.0833826	0.263677	207.161	195.701	194.511	104.115	573.343	487.939	225	203	202	85	611	481	2.76274	2.53987	2.45936	1.05441	7.33522	6.14044
Stra6l	0.965123	0.15223	0.370052	68.1328	28.9213	35.6283	24.4977	102.282	131.875	74	30	37	20	109	130	0.537625	0.23964	0.276594	0.14636	0.866401	0.985898
Gatm	0.963309	0.0783625	0.254879	136.266	108.937	74.1455	71.0434	299.339	251.578	148	113	77	58	319	248	1.82373	1.42165	0.965794	0.744977	3.91008	3.06586
Rbm3	0.962899	3.43e-05	0.00102155	3629.46	4669.82	4728.94	9962	6326.47	9107.52	3942	4844	4911	8133	6742	8978	83.6934	106.19	107.107	207.083	152.886	205.344
Sbno2	0.961178	0.00395612	0.0373043	3475.7	3353.9	3104.48	9954.65	4326.81	5060.97	3775	3479	3224	8127	4611	4989	27.1142	23.6835	22.0232	57.6735	30.3932	33.7721
Gm42727	0.960917	0.0728925	0.245433	13.8107	20.2449	26.962	58.7946	30.0278	30.4328	15	21	28	48	32	30	0.15373	0.222541	0.288034	0.514246	0.322675	0.311319
Ubtd1	0.960718	1.47e-07	1.09e-05	387.621	403.934	387.097	907.641	668.118	720.242	421	419	402	741	712	710	8.12346	8.29885	7.89698	14.9089	13.6497	13.7721
Avil	0.959575	0.015374	0.0961054	34.9871	45.31	35.6283	90.6416	86.3298	48.6924	38	47	37	74	92	48	0.374763	0.481176	0.371497	0.746118	0.88811	0.482969
Lilra6	0.958767	0.000795262	0.0116516	134.424	117.613	96.2928	177.609	214.886	284.039	146	122	100	145	229	280	2.01965	1.69613	1.39364	2.02044	3.06684	3.78897
Havcr2(Tim3)	0.95864	0.000579564	0.00921361	319.488	330.666	350.506	425.036	730.988	787.194	347	343	364	347	779	776	3.75056	3.81535	4.01793	3.91144	8.38674	8.44945
Fgfbp1	0.957604	0.033109	0.155401	420.766	563.965	487.242	1618.08	448.54	793.281	457	585	506	1321	478	782	11.0027	14.5252	12.8765	34.116	11.4176	19.5992
Gm21958	0.95745	0.102846	0.296888	29.4629	15.4247	25.9991	77.1679	32.8429	28.4039	32	16	27	63	35	28	1.43542	0.713304	1.23132	2.98122	1.5577	1.27915
Pde4c	0.955557	0.0162416	0.0996507	142.711	98.3323	121.329	325.82	128.556	249.549	155	102	126	266	137	246	1.38422	0.93803	1.18041	2.62208	1.25065	2.29256
Lrch4	0.955402	0.00167081	0.0200878	441.943	760.629	430.429	821.899	1223.63	1119.93	480	789	447	671	1304	1104	7.3639	10.1562	7.32758	8.90249	15.3531	13.6206
Trim59	0.953602	3.85e-05	0.00111997	203.478	163.887	199.326	429.935	373.47	295.198	221	170	207	351	398	291	2.26006	1.74843	2.13031	3.86901	4.09115	3.05139
Gm44667	0.951943	0.0261302	0.134365	63.5293	66.5189	64.5162	194.757	73.1927	109.558	69	69	67	159	78	108	0.606075	0.625338	0.596028	1.46154	0.678613	0.951047
Arid3a	0.951502	1.49e-05	0.000505943	544.142	478.165	402.504	1073	747.879	936.315	591	496	418	876	797	923	3.27519	2.8228	2.33513	5.05289	4.6029	5.17608
Knl1	0.951109	0.0241941	0.127744	82.8643	100.26	43.3318	154.336	182.043	101.443	90	104	45	126	194	100	0.378397	0.400134	0.172458	0.602318	0.761296	0.398603
Ikzf1	0.948441	5.43e-14	1.55e-11	1149.05	993.928	1066.92	1980.64	2030.63	2183.04	1248	1031	1108	1617	2164	2152	7.72219	6.53377	7.08222	10.7889	12.7712	13.1668
Il11ra2	0.948279	0.0563569	0.213063	56.1636	50.1302	26.962	126.163	50.6719	81.1541	61	52	28	103	54	80	1.36681	1.20517	0.625267	2.42739	1.1989	1.81673
St6galnac5	0.947414	0.0183485	0.10764	54.3221	56.8785	59.7015	162.91	70.3776	97.3849	59	59	62	133	75	96	0.303746	0.312582	0.323545	0.717629	0.38659	0.499479
Atg2a	0.947145	0.0575414	0.215756	1813.81	1759.38	1695.72	6524.97	1659.97	1975.09	1970	1825	1761	5327	1769	1947	9.24917	9.23312	8.66848	26.1079	8.32898	9.46058
Gpcpd1	0.945202	0.00129782	0.0166299	2018.21	2315.63	2222.44	6053.39	2944.6	3627.59	2192	2402	2308	4942	3138	3576	18.0701	20.6959	19.7339	43.9141	25.8348	30.1053
Vps37b	0.944782	0.0193659	0.110799	689.615	585.174	532.499	1945.12	732.865	802.411	749	607	553	1588	781	791	8.73912	7.28273	6.58154	19.3523	9.07166	9.29809
Irak3	0.942292	9.15e-07	5.05e-05	283.58	272.824	305.248	652.865	483.259	521.415	308	283	317	533	515	514	2.98944	2.84042	3.11643	5.58991	5.24478	5.21732
Tns4	0.940217	0.231086	0.459337	70.895	51.0942	45.2576	23.2728	239.284	57.8223	77	53	47	19	255	57	0.473628	0.333259	0.294085	0.119722	1.56574	0.3513
Il17ra	0.939409	1.05e-08	1.17e-06	1689.51	1623.45	1718.83	3637.91	2686.55	3327.32	1835	1684	1785	2970	2863	3280	6.97274	6.57648	6.91859	11.7806	10.8227	12.5446
Nfkbie	0.938638	0.0122351	0.0823852	397.748	251.615	252.287	338.069	794.797	594.454	432	261	262	276	847	586	5.25141	3.25202	3.24295	3.49985	10.2438	7.16766
Pygl	0.937448	0.00496052	0.0435367	1740.15	1844.21	1693.79	5106.55	2110.39	2893.14	1890	1913	1759	4169	2249	2852	19.6621	20.4352	18.5625	45.3314	23.2761	29.862
Fam109b	0.937053	0.00200769	0.0228393	56.1636	40.4898	56.8128	84.5172	100.405	108.544	61	42	59	69	107	107	0.651699	0.43354	0.603745	0.76928	1.14252	1.11299
Tnik	0.936491	0.0623588	0.225072	1071.71	1000.68	1103.52	3843.69	875.497	1360.35	1164	1038	1146	3138	933	1341	2.84677	2.59066	2.81052	9.89679	2.34574	3.28564
Ptpro	0.935575	0.118297	0.32263	174.015	168.707	165.624	74.7181	500.15	396.641	189	175	172	61	533	391	2.07713	1.04721	1.91882	0.364251	5.80594	4.322
Slc7a6	0.935498	0.0111443	0.0773629	583.733	550.468	598.941	1782.21	760.078	774.007	634	571	622	1455	810	763	5.0241	4.731	5.06546	12.636	6.43412	6.04231
Gm9843	0.935486	1.52e-06	7.47e-05	224.654	265.112	274.435	563.448	444.786	454.463	244	275	285	460	474	448	14.2349	16.4854	16.9774	28.0517	27.559	26.3417
Snx20	0.935267	0.000102646	0.00243312	416.163	400.078	328.358	549.974	875.497	761.834	452	415	341	449	933	751	7.8232	7.38966	6.01365	8.11644	16.0888	13.0954
Podnl1	0.935085	0.165205	0.385836	26.7007	36.6336	36.5913	15.9235	74.131	100.428	29	38	38	13	79	99	0.399914	0.542499	0.532954	0.185202	1.10651	1.40337
Fkbp14	0.933564	0.00580773	0.0487702	476.009	549.504	425.614	1359.62	582.726	830.815	517	570	442	1110	621	819	5.64042	6.39636	4.91784	12.653	6.73839	9.00293
Cyba	0.932728	5.68e-06	0.000224845	2531.04	2446.74	2216.66	3489.7	5280.19	4961.56	2749	2538	2302	2849	5627	4891	109.494	103.871	93.538	118.7	222.926	196.34
Ly6i	0.932623	0.106495	0.303694	60.7671	64.5908	44.2947	34.2968	153.892	134.919	66	67	46	28	164	133	1.86642	1.73558	1.27434	0.72146	4.56652	3.74066
Tnfaip8l2	0.932499	3.69e-07	2.39e-05	359.079	397.185	345.691	600.194	697.207	804.44	390	412	359	490	743	793	10.2161	11.1148	9.59279	13.4264	19.385	20.9302
Plcl2	0.930775	4.99e-05	0.00137844	366.444	330.666	304.285	775.353	496.397	639.088	398	343	316	633	529	630	2.89474	2.56049	2.34164	4.80165	3.8248	4.60694
Evi2a	0.928713	1.22e-06	6.26e-05	321.329	285.356	316.803	512.003	690.639	553.877	349	296	329	418	736	546	6.67525	5.72184	6.08472	8.77602	13.0208	9.69196
Cbs	0.927946	0.0875373	0.270306	160.204	173.528	191.623	614.893	122.926	262.736	174	180	199	502	131	259	2.12366	2.26265	2.43376	6.37328	1.53676	3.13101
Pip4k2a	0.9277	2.52e-14	7.67e-12	1100.25	1065.27	1172.85	2022.29	2055.03	2272.31	1195	1105	1218	1651	2190	2240	10.1236	9.6146	10.5218	14.6678	18.4816	19.1221
Bst1	0.927042	0.00474118	0.0420419	748.541	840.645	634.57	2090.88	957.135	1181.81	813	872	659	1707	1020	1165	8.43917	9.2364	6.96886	18.569	10.468	12.1276
Myocd	0.926967	0.0540727	0.207932	20.2557	14.4606	32.7396	37.9715	39.4114	50.7213	22	15	34	31	42	50	0.12641	0.08851	0.198888	0.181084	0.233333	0.285007
Sap30	0.92587	2.06e-05	0.000664469	166.649	147.498	206.067	366.241	313.415	309.4	181	153	214	299	334	305	4.52537	3.92883	5.44566	7.80265	8.2957	7.6524
Jund	0.925759	0.0500204	0.199452	10779.7	9378.2	9791.05	35576.8	10213.2	11104.9	11708	9728	10168	29045	10884	10947	206.818	176.611	183.175	535.482	191.24	194.57
Hmmr	0.925659	0.11165	0.312485	63.5293	77.1234	37.5542	68.5937	206.441	62.8944	69	80	39	56	220	62	0.520607	0.618151	0.299013	0.435213	1.6528	0.467134
Dnajb13	0.925212	0.0657109	0.231185	343.426	353.803	318.729	1222.44	337.812	370.265	373	367	331	998	360	365	4.41214	5.00732	4.06963	11.8305	4.86948	4.53458
Nup62cl	0.923987	0.0553097	0.210909	18.4143	19.2808	37.5542	36.7466	48.7951	56.8078	20	20	39	30	52	56	0.282643	0.292824	0.602138	0.452249	0.755476	0.856671
Ncf1	0.923057	1.42e-08	1.48e-06	1320.3	1568.5	1348.1	2999.75	2354.36	2681.13	1434	1627	1400	2449	2509	2643	15.4078	17.9773	15.385	27.6963	26.8152	28.6617
Cd4	0.922625	0.00799061	0.0613736	187.826	156.175	159.846	184.958	348.134	420.987	204	162	166	151	371	415	1.92717	1.57834	1.59844	1.48598	3.48986	3.95751
Spsb3	0.921863	0.00760939	0.0594739	531.252	494.554	513.241	1506.61	653.104	757.776	577	513	533	1230	696	747	8.83843	8.09694	8.27911	19.4241	10.5315	11.3861
Strip2	0.921504	0.00943069	0.0683643	141.79	76.1593	77.9972	148.211	196.119	216.073	154	79	81	121	209	213	0.858322	0.445986	0.470687	0.707116	1.14945	1.18762
Hpx	0.92147	0.144784	0.361053	58.9257	44.3459	38.5171	42.871	176.413	48.6924	64	46	40	35	188	48	1.24661	0.911004	0.797339	0.707917	3.66809	0.939912
Crmp1	0.920702	0.169698	0.39026	28.5421	14.4606	23.1103	13.4738	54.4253	56.8078	31	15	24	11	58	56	0.292685	0.151037	0.229139	0.098462	0.584664	0.54109
Incenp	0.920527	0.000504387	0.00827103	371.969	319.098	290.804	748.406	672.81	438.232	404	331	302	611	717	432	3.69141	3.11451	2.81372	5.83817	6.53259	3.97998
Pld4	0.920021	0.0172384	0.103758	1195.09	1071.05	987.001	959.086	2775.69	2419.41	1298	1111	1025	783	2958	2385	19.2834	16.973	15.5338	12.1364	43.7306	35.6723
Ckap2	0.919615	0.0409337	0.17723	59.8464	63.6268	53.924	73.4932	181.105	80.1396	65	66	56	60	193	79	0.733915	0.770194	0.645243	0.707399	2.17084	0.892257
Epop	0.919223	0.0608106	0.222124	521.124	359.588	349.543	1353.5	332.182	642.132	566	373	363	1105	354	633	7.19755	4.86974	4.7061	14.6814	4.47419	8.09864
P2ry1	0.919174	0.0205568	0.114899	122.455	143.642	126.144	237.628	136.063	368.237	133	149	131	194	145	363	1.40939	1.39517	1.44769	1.91093	1.43408	3.71137
Tprn	0.918525	0.0151641	0.0951625	216.368	259.327	215.696	692.061	307.785	308.385	235	269	224	565	328	304	2.47638	2.92124	2.4126	6.22705	3.44596	3.23137
Ier5	0.91735	3.6e-05	0.00105971	2218	1926.16	1953.78	4957.12	3334.02	3227.9	2409	1998	2029	4047	3553	3182	21.6645	18.4643	18.6114	37.9854	31.7802	28.7897
Ubp1	0.916407	0.0222425	0.120584	2509.87	2564.35	2630.72	8207.97	2768.18	3567.74	2726	2660	2732	6701	2950	3517	22.6194	24.3296	22.1759	63.6621	24.1679	29.6631
Serinc3	0.915755	0.00857088	0.0640422	24384.2	25685.9	28115.6	72068.7	26861.7	48572.7	26484	26644	29198	58837	28626	47882	211.875	219.075	238.23	491.273	227.808	385.459
Nos3	0.91559	7.96e-05	0.00199704	823.118	770.27	849.303	1839.78	1111.03	1658.59	894	799	882	1502	1184	1635	6.40311	5.87153	6.4204	11.3176	8.42623	11.7625
Pstpip2	0.915264	5.23e-07	3.19e-05	144.552	180.276	161.772	302.547	300.278	314.472	157	187	168	247	320	310	3.31422	4.05231	3.60047	5.43111	6.71068	6.58225
Batf	0.915035	6.54e-06	0.000253459	127.979	146.534	149.254	236.403	296.524	264.765	139	152	155	193	316	261	4.2881	4.80227	4.86599	6.19494	9.6865	8.07471
Tatdn2	0.914716	0.0205283	0.11488	1643.47	1503.91	1455.95	4846.88	1709.71	2123.19	1785	1560	1512	3957	1822	2093	18.0207	16.4496	15.7831	41.7962	18.4527	21.5766
Cytip	0.913969	0.00104876	0.0141405	2101.07	2349.37	2366.88	6047.27	3126.64	3673.24	2282	2437	2458	4937	3332	3621	11.0029	12.0748	12.0855	24.8482	15.9804	17.5668
Nfkbib	0.913003	0.00253463	0.0270497	691.456	605.418	590.275	1717.29	865.175	972.834	751	628	613	1402	922	959	17.6649	13.7733	14.0755	28.2434	20.6361	21.2695
Map3k8	0.912541	8.97e-09	1.01e-06	405.114	397.185	405.393	755.755	669.995	848.06	440	412	421	617	714	836	5.1758	4.97377	5.07569	7.5794	8.40328	9.95584
Inhbb	0.912398	0.0575112	0.215749	701.584	725.924	743.381	2553.89	730.988	802.411	762	753	772	2085	779	791	5.27026	5.35428	5.44893	15.0628	5.36412	5.50947
Mxd3	0.912372	0.0876427	0.270382	36.8286	25.0651	18.2956	39.1964	76.9461	34.4905	40	26	19	32	82	34	0.88447	0.592936	0.417943	0.723307	1.79559	0.756934
Cxcl13	0.912233	0.168762	0.389577	40.5114	64.5908	50.0723	28.1724	79.7613	183.611	44	67	52	23	85	181	1.12667	1.76313	1.33738	0.600788	2.14196	4.66222
Taf1d	0.912083	0.00344927	0.0336646	370.127	466.596	372.653	1092.6	552.699	631.987	402	484	387	892	589	623	7.55024	8.64621	6.16021	17.3558	10.5755	11.3568
Ptger4	0.911816	0.0318421	0.151718	225.575	202.449	189.697	171.484	531.116	458.52	245	210	197	140	566	452	2.19251	1.93036	1.79648	1.28872	5.05196	4.05467
Marcks	0.911213	0.000304068	0.00566119	4798.76	4010.42	4503.61	10952.9	6017.75	8067.73	5212	4160	4677	8942	6413	7953	37.9361	31.1215	34.7129	67.9304	46.4323	58.2495
Phf11a	0.911067	0.241013	0.46953	45.115	23.137	13.481	14.6986	91.96	46.6636	49	24	14	12	98	46	1.04904	0.516758	0.305763	0.265432	2.11062	0.993998
Aldh1b1	0.91059	0.125355	0.333424	64.45	46.274	39.4801	30.6222	143.57	107.529	70	48	41	25	153	106	0.888221	0.62228	0.52996	0.326082	1.94162	1.36505
Gm38253	0.910022	0.0364177	0.164773	52.4807	62.6627	69.3308	161.685	60.9939	124.774	57	65	72	132	65	123	0.355326	0.420486	0.458317	0.862271	0.404049	0.774081
Dio2	0.908699	0.0504073	0.200447	29.4629	33.7415	36.5913	96.766	48.7951	42.6059	32	35	38	79	52	42	0.159173	0.180019	0.192	0.41645	0.261149	0.20915
Olfm2	0.907903	0.0433109	0.182376	157.442	67.483	109.774	256.001	119.173	253.606	171	70	114	209	127	250	2.62256	1.11205	1.79981	3.41808	1.96309	3.91004
Slc25a29	0.907609	0.0326712	0.154186	257.8	219.802	253.25	748.406	236.469	387.511	280	228	263	611	252	382	4.16087	3.48968	3.98484	9.50381	3.73719	5.71887
Lpin2	0.907383	0.0472965	0.192487	6756.2	6627.79	7722.68	23514.1	6006.49	10069.2	7338	6875	8020	19197	6401	9926	43.7786	40.5419	48.0257	111.154	35.9408	59.9022
Itgb2	0.906638	1.67e-21	2.22e-18	3521.73	3469.59	3290.33	6353.49	6632.38	6288.43	3825	3599	3417	5187	7068	6199	38.4724	36.7137	34.6309	54.6237	70.3738	62.4542
Prr5	0.906527	0.0437082	0.183319	81.9436	120.505	127.107	338.069	154.831	125.789	89	125	132	276	165	124	1.43219	2.08019	2.1551	4.7175	2.62919	2.01281
Preb	0.904955	0.0275116	0.139017	2233.65	1987.86	2052	6766.27	2484.8	2497.52	2426	2062	2131	5524	2648	2462	13.2163	10.878	11.2653	31.3789	15.809	13.2019
Ugt1a6b	0.904464	0.0291839	0.144316	96.675	80.9795	149.254	301.322	136.063	175.496	105	84	155	246	145	173	1.36929	1.12696	2.07051	3.36098	1.83492	2.22153
Frat1	0.904203	0.000458399	0.00771655	182.301	162.923	144.439	353.992	228.962	334.761	198	169	150	289	244	330	2.23042	1.95643	1.72302	3.39399	2.72646	3.74127
Riok3	0.903844	0.0127704	0.0845061	2888.28	3167.84	3143.96	9076.41	3351.85	4787.08	3137	3286	3265	7410	3572	4719	25.2426	27.1802	26.7992	62.2394	28.597	38.2106
Atp10d	0.903406	0.0260052	0.133969	693.298	663.261	761.676	2208.47	736.619	1018.48	753	688	791	1803	785	1004	3.69611	3.46059	3.97379	9.30146	3.8224	4.98716
Il18bp	0.902899	0.00135788	0.0171536	216.368	214.981	203.178	268.25	413.82	503.155	235	223	211	219	441	496	3.43624	3.31382	3.10707	2.88664	7.002	7.30941
Tmem191c	0.902344	0.00852706	0.0637733	111.406	114.721	98.2187	225.379	123.865	257.664	121	119	102	184	132	254	2.82393	2.67875	2.23785	4.11225	2.88004	5.54629
Rap1a	0.902017	1.91e-05	0.000630239	2767.67	3178.45	3062.11	7106.79	4627.09	5101.55	3006	3297	3180	5802	4931	5029	37.2239	41.7752	40.3199	75.5939	61.0026	62.5959
Fam169b	0.90182	0.00367645	0.0354466	104.041	134.966	155.031	312.346	178.29	246.505	113	140	161	255	190	243	1.17455	1.50124	1.70888	2.77289	1.96993	2.55207
Tnfsf8	0.901293	0.0155078	0.0966125	48.7978	50.1302	38.5171	60.0194	83.5147	112.601	53	52	40	49	89	111	0.405662	0.407018	0.308531	0.392478	0.677984	0.86084
Sv2a	0.901192	0.0538973	0.207532	25.78	43.3819	28.8878	75.943	36.5963	71.0098	28	45	30	62	39	70	0.189	0.307962	0.204544	0.432929	0.262041	0.475043
Arhgap9	0.900322	1.26e-05	0.000443229	1073.55	847.393	766.491	1418.42	1741.61	1855.38	1166	879	796	1158	1856	1829	17.2583	13.9436	12.1782	19.5012	28.2181	28.5163
Gm9828	0.898983	0.106596	0.303922	26.7007	29.8853	16.3698	73.4932	32.8429	30.4328	29	31	17	60	35	30	0.894159	0.822801	0.389873	1.63134	0.84345	0.726834
Kalrn	0.89892	0.0271401	0.137665	909.666	891.739	856.043	2768.24	896.141	1292.38	988	925	889	2260	955	1274	7.51077	6.56343	7.14061	13.4817	7.00716	9.34838
Jdp2	0.896474	0.0356649	0.162872	1007.26	994.892	1113.14	3336.59	1014.38	1449.61	1094	1032	1156	2724	1081	1429	19.6597	19.1557	21.3271	51.4317	19.3526	25.7626
Stap1	0.896112	0.0766778	0.251963	164.808	168.707	209.918	113.914	466.369	430.117	179	175	218	93	497	424	1.57439	1.57536	1.95054	0.853482	4.44184	3.74574
Ikbke	0.895131	0.130403	0.340539	403.273	481.057	466.057	181.283	1236.77	1092.54	438	499	484	148	1318	1077	3.97155	4.7393	4.4732	1.38911	12.2355	10.1851
Ubash3a	0.894501	0.0118006	0.0802378	50.6393	42.4179	40.443	61.2443	106.036	80.1396	55	44	42	50	113	79	0.54034	0.442517	0.422851	0.519364	1.12445	0.811538
Klf3	0.893824	0.0383932	0.170079	4031.81	3820.5	4139.63	13206.7	4207.64	4869.24	4379	3963	4299	10782	4484	4800	25.0074	23.2033	25.3003	64.3917	25.6251	27.5383
AK157302	0.89355	0.0170111	0.102814	66.2914	62.6627	72.2196	177.609	81.638	115.645	72	65	75	145	87	114	1.09028	1.01187	1.15871	2.31619	1.31811	1.74474
D7Bwg0826e	0.89267	0.107544	0.305075	50.6393	44.3459	66.442	181.283	67.5625	51.7357	55	46	69	148	72	51	0.421433	0.366577	0.544075	1.19482	0.550415	0.391684
Pmel	0.891987	0.0565003	0.213494	30.3836	26.0291	44.2947	91.8665	45.0416	50.7213	33	27	46	75	48	50	0.634235	0.606472	0.794694	1.30774	0.959187	0.853414
Slc8b1	0.891594	3.48e-05	0.00103523	839.691	956.33	946.558	1291.03	1773.51	2021.75	912	992	983	1054	1890	1993	9.48755	10.6407	10.5995	11.9284	20.4532	21.0498
Midn	0.890277	0.0286749	0.14272	3368.89	3004.92	2899.38	9851.76	3659.63	3678.31	3659	3117	3011	8043	3900	3626	31.2319	27.2333	25.574	70.4593	32.4823	31.6572
Rnf19b	0.889423	9.04e-05	0.00218825	1394.88	1421.96	1368.32	3390.49	2123.53	2240.87	1515	1475	1421	2768	2263	2209	18.0051	18.6928	17.2232	34.554	26.7473	26.3539
Spdl1	0.888829	0.048002	0.194566	33.1457	37.5976	40.443	42.871	102.282	59.8511	36	39	42	35	109	59	0.422115	0.463182	0.498563	0.420346	1.27398	0.688539
Nampt	0.888719	5.05e-05	0.00138644	1837.75	2100.65	2060.67	4655.79	2881.73	3571.79	1996	2179	2140	3801	3071	3521	13.0285	14.5898	14.1993	25.815	19.8798	23.0569
Fscn1	0.887316	0.175004	0.396866	673.963	481.057	455.465	169.034	1635.57	1173.69	732	499	473	138	1743	1157	8.05653	5.64504	5.30373	1.57936	19.0931	12.8184
Trex1	0.887017	0.0186804	0.108403	209.923	121.469	140.588	189.857	406.313	275.924	228	126	146	155	433	272	6.30254	3.59384	4.12448	4.49189	11.884	7.54759
Gm37084	0.886846	0.161139	0.38011	26.7007	37.5976	13.481	79.6176	26.2743	38.5482	29	39	14	65	28	38	0.140781	0.198469	0.067051	0.338421	0.134477	0.186099
Mafk	0.886589	0.0161887	0.0994516	2562.35	2795.72	2640.35	7950.74	2965.24	3873.08	2783	2900	2742	6491	3160	3818	28.6833	30.7536	28.8369	69.9372	32.431	39.6817
Zdhhc15	0.886308	0.000369787	0.00653425	89.3093	117.613	113.626	192.307	170.783	229.26	97	122	118	157	182	226	0.517165	0.666877	0.64094	0.871907	0.964604	1.21112
Klf13	0.884919	0.0200009	0.113276	3926.85	3361.62	4464.13	11300.8	3895.16	6508.56	4265	3487	4636	9226	4151	6416	20.5666	17.5115	23.2163	45.5042	20.036	31.5781
Picalm	0.884678	0.0186841	0.108403	5813.39	5734.12	5674.54	17488.9	6593.91	7716.74	6314	5948	5893	14278	7027	7607	50.1939	48.1894	46.291	113.603	49.0525	59.8286
Trib1	0.884272	0.0308001	0.149234	1176.67	1260	1161.29	3795.92	1536.11	1310.64	1278	1307	1206	3099	1637	1292	9.97251	10.5155	9.66017	25.2459	12.7395	10.1982
Clec12a	0.884111	0.0619691	0.223998	312.122	303.673	292.73	199.657	774.153	701.983	339	315	304	163	825	692	3.98251	3.85105	3.77428	2.06368	9.6642	8.19659
Irs2	0.883876	0.0640166	0.22851	1757.64	1339.05	1512.76	5224.14	1357.82	1925.38	1909	1389	1571	4265	1447	1898	8.89226	6.65128	7.46538	20.7417	6.70442	8.89609
Itgad	0.882456	0.0886469	0.272177	38.67	34.7055	47.1835	35.5217	68.5008	117.673	42	36	49	29	73	116	0.296579	0.26319	0.353896	0.216404	0.588781	0.863901
Cd226	0.882152	0.0506885	0.201077	130.741	103.153	132.884	109.015	209.256	357.078	142	107	138	89	223	352	1.76923	1.36206	1.75742	1.15683	2.77204	4.42687
Bhlhe22	0.879924	0.0411076	0.177824	37.7493	40.4898	20.2215	69.8185	46.9184	64.9233	41	42	21	57	50	64	0.358208	0.378728	0.18512	0.521677	0.432062	0.561951
Neurl3	0.879344	7.01e-16	2.69e-13	1131.56	1146.25	1074.63	2111.7	2101.01	1954.8	1229	1189	1116	1724	2239	1927	15.2404	15.1	14.5566	23.5684	27.1395	23.8629
Hist2h2aa2	0.879077	0.0583702	0.217238	627.927	592.886	535.388	1945.12	538.623	747.632	682	615	556	1588	574	737	38.035	35.2597	31.6348	92.4852	31.84	41.345
Fam83d	0.877757	0.179062	0.402523	26.7007	30.8494	33.7025	61.2443	90.0833	16.2308	29	32	35	50	96	16	0.367986	0.419642	0.460528	0.665807	1.23123	0.196789
Gm45718	0.87745	0.105076	0.30122	49.7186	42.4179	51.9981	159.235	49.7335	56.8078	54	44	54	130	53	56	0.418805	0.34908	0.420475	1.04859	0.40461	0.435802
Lmbr1l	0.877079	0.00831271	0.062878	842.453	884.991	870.487	2395.88	1007.81	1369.47	915	918	904	1956	1074	1350	11.5404	11.8689	11.3933	25.55	13.4224	16.9228
Psrc1	0.876335	0.140306	0.354823	60.7671	73.2672	26.962	73.4932	168.906	52.7501	66	76	28	60	180	52	1.26577	1.45898	0.468103	1.23092	3.55849	1.0456
Tgfbi	0.876153	9.77e-09	1.1e-06	2625.88	2375.4	2218.59	4328.75	3969.3	4954.46	2852	2464	2304	3534	4230	4884	30.9291	27.4305	25.4658	40.0087	45.5959	53.2625
Ccr5	0.875173	0.156839	0.374915	213.606	201.485	215.696	83.2923	654.981	417.943	232	209	224	68	698	412	0.82773	0.766413	0.965438	0.250183	2.48624	1.48473
Ankrd28	0.874827	0.00458608	0.0409907	743.937	784.73	708.715	1945.12	879.251	1280.21	808	814	736	1588	937	1262	4.55135	4.71183	4.22794	9.33897	5.24937	7.15464
Ogfrl1	0.874807	0.00277032	0.0289088	1015.55	1013.21	1055.37	2680.05	1289.32	1688	1103	1051	1096	2188	1374	1664	6.70828	6.56773	6.79392	13.886	8.3105	10.1825
Slamf7	0.873928	0.146572	0.363204	275.294	236.19	258.065	101.666	697.207	610.684	299	245	268	83	743	602	2.7189	2.19667	2.42713	0.688313	6.44937	5.83374
Pilra	0.873804	0.0412102	0.178038	496.265	506.122	428.503	361.342	1170.14	1089.49	539	525	445	295	1247	1074	6.19118	6.20558	5.27402	3.76516	14.4973	12.527
Npm3	0.873744	1.37e-05	0.000474086	374.731	426.107	458.354	901.517	765.708	641.117	407	442	476	736	816	632	13.4812	15.0546	16.0837	25.4657	26.9267	21.0798
Pik3cd	0.873318	4.18e-05	0.00118806	1664.65	1524.15	1548.39	2247.67	2833.87	3595.13	1808	1581	1608	1835	3020	3544	11.2516	10.0882	10.1906	12.2485	18.6925	22.4567
Gpx1	0.873012	5.72e-10	8.34e-08	7048.99	7921.53	7707.28	14258.9	12191.3	15084.5	7656	8217	8004	11641	12992	14870	214.931	236.115	227.654	337.49	359.882	415.649
Timm23	0.873008	0.00320499	0.0321337	499.948	614.095	637.458	1516.41	891.449	801.396	543	637	662	1238	950	790	13.6229	16.4288	16.958	32.8029	24.0185	19.9522
Cdca3	0.872938	0.0505589	0.200818	101.279	103.153	60.6645	192.307	210.194	83.1829	110	107	63	157	224	82	1.67565	1.71285	1.00587	3.05369	3.41363	1.34237
Ranbp9	0.872219	0.0424941	0.18094	1728.18	1555	1590.76	5229.04	1632.76	2061.31	1877	1613	1652	4269	1740	2032	16.4438	14.4875	14.7209	39.0253	15.1701	17.8878
Card19	0.872098	0.00114033	0.015017	670.28	665.189	592.201	1619.3	904.586	1006.31	728	690	615	1322	964	992	26.6769	25.9793	22.9745	50.5489	35.1213	36.565
Cxcr6	0.871389	0.0385402	0.170409	90.23	80.0155	102.07	82.0674	197.057	218.102	98	83	106	67	210	215	1.4993	1.30985	1.67127	1.08323	3.21617	3.35045
Gm43860	0.870723	0.253508	0.482882	47.8771	51.0942	65.4791	229.054	32.8429	39.5626	52	53	68	187	35	39	0.563737	0.584329	0.744469	2.12346	0.37282	0.416586
Dgat1	0.870513	0.0710133	0.242046	591.098	672.901	553.684	2065.16	581.788	677.636	642	698	575	1686	620	668	10.0056	11.1873	9.14749	27.4473	9.61283	10.4796
Arhgdib	0.87045	1.96e-16	8.15e-14	1712.53	1754.56	1716.9	3000.97	3126.64	3348.62	1860	1820	1783	2450	3332	3301	47.2778	47.3864	46.0339	65.0152	85.4237	84.1773
Egf	0.869825	0.0956237	0.284664	26.7007	33.7415	37.5542	99.2158	44.1033	36.5193	29	35	39	81	47	36	0.177825	0.219669	0.240478	0.530759	0.292007	0.220756
Rap1b	0.869772	0.000106095	0.00249058	7083.05	7280.45	7096.78	17171.7	10613.9	11432.6	7693	7552	7370	14019	11311	11270	84.182	84.653	82.6097	162.18	122.762	124.268
Ifi211	0.868815	0.162371	0.381903	190.588	155.211	103.996	69.8185	472.937	277.953	207	161	108	57	504	274	3.41025	2.72515	1.80805	0.977992	8.26389	4.54259
Lpxn	0.868583	0.000210839	0.00426298	255.038	214.017	167.549	365.016	360.333	437.218	277	222	174	298	384	431	4.86555	4.00987	3.11641	5.46679	6.70263	7.61202
Rubcnl	0.868073	0.0005225	0.00848218	138.107	165.815	167.549	361.342	245.852	254.621	150	172	174	295	262	251	1.65771	1.96114	1.96271	3.41588	2.89309	2.80696
Ghrl	0.867016	0.119999	0.325459	45.115	41.4538	29.8508	124.938	49.7335	38.5482	49	43	31	102	53	38	1.96204	1.94494	1.13651	3.86015	1.83026	1.44581
Elmsan1	0.865874	0.0754114	0.250079	2449.1	2138.25	2481.47	8162.64	2214.55	2506.65	2660	2218	2577	6664	2360	2471	11.2404	10.0166	11.1841	29.5495	10.0874	10.585
Hpgds	0.865622	0.174646	0.396387	118.772	101.224	67.405	40.4213	240.222	242.448	129	105	70	33	256	239	1.09174	0.911126	0.60153	0.28641	2.15821	2.03382
Timp3	0.865395	0.0205939	0.114938	26880.2	27098.3	29742	82867.3	30226.7	39432.8	29195	28109	30887	67653	32212	38872	182.28	180.52	196.558	443.615	200.175	244.211
Cdkn2b	0.865212	0.0365702	0.165357	896.776	918.732	825.229	2698.43	846.408	1267.02	974	953	857	2203	902	1249	20.5944	20.7151	18.4707	48.6164	18.9772	26.5746
Efhd2	0.863831	2.21e-18	1.7e-15	3240.91	3129.28	2981.23	5850.06	5659.3	5510.36	3520	3246	3096	4776	6031	5432	43.5594	41.2759	39.0715	61.6854	74.2319	67.6371
Hamp	0.863554	0.0757569	0.250427	27.6214	31.8134	28.8878	80.8425	30.9661	49.7069	30	33	30	66	33	49	2.1071	2.40153	2.13922	4.92256	2.29671	3.50102
Qsox1	0.862989	0.0176779	0.105445	4412.98	4245.64	4468.95	12577.1	4565.16	6735.79	4793	4404	4641	10268	4865	6640	52.4544	49.8307	51.5952	124.235	51.8033	75.5769
Cavin4	0.861898	0.279873	0.508918	30.3836	48.2021	36.5913	155.561	16.8906	37.5338	33	50	38	127	18	37	0.462583	0.727754	0.543368	1.88957	0.245349	0.521386
Gm42940	0.86186	0.105606	0.302164	20.2557	22.173	58.7386	68.5937	54.4253	60.8656	22	23	61	56	58	60	0.274191	0.29164	0.766913	0.728669	0.714936	0.744116
Slc26a8	0.861632	0.162456	0.381982	27.6214	36.6336	20.2215	79.6176	19.7057	54.779	30	38	21	65	21	54	0.236522	0.312465	0.16682	0.539688	0.161754	0.431407
Gm16867	0.861366	0.0218049	0.119098	407.876	466.596	401.541	1125.67	402.56	791.252	443	484	417	919	429	780	4.14444	4.61493	4.10627	9.04807	3.9643	7.52743
Rnf169	0.861228	0.0658884	0.231507	1289	1186.74	1300.92	4229.53	1188.91	1443.53	1400	1231	1351	3453	1267	1423	5.77048	5.2131	5.6791	14.8567	5.19459	5.90229
Ifngr1	0.861037	0.00314667	0.0317454	4190.17	4740.2	4378.43	11636.4	5726.86	6811.87	4551	4917	4547	9500	6103	6715	63.8046	71.1925	65.2314	138.979	85.2782	94.55
C1qtnf4	0.860681	0.0524229	0.204501	63.5293	48.2021	53.924	158.01	63.809	80.1396	69	50	56	129	68	79	1.56461	1.15235	1.28744	3.06254	1.53324	1.80714
Gm44065	0.860497	0.108688	0.307252	53.4014	72.3032	53.924	183.733	46.9184	96.3705	58	75	56	150	50	95	0.479699	0.637049	0.475359	1.30024	0.413954	0.792489
Nudt17	0.858295	0.00680467	0.0548361	50.6393	47.2381	40.443	88.1918	95.7135	66.9521	55	49	42	72	102	66	1.18644	1.02975	0.971413	1.26221	2.19506	1.45056
Wdr26	0.857177	0.0187099	0.108494	5601.62	5404.42	5266.25	15863.5	6061.86	7553.41	6084	5606	5469	12951	6460	7446	30.6893	28.9167	27.9486	66.6131	32.2725	36.0875
Cd8a	0.857058	0.113341	0.315022	179.539	151.355	220.511	102.89	382.854	512.285	195	157	229	84	408	505	1.86526	1.53626	2.21591	0.817104	3.86296	4.87191
Rasl11a	0.857025	0.00912532	0.0669833	200.716	234.262	151.18	465.457	238.345	359.107	218	243	157	380	254	354	5.69254	6.50904	4.16847	10.3683	6.60285	9.31622
Akna	0.855163	4e-05	0.00115165	2093.7	1867.35	1982.67	4416.94	2814.16	3523.1	2274	1937	2059	3606	2999	3473	12.4344	10.888	11.4853	20.5844	16.3125	19.1095
Selenbp1	0.854304	0.0180456	0.106852	23232.4	24504	24441	65053.7	22819.2	42617	25233	25418	25382	53110	24318	42011	434.293	449.619	445.528	954.051	416.335	727.567
Pdcd5	0.853378	0.000289402	0.00549294	283.58	406.826	369.764	763.104	539.561	613.728	308	422	384	623	575	605	13.1807	18.6312	16.788	27.9483	24.4778	26.1256
Tpx2	0.852717	0.0410354	0.177617	150.997	126.29	139.625	172.709	411.943	167.38	164	131	145	141	439	165	1.31803	1.08505	1.01685	1.21691	3.48552	1.27052
Hist2h2aa1	0.852044	0.0642896	0.228894	624.244	592.886	542.129	1902.25	531.116	743.574	678	615	563	1553	566	733	34.0655	31.7449	28.8291	81.4701	28.2826	37.0463
Gpnmb	0.851737	0.000484663	0.00801068	938.208	797.263	744.343	1304.5	1218.94	1951.76	1019	827	773	1065	1299	1924	8.11218	7.01539	6.27427	8.95463	10.4668	15.4129
Apoe	0.851721	8.25e-08	6.65e-06	13854	11893.4	12406.4	22432.6	20160.8	26261.5	15047	12337	12884	18314	21485	25888	316.03	266.214	276.494	404.755	451.691	547.003
Pbk	0.851631	0.22146	0.448831	42.3528	52.0583	34.6654	46.5457	159.523	26.3751	46	54	36	38	170	26	0.777394	0.992309	0.625122	0.678701	2.88459	0.445312
Sh2b2	0.851499	0.000579515	0.00921361	189.667	154.247	136.736	232.728	316.23	317.515	206	160	142	190	337	313	2.50606	1.70801	1.67814	2.5863	3.63322	4.0963
Cd83	0.851473	0.00773237	0.0601187	428.132	549.504	475.686	559.773	1231.14	829.8	465	570	494	457	1312	818	5.52541	6.95748	5.98623	5.67037	15.515	9.78027
Il1rap	0.850775	0.0732845	0.245935	759.589	717.247	762.639	2475.5	645.597	919.07	825	744	792	2021	688	906	5.58678	5.2109	5.40782	14.4226	4.6555	6.06738
Stat4	0.850616	0.00289363	0.0298745	134.424	152.319	135.773	308.671	176.413	277.953	146	158	141	252	188	274	1.44047	1.60442	1.41791	2.59231	1.84647	2.71807
Got1	0.850587	0.0178464	0.106179	349.871	465.632	390.949	1123.22	491.705	561.992	380	483	406	917	524	554	5.43053	7.1026	5.92805	13.7017	7.44912	7.96749
Neil3	0.8496	0.130172	0.340202	51.56	29.8853	37.5542	46.5457	124.803	42.6059	56	31	39	38	133	42	0.721387	0.410415	0.511735	0.672735	1.72125	0.545432
Gm9774	0.84943	0.0366921	0.165668	45.115	28.9213	34.6654	86.9669	60.9939	48.6924	49	30	36	71	65	48	1.03388	0.640484	0.775443	1.56767	1.35175	1.01392
Tmem131l	0.847903	0.0145692	0.0926255	1125.11	911.02	977.372	2797.64	1180.47	1447.59	1222	945	1015	2284	1258	1427	6.62523	5.1537	5.50633	13.1762	6.92846	8.02883
Zfp516	0.847893	0.0290658	0.143976	1268.74	1153.96	1238.33	3610.97	1256.47	1723.51	1378	1197	1286	2948	1339	1699	5.26534	4.705	5.01541	11.7521	5.08273	6.52687
Ms4a6b	0.847098	0.0699925	0.239827	569.001	556.252	604.719	366.241	1317.47	1427.3	618	577	628	299	1404	1407	5.45088	5.32944	5.72063	2.54267	13.7255	12.1401
Isg20	0.847051	0.00490672	0.0431424	849.819	921.624	767.454	1877.75	923.354	1767.13	923	956	797	1533	984	1742	25.7046	27.674	22.4433	47.0811	27.6784	52.3369
Fes	0.846213	2.1e-09	2.84e-07	1613.09	1364.12	1316.32	2683.73	2452.89	2583.74	1752	1415	1367	2191	2614	2547	15.894	13.1136	13.2493	21.3223	23.9619	23.3863
Cdc42ep4	0.846065	0.0148723	0.093938	3253.8	2923.94	3730.38	9077.63	3623.04	5111.69	3534	3033	3874	7411	3861	5039	32.7712	29.6835	37.5341	74.4305	36.2446	47.9163
Brpf1	0.845946	0.0120687	0.0817258	1543.12	1480.77	1425.13	4143.79	1852.34	2002.48	1676	1536	1480	3383	1974	1974	10.7805	9.94466	9.51013	23.3764	12.3138	12.7121
Gas2l3	0.845658	0.0357258	0.162928	89.3093	106.045	78.9601	93.0914	236.469	162.308	97	110	82	76	252	160	0.419967	0.492822	0.363653	0.420058	1.0911	0.70051
Txk	0.845032	0.0269643	0.137107	68.1328	90.62	77.0343	189.857	84.4531	150.135	74	94	80	155	90	148	0.943704	1.22947	1.0504	2.02948	1.15318	1.90314
Cenpa	0.844349	0.0181291	0.107115	193.35	232.334	141.55	362.566	444.786	211.001	210	241	147	296	474	208	5.46687	6.36152	3.85661	6.92051	11.8925	5.04739
Gm43820	0.843226	0.301628	0.530976	45.115	36.6336	18.2956	131.063	32.8429	16.2308	49	38	19	107	35	16	0.430086	0.33542	0.162437	0.975024	0.299997	0.141305
Phc3	0.843114	0.110427	0.310054	870.075	905.236	3378.91	3870.64	2561.74	2814.02	945	939	3509	3160	2730	2774	8.667	8.78753	10.4577	9.05043	8.10771	7.57996
Shroom2	0.842963	0.0100721	0.07173	558.873	585.174	600.867	1520.08	644.659	966.748	607	607	624	1241	687	953	2.41863	2.49472	2.52388	5.18743	2.68864	3.84472
Dyrk3	0.842084	0.108787	0.307464	140.869	202.449	164.661	556.099	131.371	224.188	153	210	171	454	140	221	1.41905	2.00067	1.61751	4.40521	1.33179	2.06351
Cldn23	0.841633	0.0415234	0.178668	154.68	117.613	129.995	378.49	138.878	204.914	168	122	135	309	148	202	2.67586	1.99893	2.18268	5.1303	2.33945	3.23606
Ubald2	0.841433	0.00292185	0.0300386	1731.86	1576.21	1562.83	4152.37	2173.26	2404.19	1881	1635	1623	3390	2316	2370	37.3837	33.4101	32.9039	70.3307	45.7993	47.3988
Eif4ebp3	0.840761	0.208363	0.435666	14.7314	43.3819	35.6283	44.0959	26.2743	97.3849	16	45	37	36	28	96	0.61895	1.8149	1.46494	1.45237	1.0671	3.81112
Cela1	0.840421	0.0312253	0.150282	35.9079	38.5617	22.1473	50.2204	65.6857	56.8078	39	40	23	41	70	56	1.03363	1.09549	0.622988	1.1262	1.85412	1.48559
Prkcg	0.840143	0.0691174	0.237977	245.831	245.831	299.471	840.272	261.805	315.486	267	255	311	686	279	311	2.65754	2.53876	3.00337	7.2243	3.18053	3.08099
Ly86	0.839951	0.0843391	0.265263	299.232	317.17	400.578	214.355	886.757	718.214	325	329	416	175	945	708	8.43751	8.78567	11.0191	4.72461	24.413	18.4935
Samd14	0.839826	0.030653	0.148705	486.137	309.458	292.73	816.999	351.888	780.093	528	321	304	667	375	769	4.68463	2.92962	2.7508	6.17942	3.32592	6.86512
Kcnk1	0.839492	0.0645759	0.229345	413.401	480.093	423.688	1400.05	417.574	540.689	449	498	440	1143	445	533	6.31036	6.87939	6.2704	17.7111	6.09733	7.37923
Ptbp2	0.839427	0.074588	0.248535	719.998	683.506	740.492	2367.71	700.022	769.949	782	709	769	1933	746	759	7.12995	7.51097	8.01454	19.56	7.04494	7.50872
Rilpl2	0.83931	0.000351796	0.00629261	516.521	446.352	407.319	612.443	943.998	893.709	561	463	423	500	1006	881	11.8737	10.0698	9.12952	11.038	21.1974	18.7724
Ifitm2	0.839203	0.00296667	0.0304136	4860.45	4170.45	3941.26	10970.1	5833.83	6406.1	5279	4326	4093	8956	6217	6315	237.469	200.002	187.779	420.45	278.198	285.844
Cd5	0.838086	0.0863435	0.268326	113.248	109.901	113.626	74.7181	263.681	262.736	123	114	118	61	281	259	1.74391	1.66397	1.69977	0.893889	3.9805	3.71028
Tacc3	0.83748	0.00132417	0.0168445	191.509	180.276	134.81	311.121	353.765	240.419	208	187	140	254	377	237	2.58084	2.4471	1.82098	3.48831	5.00515	3.13283
Cyfip2	0.836728	5.39e-11	9.25e-09	1358.05	1209.87	1236.4	2377.5	2089.74	2329.12	1475	1255	1284	1941	2227	2296	6.89709	6.02098	6.11865	9.43871	10.3233	10.7931
H2-Q4	0.836531	2.17e-07	1.47e-05	6382.39	4720.91	5861.34	9670.48	10214.1	10410	6932	4897	6087	7895	10885	10262	113.911	82.7064	102.011	135.394	177.933	169.679
Cenpq	0.836271	0.00170493	0.0203558	95.7543	72.3032	76.0713	166.585	146.385	123.76	104	75	79	136	156	122	1.57722	1.15793	1.20853	2.15256	2.3468	1.85383
Cd69	0.836208	0.0367756	0.165877	78.2607	102.188	155.994	259.676	128.556	213.029	85	106	162	212	137	210	1.4747	1.89769	2.88535	3.87701	2.37206	3.7462
Grin3a	0.835992	0.284981	0.51457	38.67	32.7774	24.0732	124.938	16.8906	29.4183	42	34	25	102	18	29	0.163231	0.136104	0.099727	0.41652	0.067738	0.111225
Peli2	0.835721	0.0597634	0.220138	872.837	829.076	811.748	2680.05	852.038	955.589	948	860	843	2188	908	942	4.77393	4.45182	4.32688	11.5017	4.5481	4.77146
Evi2	0.83552	0.194526	0.419807	339.744	433.819	561.387	149.436	1336.24	895.738	369	450	583	122	1424	883	2.75745	3.45618	4.43784	0.945377	10.5989	6.64565
Mocs1	0.835487	0.0174088	0.104396	1300.97	1253.25	1226.77	3438.26	1309.96	2000.45	1413	1300	1274	2807	1396	1972	16.5487	15.1395	14.8255	33.6142	15.9356	22.8071
Map3k15	0.835324	0.00344809	0.0336646	157.442	165.815	140.588	363.791	203.626	261.722	171	172	146	297	217	258	1.15277	1.19764	1.00564	2.09889	1.45686	1.75879
Crip1	0.835183	0.000285642	0.00544325	1779.74	2573.03	2114.59	3013.22	4127.88	4395.51	1933	2669	2196	2460	4399	4333	120.08	175.447	142.545	160.545	276.657	278.109
Ccnl1	0.834244	0.025455	0.132014	2121.33	2118	2021.19	6118.31	2496.06	2549.25	2304	2197	2099	4995	2660	2513	38.0738	37.1157	33.8879	78.9921	43.6352	39.9821
Slc15a3	0.83379	1.91e-13	4.72e-11	872.837	817.508	782.861	1484.56	1454.47	1469.9	948	848	813	1212	1550	1449	11.9093	10.9481	10.4162	15.89	19.3657	18.3174
Omd	0.833533	0.0491716	0.197627	63.5293	108.937	58.7386	173.934	84.4531	154.193	69	113	61	142	90	152	1.02786	1.72472	1.03909	2.10908	1.41961	2.19062
Adrb2	0.83342	0.0288054	0.143075	1595.6	1613.81	2090.52	4616.6	1590.53	3238.05	1733	1674	2171	3769	1695	3192	23.8224	23.6541	30.4404	54.0824	23.1784	44.1587
Mob2	0.833232	0.0105058	0.0739876	1069.87	1175.17	1113.14	3023.02	1355	1606.85	1162	1219	1156	2468	1444	1584	22.507	24.0665	23.863	52.2756	28.0091	30.9059
Pot1b	0.832591	0.112147	0.313268	549.666	567.821	558.498	284.174	1474.18	1225.43	597	589	580	232	1571	1208	5.02509	5.09014	4.97762	2.03604	13.1597	10.2344
Rorc	0.831717	0.0616587	0.223524	278.056	370.192	411.17	1052.18	317.168	517.357	302	384	427	859	338	510	3.91944	5.11163	5.30136	11.3388	4.34233	6.7416
Sowahb	0.831327	0.0857886	0.267685	144.552	129.182	121.329	412.787	173.598	117.673	157	134	126	337	185	116	1.1789	1.037	0.966395	2.65439	1.38902	0.878223
Evi2b	0.83026	0.533049	0.720652	496.265	242.939	161.772	1119.55	15.0139	467.65	539	252	168	914	16	461	8.5333	4.09222	2.71129	15.1208	0.245997	7.35259
Fgd3	0.830182	2.95e-05	0.000919517	417.083	461.776	400.578	700.635	657.796	916.027	453	479	416	572	701	903	2.83801	3.10195	2.66022	3.81573	4.41306	5.73907
Dbf4	0.830055	0.0228821	0.123117	161.125	169.671	209.918	481.38	273.065	207.957	175	176	218	393	291	205	2.42234	2.20329	2.71036	5.01917	3.65666	2.51033
Zfp36l2	0.827973	0.00714514	0.056919	5511.39	4886.73	4872.42	13452.9	6497.26	7159.82	5986	5069	5060	10983	6924	7058	49.9616	43.4854	43.0707	95.6758	57.4851	59.2797
Cd48	0.827864	0.14653	0.36316	444.705	466.596	449.687	189.857	1069.74	1155.43	483	484	467	155	1140	1139	12.1622	12.4904	11.8141	4.01581	28.1613	29.8394
Sgo1	0.826537	0.192587	0.418037	50.6393	20.2449	29.8508	52.6701	99.467	26.3751	55	21	31	43	106	26	0.442136	0.170395	0.253514	0.358723	0.849478	0.208612
Klf6	0.825812	0.01175	0.0800802	5058.4	5212.58	5587.87	14254	6095.64	7762.39	5494	5407	5803	11637	6496	7652	38.3437	38.8228	41.3744	84.7189	45.089	53.7326
Lrrc75b	0.825439	0.0926391	0.279547	39.5907	42.4179	19.2586	84.5172	46.9184	48.6924	43	44	20	69	50	48	0.271616	0.362771	0.161927	0.457623	0.395722	0.541552
Sarnp	0.825319	2.21e-05	0.00071183	171.253	183.168	177.179	363.791	297.463	282.01	186	190	184	297	317	278	5.20009	5.55499	5.08746	9.03482	9.43914	8.67526
Itgal	0.825285	0.00768252	0.0598908	2652.58	2283.82	2414.06	2537.97	5624.58	4860.11	2881	2369	2507	2072	5994	4791	16.8066	15.3261	14.7978	12.4216	34.3748	28.5824
Arsg	0.824342	0.0287139	0.14284	168.491	222.694	194.511	532.826	220.516	285.054	183	231	202	435	235	281	1.66241	2.12846	1.88805	4.08073	2.09424	2.54351
Prkcd	0.824224	9.54e-12	1.82e-09	3063.22	3064.69	2840.64	5531.59	5525.11	4823.59	3327	3179	2950	4516	5888	4755	35.0235	34.9812	31.8384	49.1463	61.9019	50.9357
Vav1	0.824123	0.000632413	0.00983919	720.919	668.081	724.122	916.215	1232.08	1591.63	783	693	752	748	1313	1569	7.77722	7.07568	7.77996	7.83564	13.0932	16.1525
Slc37a2	0.82385	0.0682211	0.236286	182.301	169.671	147.328	121.264	378.162	383.453	198	176	153	99	403	378	0.980445	0.90018	0.770453	0.512505	2.12308	2.14054
Armcx4	0.823313	0.0336321	0.156842	1724.5	1484.62	1474.24	1309.4	2985.89	3990.75	1873	1540	1531	1069	3182	3934	6.89875	5.83246	5.7518	4.10805	11.6606	14.5836
Prtn3	0.823159	0.330441	0.55772	52.4807	44.3459	6.7405	117.589	34.7196	31.4472	57	46	7	96	37	31	1.6286	1.32953	0.184631	2.85243	1.06843	0.873373
BC051142	0.822555	0.0839648	0.264536	41.4321	23.137	40.443	90.6416	43.1649	52.7501	45	24	42	74	46	52	0.946863	0.465355	0.747076	1.44242	0.88978	1.13824
Mthfd2	0.822417	0.0221439	0.120274	163.887	115.685	158.883	151.886	318.107	304.328	178	120	165	124	339	300	2.55368	2.00865	2.42436	2.09368	5.24373	4.36742
Casp1	0.821949	0.0212531	0.117226	249.514	276.68	219.548	238.853	539.561	538.66	271	287	228	195	575	531	5.32317	5.79997	4.57363	3.99954	11.2501	10.4997
Zfp52	0.820095	0.00204583	0.0230836	169.411	179.312	111.7	281.724	236.469	295.198	184	186	116	230	252	291	2.48097	2.58514	1.6003	3.24935	3.39122	3.96067
Fbxo4	0.818866	0.0657162	0.231185	487.978	525.403	462.206	1543.36	502.027	558.949	530	545	480	1260	535	551	9.96824	10.527	9.21154	24.7526	10.0049	10.4342
Slc20a1	0.817876	0.0374678	0.167813	1255.85	1311.1	1370.25	3864.52	1367.2	1710.32	1364	1360	1423	3155	1457	1686	12.14	12.4468	12.9219	29.4451	12.9353	15.0753
Sertad3	0.817549	0.00922925	0.0674744	295.549	272.824	299.471	745.956	387.546	397.655	321	283	311	609	413	392	7.10459	6.44706	7.01867	14.0771	9.10448	8.72656
Hmga1-rs1	0.816403	0.000765759	0.0113217	249.514	211.125	207.03	491.18	317.168	369.251	271	219	215	401	338	364	4.90079	4.05793	3.94523	7.56955	6.08016	6.61312
Slc4a7	0.816297	0.00397181	0.0374279	481.533	617.951	610.496	1390.25	785.414	836.901	523	641	634	1135	837	825	1.92352	2.40813	2.34315	4.35526	3.04669	3.11848
Cenpf	0.816258	0.0835902	0.26399	149.156	139.786	86.6635	164.135	367.84	128.832	162	145	90	134	392	127	0.426893	0.392573	0.241898	0.368514	1.08189	0.337427
Fam214b	0.815782	0.000452644	0.00764617	1023.83	936.085	1001.45	2078.63	1248.97	1886.83	1112	971	1040	1697	1331	1860	10.4133	9.72969	10.1228	16.9161	12.6028	17.5367
Gm45540	0.813925	0.0108811	0.076006	245.831	272.824	319.692	654.089	309.661	511.271	267	283	332	534	330	504	2.17792	2.36839	2.76555	4.54801	2.68108	4.13674
Nptxr	0.813316	0.122389	0.329064	329.616	217.874	202.215	826.798	227.085	264.765	358	226	210	675	242	261	2.09905	1.36543	1.2633	4.15698	1.42513	1.54682
Sptbn4	0.812664	0.188901	0.414666	33.1457	15.4247	14.4439	58.7946	27.2127	25.3606	36	16	15	48	29	25	0.119486	0.054259	0.048934	0.166608	0.096715	0.081392
St3gal5	0.812018	0.00853052	0.0637733	1084.6	1147.21	1000.48	2488.97	1126.98	2060.3	1178	1190	1039	2032	1201	2031	15.0748	15.8324	13.836	29.2927	15.43	26.5579
Syne3	0.811749	0.00507822	0.0442041	460.357	369.228	381.32	989.708	544.253	593.439	500	383	396	808	580	585	3.69911	2.74581	2.89675	6.42078	4.07724	3.98888
Fam49b	0.811516	2.34e-07	1.58e-05	1341.48	1447.03	1282.62	2744.97	2221.12	2181.02	1457	1501	1332	2241	2367	2150	18.4635	18.0988	14.5569	21.5912	21.8811	20.8562
Gata2	0.811333	0.0114023	0.07837	3021.78	2228.87	3090.04	6374.31	2915.51	5348.05	3282	2312	3209	5204	3107	5272	28.3539	19.7882	27.4594	45.2006	25.6538	44.5106
Clip1	0.811097	0.0537657	0.207189	4922.14	4810.57	4857.97	14922.8	4782.86	5895.84	5346	4990	5045	12183	5097	5812	28.8523	26.8566	26.9074	68.3148	26.8096	30.8901
Rbpms2	0.810999	0.0500983	0.199654	158.363	86.7638	106.885	273.15	118.234	227.231	172	90	111	223	126	224	2.63429	1.36659	1.83647	3.43459	1.94462	3.33953
Vsir	0.810535	8.44e-08	6.76e-06	2767.67	3165.91	2975.45	5885.58	4618.65	5122.85	3006	3284	3090	4805	4922	5050	18.2726	20.5234	19.1575	30.5553	29.8791	30.9275
Tnfrsf12a	0.810506	0.0745098	0.248389	683.17	965.97	684.642	2411.8	944.936	737.488	742	1002	711	1969	1007	727	22.6764	31.4892	22.1823	62.8646	30.6219	22.4045
Tmem51	0.810149	0.128014	0.337221	427.211	479.129	376.505	211.905	993.731	1042.83	464	497	391	173	1059	1028	7.27943	8.02463	6.26318	2.83382	16.5403	16.2536
Dtl	0.809697	0.0613057	0.22315	60.7671	79.0515	43.3318	101.666	151.077	67.9665	66	82	45	83	161	67	0.450457	0.582532	0.317271	0.595279	1.11106	0.4692
Zc3h6	0.80956	0.0488005	0.196873	354.475	364.408	342.802	1005.63	320.922	535.617	385	378	356	821	342	528	2.30415	2.45256	2.17391	5.3171	2.08058	3.24277
Smad6	0.808909	0.00109169	0.0145605	5645.82	4791.29	5749.64	11404.9	6559.19	10394.8	6132	4970	5971	9311	6990	10247	60.8007	50.6478	60.3824	96.3667	68.9467	102.246
Hmga1	0.808315	0.000480707	0.00798148	1212.58	981.395	893.597	2263.59	1532.35	1612.94	1317	1018	928	1848	1633	1590	22.9512	18.7324	16.9499	34.8507	28.5698	30.7465
Pxdc1	0.808313	0.0330125	0.155263	4531.75	4632.22	5086.19	13426	4643.98	6885.92	4922	4805	5282	10961	4949	6788	55.4131	55.13	59.6262	126.698	54.962	75.8143
Fen1	0.807941	0.00188183	0.0219818	290.025	274.752	325.47	681.037	482.321	396.641	315	285	338	556	514	391	4.1211	3.76025	4.4575	7.88056	6.57464	5.25405
Plbd1	0.807631	0.00229294	0.0250761	1175.75	1174.2	960.039	1330.23	2449.14	2012.62	1277	1218	997	1086	2610	1984	18.7136	18.3273	14.9042	16.593	38.0527	29.2619
Tulp1	0.807358	0.13983	0.354205	52.4807	40.4898	38.5171	135.962	53.487	41.5915	57	42	40	111	57	41	1.61523	1.18925	1.1508	2.37416	1.53816	1.18968
Spc25	0.806329	0.0216951	0.118676	76.4193	57.8425	70.2938	142.087	137.94	78.1108	83	60	73	116	147	77	1.68911	1.28636	1.52719	2.35696	2.8982	1.64291
Clec10a	0.805486	0.00361622	0.0349352	138.107	121.469	136.736	167.809	287.141	236.361	150	126	142	137	306	233	2.6449	2.43094	2.56954	2.65838	5.80841	4.40806
Cd163	0.805416	0.00925877	0.0675886	344.347	414.538	248.435	532.826	448.54	779.079	374	430	258	435	478	768	2.47863	2.94622	1.74621	3.01375	3.16197	5.15317
Ica1l	0.804811	0.0941744	0.282078	28.5421	24.1011	17.3327	56.3448	29.0894	37.5338	31	25	18	46	31	37	0.249281	0.201339	0.142102	0.384926	0.241069	0.299416
Jchain	0.804235	0.000623962	0.00974932	152.839	171.6	200.289	248.652	314.353	352.006	166	178	208	203	335	347	3.50998	3.85276	4.47659	4.46622	7.04716	7.3783
Pik3ip1	0.804113	0.0330352	0.155263	998.054	930.301	1087.15	2714.35	937.429	1614.97	1084	965	1129	2216	999	1592	13.1707	13.6646	13.7441	27.9299	12.2117	19.5288
Nudt6	0.803946	0.108183	0.306171	46.9564	53.0223	23.1103	53.895	55.3637	105.5	51	55	24	44	59	104	1.43388	1.94272	0.681116	1.31943	1.90827	3.23302
Tle1	0.803584	0.000760551	0.0112701	1873.65	1734.31	1893.12	3417.43	2261.47	3923.8	2035	1799	1966	2790	2410	3868	18.6699	16.933	18.2154	29.5703	21.8153	34.9974
Arpc1b	0.8035	1.77e-07	1.28e-05	5393.54	5979.95	5306.7	8296.16	10588.5	10225.4	5858	6203	5511	6773	11284	10080	57.3632	64.1855	56.6752	71.3142	112.309	101.79
Borcs6	0.803175	0.00204284	0.0230836	530.331	581.317	601.83	1340.03	748.817	902.839	576	603	625	1094	798	890	9.10754	9.80465	10.0843	18.0582	12.5566	14.1693
Fbxl5	0.802764	0.020933	0.116252	2358.87	2794.76	2683.68	7094.54	2876.1	3702.65	2562	2899	2787	5792	3065	3650	26.3664	31.066	28.9688	59.0912	31.6219	37.6778
Suco	0.802135	0.0490045	0.197234	1451.97	1424.85	1458.84	4309.15	1462.92	1789.45	1577	1478	1515	3518	1559	1764	7.43965	7.18888	7.29236	17.2004	7.24747	8.3793
Snai3	0.802062	0.0981973	0.28885	13.8107	22.173	27.9249	28.1724	43.1649	39.5626	15	23	29	23	46	39	0.269552	0.423377	0.530642	0.419277	0.811247	0.70157
Ppargc1a	0.801071	0.148659	0.365639	196.112	150.391	156.957	565.898	124.803	187.669	213	156	163	462	133	185	1.0638	0.747891	0.757292	2.55258	0.640291	0.848132
Irf7	0.800276	0.0156029	0.0970388	799.18	563.965	510.352	758.205	1541.74	961.676	868	585	530	619	1643	948	12.9652	9.03371	7.99242	10.0295	24.319	14.5975
Cdt1	0.799793	0.00290483	0.0299269	324.091	234.262	213.77	551.199	425.081	369.251	352	243	222	450	453	364	4.73646	3.36151	3.04579	6.3146	6.06089	4.91923
Cep85l	0.799791	0.057893	0.216345	1155.5	1052.73	1249.88	3468.88	1122.29	1430.34	1255	1092	1298	2832	1196	1410	4.97862	4.45312	5.25178	11.7259	4.71957	5.62873
Baiap2	0.799177	0.026332	0.135117	2111.2	1912.66	1845.93	5351.53	2026.87	2837.35	2293	1984	1917	4369	2160	2797	22.6167	19.9063	19.3597	43.5701	21.5541	27.4528
Ccr7	0.799095	0.000821616	0.0118943	351.713	285.356	408.282	485.055	627.768	705.026	382	296	424	396	669	695	5.68334	4.52536	6.4353	6.15297	9.89989	10.4077
Relb	0.798805	1.91e-06	8.95e-05	724.602	663.261	540.203	1135.47	1142.93	1076.31	787	688	561	927	1218	1061	10.6757	9.86567	7.77828	13.0551	16.3689	14.5991
Adamts3	0.798016	0.0330486	0.155263	43.2736	30.8494	50.0723	89.4167	57.2404	69.9954	47	32	52	73	61	69	0.453995	0.306376	0.442955	0.636407	0.453593	0.56028
Il1rn	0.797739	0.210846	0.437861	377.493	397.185	348.58	132.288	1218	601.555	410	412	362	108	1298	593	6.0273	6.27925	5.47638	1.71217	18.4712	8.9222
Sema4c	0.796504	0.0546748	0.209584	1074.47	1042.13	961.965	3073.24	1214.25	1061.09	1167	1081	999	2509	1294	1046	9.32076	8.65084	8.03458	20.8171	10.0949	8.23721
Lgals3	0.796196	6.52e-06	0.000253459	3777.69	4505.93	3895.04	5825.56	7711.51	7609.21	4103	4674	4045	4756	8218	7501	117.964	138.09	117.986	142.241	229.881	215.158
Txnrd1	0.795236	0.0521565	0.204116	3211.45	3375.11	3033.22	9621.48	3551.72	3522.09	3488	3501	3150	7855	3785	3472	33.9935	36.9854	32.6384	83.9727	36.8979	36.7526
Cdk1	0.795058	0.126265	0.334609	111.406	154.247	87.6265	134.738	365.963	111.587	121	160	91	110	390	110	0.811301	1.10963	0.62093	0.866104	2.62776	0.744457
Tnfaip2	0.794673	5.38e-12	1.07e-09	2164.6	2160.42	1905.63	3693.03	3619.28	3496.73	2351	2241	1979	3015	3857	3447	18.5142	18.14	16.8234	24.8533	31.0154	27.3356
Gm28035	0.794119	0.242279	0.470561	359.999	174.492	387.097	1112.2	139.817	346.934	391	181	402	908	149	342	2.71577	1.28662	2.84401	6.58574	1.02373	2.38772
H2-Q6	0.793646	7.9e-06	0.000300026	4759.17	3378.97	4070.3	6615.61	7584.83	6962	5169	3505	4227	5401	8083	6863	73.1102	50.9767	61.0022	79.7245	113.701	97.665
Gnrh1	0.793174	0.188068	0.413791	35.9079	34.7055	25.9991	99.2158	24.3976	44.6347	39	36	27	81	26	44	2.70374	2.43755	1.67541	5.31838	1.79646	3.05363
Mylk3	0.79315	0.0220105	0.119861	58.9257	83.8717	63.5533	115.139	87.2682	155.207	64	87	66	94	93	153	0.503093	0.712302	0.576903	0.880368	0.746089	1.2764
Cmas	0.792209	0.00248553	0.0266623	884.806	877.278	1010.11	1814.06	1074.43	1913.21	961	910	1049	1481	1145	1886	15.4519	15.2255	17.2927	24.0428	18.2657	30.5343
Nrros	0.792173	0.0107545	0.0752298	1149.97	897.523	980.261	1043.6	2184.52	2013.64	1249	931	1018	852	2328	1985	11.4584	10.4167	10.9769	10.0967	23.8445	20.9225
Capn5	0.79214	0.0010548	0.0141942	905.062	849.321	730.862	1305.73	1135.42	1862.49	983	881	759	1066	1210	1836	6.43182	6.54777	5.24528	7.33099	8.04444	12.299
Racgap1	0.790622	0.0399565	0.174449	227.416	246.795	190.66	231.504	595.863	321.573	247	256	198	189	635	317	2.42065	2.64071	1.98128	1.96753	6.26991	3.23002
Cyth4	0.79036	0.00267776	0.0281967	1273.35	1528.01	1271.07	1587.45	2885.48	2568.53	1383	1585	1320	1296	3075	2532	14.5938	17.1872	14.2028	14.2749	32.2886	26.8902
Rel	0.790061	5.25e-05	0.00143831	830.484	870.53	829.081	1743.01	1465.73	1167.6	902	903	861	1423	1562	1151	3.5571	3.6605	3.46482	5.85811	6.13028	4.56995
Mcl1	0.789686	0.00839359	0.0630913	11207.9	11224.3	10797.3	28097.7	13246	16102	12173	11643	11213	22939	14116	15873	104.93	103.151	98.5805	206.381	121.044	137.683
Flt1	0.789644	0.0916086	0.277471	6126.43	5712.91	7232.55	20113.9	5266.12	7589.93	6654	5926	7511	16421	5612	7482	29.0229	26.5993	33.5649	76.2243	24.3953	32.8739
Max	0.789045	0.00937377	0.068121	1847.87	1789.26	1924.89	4681.52	2177.95	2753.15	2007	1856	1999	3822	2321	2714	33.7206	33.4419	35.4305	76.0943	37.5263	46.0565
Csf2rb	0.788612	2.2e-08	2.16e-06	2048.59	2107.4	1766.97	3648.94	3441.93	3141.68	2225	2186	1835	2979	3668	3097	13.7572	13.8924	11.5745	19.2279	22.564	19.2692
Rps28	0.788421	0.00138679	0.0173836	1670.18	2932.62	2653.83	4325.07	3836.05	4372.18	1814	3042	2756	3531	4088	4310	138.557	238.875	214.762	282.487	310.916	331.638
Draxin	0.788002	0.246422	0.47495	70.895	27.9572	22.1473	31.8471	57.2404	119.702	77	29	23	26	61	118	0.434532	0.165784	0.130643	0.151161	0.341543	0.671705
Gimap7	0.787941	0.383243	0.603823	46.9564	71.3391	68.3679	6.12443	134.187	181.582	51	74	71	5	143	179	1.17146	1.76317	1.68318	0.353137	3.53921	4.17339
Casp4	0.787479	3.81e-05	0.00111249	227.416	256.435	248.435	361.342	419.45	481.852	247	266	258	295	447	475	5.104	5.56503	5.3418	6.29017	9.21975	9.68578
Slc35g1	0.787182	0.00129931	0.0166299	202.557	198.593	185.845	410.337	255.236	348.962	220	206	193	335	272	344	1.86365	1.79713	1.6648	2.96356	2.29513	2.9308
Ssc4d	0.787168	0.100121	0.291854	32.225	40.4898	19.2586	36.7466	51.6102	69.9954	35	42	20	30	55	69	0.891987	1.02757	0.208584	0.728754	1.30157	1.79327
Herpud1	0.78681	0.045331	0.187524	4808.89	4017.16	5131.44	13058.5	4349.33	6673.91	5223	4167	5329	10661	4635	6579	80.0712	65.7578	83.2591	170.634	70.497	101.376
Peg12	0.785208	0.00965773	0.0696555	65.3707	48.2021	64.5162	118.814	84.4531	104.486	71	50	67	97	90	103	0.782234	0.568356	0.754527	1.11843	0.989971	1.15557
Selenbp2	0.785154	0.0478941	0.194322	673.963	631.448	482.427	1426.99	493.581	1161.52	732	655	501	1165	526	1145	12.5331	11.5288	8.74611	20.8308	8.95272	19.7446
Retnla	0.784349	0.189462	0.415024	1045.01	1382.44	1055.37	670.013	4182.3	1145.29	1135	1434	1096	547	4457	1129	55.8841	72.6137	55.0403	28.1185	218.429	55.9764
Stk10	0.78388	5.79e-07	3.45e-05	1689.51	1544.4	1434.76	2324.83	2908	2803.87	1835	1602	1490	1898	3099	2764	10.754	9.65077	8.90428	11.6099	18.071	16.305
Atp1b1	0.783406	0.0420011	0.179742	11949	11030.6	11205.6	32169.2	10922.6	15749	12978	11442	11637	26263	11640	15525	148.392	134.375	135.557	313.225	132.317	178.533
S100a6	0.783396	0.00356115	0.0344718	5144.95	6248.92	5493.5	13464	7395.28	8208.73	5588	6482	5705	10992	7881	8092	225.155	269.229	234.15	464.85	315.925	330.825
Tpd52	0.780428	9.53e-05	0.00229247	2464.75	2402.39	2199.33	5047.76	3411.9	3680.34	2677	2492	2284	4121	3636	3628	17.4204	19.6146	11.8236	20.9104	20.2511	19.7212
Cmip	0.779516	0.0346474	0.159889	1857.08	1658.15	1843.04	4988.96	2020.31	2190.15	2017	1720	1914	4073	2153	2159	24.6611	21.6167	23.8735	52.006	26.198	26.5733
Crlf2	0.779166	3e-07	2e-05	898.617	774.126	704.863	1384.12	1395.35	1301.51	976	803	732	1130	1487	1283	21.4646	18.0856	16.5319	25.9673	32.4787	28.253
Pif1	0.777635	0.216291	0.443244	49.7186	18.3168	26.962	39.1964	91.96	31.4472	54	19	28	32	98	31	0.420811	0.149969	0.225292	0.285514	0.765092	0.391732
Lax1	0.777112	0.00199324	0.0227789	130.741	143.642	155.994	220.48	208.318	308.385	142	149	162	180	222	304	1.80107	1.98409	2.10055	2.38686	2.81313	3.89749
Aurkb	0.777088	0.146644	0.363257	84.7057	100.26	55.8498	64.919	237.407	109.558	92	104	58	53	253	108	1.38007	1.6054	0.893298	0.856866	3.86471	1.63629
Sidt2	0.776864	0.0754699	0.250079	4505.05	3847.49	3763.12	12327.3	3863.26	4569.99	4893	3991	3908	10064	4117	4505	36.0077	30.6937	29.5177	78.4974	29.7205	33.053
Sbsn	0.775398	0.110284	0.309891	132.583	148.462	119.403	340.518	89.1449	256.65	144	154	124	278	95	253	2.388	3.04387	2.5967	5.21556	1.58038	3.71704
Skil	0.775146	0.00667672	0.054074	1979.54	2249.11	2154.07	5238.84	2813.23	2872.85	2150	2333	2237	4277	2998	2832	9.62521	10.7044	10.2128	19.9748	13.3539	12.757
Rps29	0.773641	0.000210154	0.00426298	2688.49	3990.17	4113.63	6243.25	5818.82	6387.84	2920	4139	4272	5097	6201	6297	220.557	321.388	329.137	401.833	466.027	478.716
Pcf11	0.773639	0.0487133	0.196715	1940.87	1981.11	2014.45	5704.3	2117.9	2328.11	2108	2055	2092	4657	2257	2295	14.8399	15.4864	14.7838	29.7205	16.1392	17.1779
Med12l	0.773617	0.00789516	0.0608553	109.565	103.153	121.329	244.977	140.755	186.654	119	107	126	200	150	184	0.316867	0.337043	0.388474	0.580647	0.39925	0.525806
Pdlim7	0.773414	0.000729262	0.0109708	842.453	921.624	821.378	1919.4	1260.23	1241.66	915	956	853	1567	1343	1224	16.6229	17.3632	15.4972	29.8178	23.3324	21.7811
Tspan11	0.773302	0.0135986	0.088421	2399.38	1951.22	1914.3	5226.59	2438.82	3044.29	2606	2024	1988	4267	2599	3001	14.8002	11.8138	11.5149	25.29	14.6804	17.1484
Nuf2	0.771396	0.253675	0.482967	59.8464	80.9795	21.1844	62.4692	167.029	46.6636	65	84	22	51	178	46	0.803609	1.08035	0.274417	0.649234	2.53234	0.577666
Slc17a9	0.770654	0.0609458	0.222341	118.772	154.247	201.252	422.586	199.872	187.669	129	160	209	345	213	185	1.66825	2.1187	2.75329	4.66249	2.73681	2.40512
Fam124a	0.770364	0.00882289	0.0653225	424.449	395.257	375.542	924.789	453.232	662.42	461	410	390	755	483	653	3.81332	3.48606	3.28586	6.52049	3.97881	5.43418
Pfkfb3	0.770082	0.124815	0.332824	3307.21	3050.23	4422.73	11554.4	2742.85	4088.14	3592	3164	4593	9433	2923	4030	22.8699	20.5871	29.7754	62.605	18.4551	25.7287
Qprt	0.769901	0.0859681	0.267844	19.335	21.2089	14.4439	35.5217	29.0894	29.4183	21	22	15	29	31	29	0.290145	0.311898	0.209914	0.427335	0.429316	0.415088
Slc3a2	0.769805	0.0460871	0.189631	4865.05	3982.46	4646.13	12517.1	4337.14	6154.52	5284	4131	4825	10219	4622	6067	79.4746	66.692	76.3157	168.755	71.4748	95.9494
Tpbgl	0.766387	0.0979081	0.288563	78.2607	85.7998	63.5533	211.905	103.22	73.0387	85	89	66	173	110	72	0.824732	0.882391	0.651791	1.75648	1.05836	0.70483
Rps21	0.766363	3.99e-05	0.00115165	3394.67	4994.7	4441.99	7323.6	6963.63	7538.2	3687	5181	4613	5979	7421	7431	275.681	398.149	351.816	466.644	552.024	559.171
Far2	0.766213	0.154828	0.372517	91.1507	95.4402	99.1816	302.547	76.0078	108.544	99	99	103	247	81	107	0.849204	0.87087	0.903684	2.23391	0.694684	0.929539
Mgam	0.766039	0.165702	0.386188	54.3221	56.8785	28.8878	66.1439	41.2882	130.861	59	59	30	54	44	129	0.297903	0.280926	0.166626	0.329807	0.275845	0.779603
Stt3b	0.765836	0.0509919	0.201726	4418.51	4316.02	4799.23	12839.3	4458.18	5716.29	4799	4477	4984	10482	4751	5635	33.4967	32.1192	35.4798	76.3667	32.9874	39.5788
Kif2c	0.765511	0.125285	0.333407	44.1943	39.5257	44.2947	44.0959	121.049	51.7357	48	41	46	36	129	51	0.497302	0.434721	0.483925	0.379231	1.32752	0.522216
Mss51	0.765432	0.140275	0.354823	29.4629	59.7706	54.8869	131.063	63.809	50.7213	32	62	57	107	68	50	0.514641	1.02063	0.924776	1.79946	1.08328	0.80385
E2f8	0.765143	0.0345389	0.159608	104.961	68.447	63.5533	161.685	147.324	94.3416	114	71	66	132	157	93	0.908281	0.575493	0.536421	1.09676	1.24262	0.743197
Ctsb	0.764911	0.00983425	0.0704836	12962.7	12012.9	12539.3	12632.3	24428.5	26685.5	14079	12461	13022	10313	26033	26306	87.46	79.5575	82.4985	66.8615	160.875	164.439
Proser2	0.764888	0.0119389	0.0810266	239.386	215.945	207.992	505.878	250.544	372.294	260	224	216	413	267	367	2.09295	1.92969	1.95996	3.92699	2.37444	3.25125
Psd	0.764701	0.0374579	0.167813	169.411	172.564	170.438	450.758	222.393	198.827	184	179	177	368	237	196	1.41631	2.51218	1.35573	2.89596	1.99424	1.4874
Dtnbp1	0.764537	0.000759352	0.0112701	827.722	867.638	770.343	1809.16	1230.2	1151.37	899	900	800	1477	1311	1135	19.2849	20.332	18.0174	33.2468	28.6264	24.9057
Sell	0.763752	7.39e-06	0.000282865	1598.36	1673.58	1490.61	2526.94	2375.95	3183.27	1736	1736	1548	2063	2532	3138	13.591	15.2471	12.8335	14.7814	20.7409	25.608
Ppp2r2d	0.762805	0.0430668	0.181816	858.106	890.775	872.413	2430.18	958.073	1061.09	932	924	906	1984	1021	1046	13.2398	13.7716	13.26	30.799	14.5283	15.2359
Tifa	0.762709	2.95e-05	0.000919517	314.884	272.824	275.397	421.361	538.623	503.155	342	283	286	344	574	496	4.24989	3.63345	3.67207	4.494	7.18979	6.21284
Ypel5	0.76204	0.0120756	0.0817258	1330.43	1667.79	1446.32	3658.74	1825.13	2055.23	1445	1730	1502	2987	1945	2026	14.837	18.2586	15.722	32.0108	19.867	20.9309
Lmo1	0.76162	0.0851216	0.266574	23.9386	33.7415	25.0361	64.919	39.4114	36.5193	26	35	26	53	42	36	0.810285	0.812449	0.774946	1.6366	1.22412	1.08062
Penk	0.76148	0.0497079	0.198641	104.041	78.0874	43.3318	120.039	117.296	145.063	113	81	45	98	125	143	2.60365	1.85697	1.15726	2.07818	2.83053	3.42496
Mpo	0.760864	0.360248	0.583532	57.0843	46.274	26.962	171.484	20.6441	29.4183	62	48	28	140	22	29	0.724698	0.568141	0.318734	1.58505	0.256649	0.301954
Fdx1	0.760238	0.0505637	0.200818	1215.34	1297.6	1518.54	3701.61	1292.13	1836.11	1320	1346	1577	3022	1377	1810	37.7454	41.1825	45.6063	83.6586	41.3372	54.5564
Bid	0.759981	0.00302203	0.0307648	272.531	185.096	237.843	323.37	378.162	475.766	296	192	247	264	403	469	4.01845	2.9026	3.67657	3.9602	5.42163	6.84983
Casp3	0.759809	1.81e-06	8.55e-05	551.508	562.037	485.316	804.751	989.04	911.969	599	583	504	657	1054	899	6.89245	6.93616	5.9508	7.94143	12.1569	10.355
Cerk	0.759547	0.00505872	0.0441065	1767.77	1608.02	1568.61	3889.02	2078.48	2405.2	1920	1668	1629	3175	2215	2371	12.5344	11.1916	10.8326	21.6202	14.3836	15.5746
Plcxd2	0.759484	0.0729758	0.245433	126.138	91.584	103.996	290.298	112.604	143.034	137	95	108	237	120	141	0.565143	0.399542	0.451769	1.01854	0.488564	0.584567
Ttll11	0.758968	0.0654398	0.230724	87.4678	118.577	95.3299	258.451	99.467	153.178	95	123	99	211	106	151	0.876958	1.19103	0.932173	2.24796	0.995936	1.40087
Rhoj	0.758527	0.0125917	0.0838562	1988.74	1759.38	1890.23	4686.42	2275.54	2578.67	2160	1825	1963	3826	2425	2542	26.5939	22.3882	24.344	48.9904	29.4119	31.1075
U2af1l4	0.758414	0.0823476	0.26171	102.199	91.584	136.736	284.174	99.467	176.51	111	95	142	232	106	174	3.90054	3.5325	5.14529	10.7007	3.80816	6.56589
Piga	0.757199	0.0492051	0.197627	295.549	358.624	242.658	798.626	371.594	346.934	321	372	252	652	396	342	2.62007	3.42132	2.10458	5.53015	3.2568	2.93098
Rpl36	0.756884	1.2e-06	6.21e-05	4041.93	5132.56	4906.12	8527.66	7273.29	7993.68	4390	5324	5095	6962	7751	7880	320.169	399.081	378.91	529.919	562.287	578.259
Nkd1	0.756384	0.0232802	0.12468	4531.75	3960.29	4105.93	10903.9	4675.89	5703.1	4922	4108	4264	8902	4983	5622	41.8058	35.833	37.1221	77.2477	43.0314	48.2616
Lrrc8a	0.755751	0.0275796	0.139168	1243.88	1173.24	1104.48	3075.69	1295.89	1576.42	1351	1217	1147	2511	1381	1554	9.27199	8.58249	8.01361	18.0444	9.40249	10.7331
Poc1a	0.75553	0.0719163	0.243673	146.394	155.211	103.033	357.667	137.002	189.698	159	161	107	292	146	187	2.0014	2.1141	1.36597	3.84322	1.82398	2.36105
Apbb1ip	0.755112	0.00123317	0.0160081	830.484	808.831	645.162	967.66	1381.28	1505.41	902	839	670	790	1472	1484	9.58355	9.15721	7.25169	8.75735	15.5486	15.8644
Slc25a28	0.754381	0.00512696	0.0445179	773.4	750.989	771.305	1798.13	989.978	1086.45	840	779	801	1468	1055	1071	16.3375	15.5787	15.8792	29.8084	20.4225	20.957
Plekho1	0.753091	1.99e-06	9.25e-05	1348.85	1117.32	1146.85	1921.85	1897.38	2270.29	1465	1159	1191	1569	2022	2238	24.4207	20.4744	20.8515	30.802	35.1122	37.5122
Myo1f	0.752948	0.0492236	0.197627	1752.12	1482.7	1383.73	1222.44	3323.7	3236.02	1903	1538	1437	998	3542	3190	14.6763	12.1834	11.2958	8.02971	27.1776	24.7587
Usp53	0.75289	0.136341	0.349166	522.045	667.117	635.533	1951.24	489.828	635.031	567	692	660	1593	522	626	2.74479	3.41532	3.23122	8.14106	2.50606	3.01384
Lrp8	0.752825	0.0218341	0.119212	63.5293	106.045	112.663	160.46	184.858	129.847	69	110	117	131	197	128	0.66253	0.651039	0.674316	1.04723	0.973195	0.751424
Tbxas1	0.752742	0.00568075	0.0479413	336.061	363.444	279.249	382.165	604.309	661.406	365	377	290	312	644	652	5.42453	5.82012	4.38295	4.81784	9.48712	9.78973
Kif18a	0.752393	0.0102242	0.0725949	89.3093	56.8785	79.923	143.312	112.604	125.789	97	59	83	117	120	124	0.846019	0.524835	0.732845	1.06665	1.04384	1.08359
Palm2	0.75202	0.0186054	0.108296	40.5114	43.3819	40.443	66.1439	60.0555	83.1829	44	45	42	54	64	82	0.398424	0.434882	0.38733	0.510352	0.597495	0.774776
Ppif	0.75197	0.00561759	0.0476123	301.074	248.723	273.472	428.71	346.258	611.699	327	258	284	350	369	603	6.20333	5.03346	5.49136	6.94185	6.97568	11.5308
Zfp599	0.751745	0.167208	0.388022	28.5421	31.8134	35.6283	93.0914	32.8429	36.5193	31	33	37	76	35	36	0.254692	0.275102	0.309306	0.653599	0.286162	0.29533
Lyl1	0.751475	0.0854961	0.267116	578.208	415.502	398.652	341.743	850.161	1151.37	628	431	414	279	906	1135	10.274	7.23989	6.90656	4.75926	14.7522	18.6851
Rps27a	0.751216	0.00548209	0.0468178	4162.55	7829.95	6659.61	11752.8	10609.2	9033.46	4521	8122	6916	9595	11306	8905	187.813	347.071	301.433	417.666	482.277	372.043
Ccl6	0.750676	8.37e-05	0.00206727	4989.35	6397.38	5394.32	7735.16	9938.25	10560.2	5419	6636	5602	6315	10591	10410	110.877	139.556	116.884	134.847	215.56	214.339
Gm8186	0.750463	0.0463139	0.189885	51.56	115.685	103.033	135.962	140.755	177.525	56	120	107	111	150	175	4.23145	9.37855	8.26937	8.78665	11.3506	13.4266
Rps9	0.749503	2.5e-08	2.39e-06	12046.6	13918.8	13139.2	24122.9	20236.8	21385.1	13084	14438	13645	19694	21566	21081	475.187	546.481	523.918	737.097	797.175	775.393
Prdx5	0.749136	3.51e-05	0.00104004	3094.52	3487.9	3329.81	6734.43	4996.81	4931.12	3361	3618	3458	5498	5325	4861	79.9182	88.712	83.9569	138.172	124.731	115.255
Efnb1	0.748958	0.052223	0.204122	2783.32	2302.13	2564.28	7019.83	2468.85	3368.91	3023	2388	2663	5731	2631	3321	27.3345	22.189	24.5589	54.0884	23.6636	30.2151
Adipor1	0.748119	0.00729783	0.0574922	5480.09	5053.51	5112.19	12259.9	6077.81	7942.95	5952	5242	5309	10009	6477	7830	53.3068	48.5823	48.5896	92.1979	57.3962	69.8146
Rabgef1	0.747597	0.0673207	0.234785	1048.69	1182.88	1117.96	3190.83	1078.18	1356.29	1139	1227	1161	2605	1149	1337	12.5093	14.0621	13.1054	30.1973	12.3792	15.2366
Ell	0.747574	0.0649397	0.230017	1215.34	1141.43	1156.48	3363.54	1257.41	1279.19	1320	1184	1201	2746	1340	1261	12.673	11.6635	11.748	27.4901	12.831	12.1693
Pianp	0.747145	0.535077	0.72197	58.005	38.5617	43.3318	0	121.988	112.601	63	40	45	0	130	111	0.791924	0.515038	0.606363	0	1.86338	1.42201
Gapt	0.74658	0.0575663	0.215785	32.225	58.8066	73.1825	101.666	82.5764	91.2983	35	61	76	83	88	90	0.494072	0.891758	1.10084	1.2452	1.27086	1.30095
Bcl10	0.746237	0.00130649	0.0166923	918.873	1029.6	959.076	2131.3	1342.8	1404.98	998	1068	996	1740	1431	1385	15.0787	16.5866	15.3453	27.4463	21.5137	21.0658
Ccnjl	0.746155	0.154977	0.372569	48.7978	32.7774	20.2215	74.7181	33.7812	62.8944	53	34	21	61	36	62	0.578639	0.378622	0.232802	0.692008	0.393001	0.680125
Apcdd1	0.745907	0.00850571	0.0636858	312.122	338.379	341.839	725.133	373.47	567.064	339	351	355	592	398	559	3.56119	3.79649	3.81034	6.49333	4.16393	5.91655
Cngb1	0.745841	0.0358783	0.163193	47.8771	43.3819	33.7025	79.6176	53.487	77.0964	52	45	35	65	57	76	0.397414	0.718138	0.210398	0.496383	0.404078	0.837895
Ttll8	0.744933	0.086928	0.269224	59.8464	77.1234	46.2206	143.312	60.0555	104.486	65	80	48	117	64	103	0.640458	0.808723	0.527662	1.20765	0.667696	1.02124
Gm44861	0.744933	0.320122	0.54755	30.3836	26.9932	19.2586	8.57421	53.487	65.9377	33	28	20	7	57	65	0.7904	0.691231	0.47227	0.169223	1.36783	1.56833
Mtmr12	0.744762	0.0311878	0.150151	1867.21	1855.78	1883.49	4897.1	1997.78	2501.57	2028	1925	1956	3998	2129	2466	13.2664	12.9009	13.2275	27.1727	14.0443	16.2573
Mpp6	0.744467	0.000289757	0.00549294	325.012	279.572	231.103	428.71	457.923	513.299	353	290	240	350	488	506	4.52411	4.08183	3.32726	4.63879	6.32136	6.68783
Fau	0.743183	4.86e-06	0.000196126	8850.82	10089.7	9779.5	18661.1	14068	15346.2	9613	10466	10156	15235	14992	15128	491.204	548.695	529.278	813.037	757.424	775.327
Maip1	0.742942	0.0167761	0.102028	275.294	308.494	289.841	704.31	407.252	352.006	299	320	301	575	434	347	2.48325	2.73566	2.54845	4.98833	3.58997	2.90571
H2-Q1	0.742478	0.000335058	0.00605263	382.096	298.853	331.247	493.629	666.241	532.574	415	310	344	403	710	525	6.03592	4.63565	5.10455	6.11787	10.2692	7.67773
Cd3g	0.741858	0.257609	0.48711	144.552	130.146	156.957	44.0959	319.045	358.092	157	135	163	36	340	353	4.5191	3.94507	4.78009	1.05534	9.73408	10.2086
Rhog	0.741822	0.000501508	0.00823309	2182.09	1811.44	1671.64	3900.04	2796.34	2779.53	2370	1879	1736	3184	2980	2740	55.0069	44.8301	41.0818	77.0915	68.7928	63.9834
Gbp11	0.741045	0.317603	0.54567	13.8107	13.4966	30.8137	9.79909	42.2265	44.6347	15	14	32	8	45	44	0.154315	0.154569	0.347464	0.090412	0.480416	0.477078
Tbx21	0.740467	0.151594	0.36937	91.1507	47.2381	59.7015	50.2204	161.399	118.688	99	49	62	41	172	117	1.16628	0.585145	0.740877	0.497139	2.02527	1.39118
Gm2a	0.739488	0.00780388	0.0604228	2596.41	2710.89	2685.61	2791.52	5500.71	5050.83	2820	2812	2789	2279	5862	4979	20.1314	20.632	20.3022	16.9807	41.6289	35.7639
Bhlha15	0.739367	0.128898	0.338755	58.005	62.6627	69.3308	180.058	60.0555	78.1108	63	65	72	147	64	77	0.526163	0.561067	0.614142	1.29159	0.536269	0.64616
Igf2bp2	0.738308	0.0203156	0.114293	510.076	528.295	498.797	1185.69	518.917	861.248	554	548	518	968	553	849	4.18305	4.27372	4.00748	7.63453	4.16728	6.46444
Zswim7	0.738302	0.0301564	0.147227	81.9436	104.117	110.737	231.504	125.741	138.976	89	108	115	189	134	137	3.54223	4.44385	4.71285	7.90421	5.35064	5.53775
Isca1	0.738195	0.0140309	0.0903485	1750.28	1872.17	1954.74	4309.15	1956.5	3039.22	1901	1942	2030	3518	2085	2996	28.8287	30.2788	31.4012	55.6942	31.4544	45.726
Ptprc	0.737812	1.75e-05	0.00058189	4753.65	4784.54	4828.12	6438	8792.51	8725.08	5163	4963	5014	5256	9370	8601	31.2658	32.1408	31.1978	33.3048	58.0184	53.0986
Ubxn7	0.737765	0.0509435	0.201644	1795.39	1741.06	1834.38	4884.85	1787.59	2285.5	1950	1806	1905	3988	1905	2253	5.5685	5.29784	5.54698	11.8846	5.41059	6.47293
Runx3	0.737684	0.00345999	0.0337164	199.795	215.945	178.142	416.461	259.928	315.486	217	224	185	340	277	311	1.85027	1.90515	1.51546	2.84428	2.42932	2.62112
Gm7879	0.737681	0.074939	0.249306	39.5907	38.5617	23.1103	45.3208	70.3776	52.7501	43	40	24	37	75	52	1.6138	1.53528	0.89345	1.45785	2.81811	1.99036
Eif4enif1	0.737126	0.0451449	0.18702	1471.3	1505.83	1496.39	4040.9	1616.81	1800.61	1598	1562	1554	3299	1723	1775	14.2256	15.3289	15.2769	33.9122	16.2869	17.0358
Fam105a	0.736793	0.00976692	0.070139	731.047	769.306	706.789	776.578	1340.93	1559.17	794	798	734	634	1429	1537	8.25816	8.5366	7.79258	6.87904	14.7951	16.101
Cx3cr1	0.736516	0.497719	0.694469	453.912	451.172	381.32	45.3208	1278.06	819.656	493	468	396	37	1362	808	3.86428	3.72359	3.15493	0.251516	10.5965	6.30171
Eif5	0.736365	0.0187685	0.108704	5882.44	6250.85	6025.04	15015.9	6689.62	8547.55	6389	6484	6257	12259	7129	8426	53.9603	54.6811	51.4559	116.869	59.4482	70.1566
Mapkapk2	0.736231	0.0058942	0.0492411	5968.99	5315.73	5145.89	12714.3	7702.12	6955.92	6483	5514	5344	10380	8208	6857	67.0523	58.6032	56.2989	111.935	84.3572	71.2346
C330021F23Rik	0.736174	0.00800448	0.0614154	44.1943	50.1302	49.1093	80.8425	76.9461	81.1541	48	52	51	66	82	80	0.859477	0.954022	0.94483	1.2457	1.48228	1.4486
Aim2	0.735852	0.00010892	0.00253649	247.672	330.666	271.546	512.003	450.416	453.448	269	343	282	418	480	447	3.27444	6.37369	3.83721	7.40397	5.57082	6.4916
Nt5c2	0.735637	0.136978	0.349714	1161.94	1077.8	1106.4	3528.9	874.559	1169.63	1262	1118	1149	2881	932	1153	11.1185	9.98695	9.89688	27.0752	8.04679	10.6448
Zfp622	0.735273	0.0114337	0.078549	1140.76	1036.35	1016.85	2517.14	1239.58	1562.22	1239	1075	1056	2055	1321	1540	13.0196	11.6055	11.3121	22.5373	13.8092	16.282
S1pr1	0.734185	0.0555442	0.211582	4967.25	4013.31	5380.84	12776.8	4502.29	6612.03	5395	4163	5588	10431	4798	6518	52.1792	41.3858	55.1255	105.309	46.1659	63.4386
Ms4a4b	0.734158	0.228527	0.456115	356.316	354.768	365.913	121.264	753.509	916.027	387	368	380	99	803	903	9.14945	8.95459	9.17717	2.44082	18.9138	21.5034
Lrrn4	0.733369	0.2405	0.468906	119.693	77.1234	36.5913	107.79	57.2404	223.174	130	80	38	88	61	220	1.02674	0.648064	0.300587	0.72614	0.479068	1.75043
Zc3h12a	0.733042	0.00422525	0.0389354	552.428	517.691	440.058	1107.3	666.241	738.502	600	537	457	904	710	728	6.41037	5.89751	4.976	10.0801	7.55286	7.82845
Trpv4	0.732986	0.000884052	0.0125014	284.501	248.723	289.841	537.725	362.21	469.679	309	258	301	439	386	463	2.81622	2.41244	2.79826	4.17739	3.50024	4.24061
Gm17669	0.732489	0.0234773	0.125302	67.2121	60.7347	49.1093	117.589	75.0694	102.457	73	63	51	96	80	101	4.56956	4.09471	3.25365	6.33788	5.03322	6.40889
Rhoh	0.731381	0.00405947	0.0378867	176.777	163.887	172.364	207.006	309.661	333.746	192	170	179	169	330	329	1.78401	1.77801	2.13189	1.93012	3.34439	3.32031
Polq	0.730463	0.0362298	0.164279	49.7186	50.1302	33.7025	66.1439	89.1449	65.9377	54	52	35	54	95	65	0.183979	0.180224	0.121879	0.190047	0.320713	0.221464
Psap	0.730359	0.0168246	0.102153	26349.9	23634.5	23679.4	23670.9	51286.5	47253	28619	24516	24591	19325	54655	46581	318.696	280.535	279.285	224.555	605.457	521.954
Cecr2	0.730341	0.0767056	0.251963	497.186	504.194	478.575	1324.1	407.252	725.314	540	523	497	1081	434	715	1.92579	1.98152	2.05402	4.03811	1.72017	2.53273
Dapk1	0.730028	0.0654259	0.230724	3826.49	4439.41	3572.46	10932.1	3785.38	4919.97	4156	4605	3710	8925	4034	4850	22.5918	25.7628	20.6573	51.7942	21.8373	26.635
Gm5150	0.729651	0.0515879	0.203176	94.8336	91.584	91.4782	89.4167	213.009	157.236	103	95	95	73	227	155	2.5848	2.38939	2.3655	1.88501	5.53218	3.8171
Trip13	0.729529	0.212319	0.439316	32.225	24.1011	36.5913	25.7226	89.1449	38.5482	35	25	38	21	95	38	0.296701	0.218642	0.329121	0.183725	0.81325	0.329435
Cnga2	0.729301	0.239435	0.467648	46.9564	52.0583	36.5913	132.288	25.3359	67.9665	51	54	38	108	27	67	0.489159	0.526078	0.366936	1.08323	0.253374	0.645946
Sh2b3	0.728712	0.0293805	0.144992	3716	2926.83	3310.55	8363.53	3605.21	4527.38	4036	3036	3438	6828	3842	4463	28.0864	22.3574	25.3699	52.6797	28.0701	33.3638
Polr2k	0.728368	0.00408434	0.0379971	169.411	245.831	255.176	378.49	421.327	310.414	184	255	265	309	449	306	10.2711	14.8673	15.49	17.7287	24.8633	17.0556
Eif4ebp1	0.728137	0.000230242	0.00459161	699.743	747.133	694.271	1457.62	1006.87	1084.42	760	775	721	1190	1073	1069	11.2028	11.7403	10.8491	18.3245	15.7341	15.8692
Sec61g	0.727953	5.55e-05	0.00150695	610.433	802.083	788.638	1168.54	1134.49	1342.09	663	832	819	954	1209	1323	19.575	27.8094	28.2165	34.5207	40.0788	44.3125
Smyd3	0.727873	0.0736246	0.246792	294.629	312.35	382.282	885.593	307.785	446.347	320	324	397	723	328	440	1.46566	1.68039	1.78383	3.40148	1.74216	2.34451
Tnnt2	0.727808	0.0347813	0.160152	374.731	642.052	621.089	1188.14	581.788	943.416	407	666	645	970	620	930	11.1414	18.206	16.7924	26.6212	16.0541	25.2164
Uchl1	0.727466	0.0130924	0.086012	133.504	99.2963	90.5152	222.929	160.461	153.178	145	103	94	182	171	151	3.61698	2.64663	2.37766	4.73255	4.24385	3.77907
Hrct1	0.727424	0.00733949	0.0577416	159.284	117.613	116.514	254.776	172.66	225.203	173	122	121	208	184	222	3.50197	2.52921	2.49249	4.39289	3.69921	4.52265
Flnc	0.727204	0.0683475	0.236388	122.455	199.557	169.475	416.461	219.578	178.539	133	207	176	340	234	176	0.431661	0.692548	0.582879	1.15547	0.756567	0.577105
Arih2	0.727004	0.041536	0.17867	1707.92	1650.44	1437.65	4196.46	1722.84	2020.74	1855	1712	1493	3426	1836	1992	15.2618	14.7653	12.2133	28.1643	15.0979	16.7561
Sez6l2	0.726214	0.124076	0.331764	56.1636	35.6696	33.7025	100.441	42.2265	65.9377	61	37	35	82	45	65	0.47575	0.297211	0.263436	0.685549	0.345119	0.525065
Smndc1	0.725651	0.0313747	0.150593	965.829	817.508	887.82	2269.71	1094.14	1055	1049	848	922	1853	1166	1040	14.5362	12.0728	13.0272	26.8067	16.0792	14.4983
Rasgrp1	0.725434	0.199564	0.426638	346.189	409.718	415.985	159.235	923.354	854.147	376	425	432	130	984	842	2.12023	2.46063	2.47532	0.764196	5.51566	4.77032
Dusp16	0.724837	0.0451091	0.186925	1482.35	1327.49	1499.28	3817.97	1697.51	1607.86	1610	1377	1557	3117	1809	1585	9.3715	8.35954	9.37637	19.0841	10.8901	9.71174
Chil3	0.724699	0.0317687	0.151546	18460.3	25310	23875.8	52104.2	21387.3	38298.6	20050	26254	24795	42538	22792	37754	383.849	516.603	484.128	849.974	434.043	727.332
Pym1	0.724242	0.000877107	0.0124746	424.449	376.94	377.468	810.875	544.253	594.454	461	391	392	662	580	586	11.728	10.2276	10.1633	17.6284	14.6688	15.0175
Zfpm1	0.723514	0.0214377	0.117709	954.781	702.787	821.378	1919.4	893.326	1282.23	1037	729	853	1567	952	1264	9.00664	6.50612	7.56063	14.2083	8.22671	11.0474
Hhipl1	0.722808	0.121544	0.327819	62.6086	47.2381	84.7377	153.111	57.2404	111.587	68	49	88	125	61	110	0.383754	0.283757	0.505915	0.737688	0.342428	0.627022
Stk24	0.722784	0.00623682	0.0513795	2400.3	2078.47	2193.55	5036.73	2714.7	3262.39	2607	2156	2278	4112	2893	3216	28.6947	24.3926	25.5771	47.2443	31.6871	35.6255
Tcf23	0.722424	0.177735	0.400773	131.662	88.6919	61.6274	264.576	76.9461	124.774	143	92	64	216	82	123	1.01781	0.671501	0.463413	1.61134	0.582081	0.884048
Tbc1d15	0.721643	0.0561589	0.212623	1578.1	1615.73	1743.86	4426.74	1620.56	2096.82	1714	1676	1811	3614	1727	2067	13.4587	13.5273	14.5042	29.6204	13.4874	16.3304
Me3	0.721183	0.0832886	0.263437	49.7186	58.8066	55.8498	91.8665	52.5486	126.803	54	61	58	75	56	125	0.353286	0.423528	0.399946	0.524175	0.359525	0.832467
Ryr1	0.721136	0.250327	0.479487	48.7978	58.8066	53.924	23.2728	139.817	102.457	53	61	56	19	149	101	0.101059	0.118355	0.109195	0.03764	0.284194	0.194346
Cry2	0.720265	0.14425	0.360318	2891.96	2788.01	2991.82	9097.23	2253.96	2936.76	3141	2892	3107	7427	2402	2895	23.9781	22.6671	24.2417	58.8262	18.2444	22.0827
Chic2	0.720172	0.0309711	0.149723	1256.77	1444.14	1450.17	3506.85	1592.41	1740.75	1365	1498	1506	2863	1697	1716	4.14579	4.6761	4.66352	9.07649	5.12559	5.24387
Tmc6	0.719806	0.00207969	0.0233034	1601.12	1515.47	1563.8	3314.54	1921.78	2474.18	1739	1572	1624	2706	2048	2439	21.8095	20.2236	21.2379	35.7605	25.993	30.277
Ptk2b	0.719411	1.99e-10	3.19e-08	1461.17	1411.36	1375.06	2171.72	2418.17	2402.16	1587	1464	1428	1773	2577	2368	11.9154	11.2914	10.9492	13.7463	19.2724	17.8927
Parvb	0.719045	0.000254234	0.00499491	2719.79	2107.4	2209.92	4347.12	3172.62	4065.82	2954	2186	2295	3549	3381	4008	23.5292	17.839	18.3519	30.1399	26.4947	34.3386
Zscan25	0.718751	0.0281887	0.141038	361.841	388.509	343.765	899.067	433.526	469.679	393	403	357	734	462	463	6.92527	7.67713	6.44468	13.7938	8.34883	8.77589
Adora1	0.718518	0.243178	0.471238	284.501	216.909	209.918	823.124	156.707	191.726	309	225	218	672	167	189	2.0737	1.53704	1.49084	4.65695	1.13165	1.27782
Pgf	0.718326	0.0385303	0.170409	58.9257	108.937	107.848	171.484	161.399	120.717	64	113	112	140	172	119	1.12888	1.96167	1.92244	2.06909	2.98144	2.10645
Amy1	0.718086	0.0940912	0.281945	122.455	187.988	230.14	460.557	181.105	248.534	133	195	239	376	193	245	2.22048	3.34538	4.16224	6.65956	3.22052	4.13631
Tle3	0.717623	0.0304984	0.148057	1865.37	1763.23	1715.94	4524.73	2073.79	2192.17	2026	1829	1782	3694	2210	2161	13.7252	13.3634	13.2548	26.7544	15.9774	15.0542
Slc25a18	0.717243	0.218322	0.445256	74.5778	67.483	66.442	222.929	60.9939	59.8511	81	70	69	182	65	59	1.24664	1.09524	1.07895	2.92227	0.99164	0.903179
Gdpd1	0.717217	0.0156387	0.0971193	1023.83	872.458	914.782	2159.48	1029.39	1434.4	1112	905	950	1763	1097	1414	14.0192	11.7296	12.213	23.2027	13.7531	17.9351
Gm11808	0.716877	0.00026513	0.00514292	1002.66	1349.66	1337.51	2094.56	1741.61	2228.69	1089	1400	1389	1710	1856	2197	63.6391	84.0956	82.7922	104.295	107.913	129.224
Fgl2	0.716761	4.75e-09	5.77e-07	1597.44	1529.93	1425.13	2343.21	2479.17	2658.81	1735	1587	1480	1913	2642	2621	13.4882	12.6842	11.7393	15.5234	20.4369	20.508
Ptpn6	0.716505	0.01992	0.113038	1845.11	1898.2	1948.97	1804.26	3649.31	3898.44	2004	1969	2024	1473	3889	3843	26.5819	27.591	27.311	20.5491	52.1554	52.8475
Nsl1	0.716487	0.127163	0.33606	82.8643	49.1662	73.1825	78.3927	181.105	77.0964	90	51	76	64	193	76	0.57786	0.312955	0.486182	0.401966	1.37149	0.483637
Cblb	0.716249	0.0374624	0.167813	1244.81	1177.1	1405.88	3226.35	1334.36	1729.6	1352	1221	1460	2634	1422	1705	6.29876	5.84443	6.93517	12.807	6.58808	7.99369
Car2	0.715218	0.0032843	0.0327263	2012.68	1951.22	1930.67	3975.98	2240.82	3462.24	2186	2024	2005	3246	2388	3413	37.579	36.1783	35.3152	57.349	40.5302	58.5161
Snx18	0.714479	0.0846189	0.265799	2009	2072.69	1818.97	5595.28	2110.39	1978.13	2182	2150	1889	4568	2249	1950	14.4529	14.6388	12.7645	31.5876	14.8205	13.0003
Pnkp	0.714386	0.00561679	0.0476123	984.243	923.552	1041.89	2183.97	1214.25	1443.53	1069	958	1082	1783	1294	1423	16.0878	14.6546	16.0429	29.2767	19.7003	22.1892
Rin2	0.714249	0.0954112	0.284322	4396.41	4308.3	4640.35	12905.4	4098.79	4891.56	4775	4469	4819	10536	4368	4822	30.6546	29.8638	32.0254	80.2442	28.681	33
B4galt5	0.714016	2.12e-08	2.12e-06	1311.1	1141.43	1168.03	1867.95	2072.85	1997.4	1424	1184	1213	1525	2209	1969	9.96416	8.51468	8.65811	11.1305	15.3785	13.8628
Zkscan5	0.713645	0.0762332	0.251318	315.805	299.817	274.435	803.526	297.463	360.121	343	311	285	656	317	355	2.85663	2.5784	2.27647	5.63702	2.50949	3.05355
Fcf1	0.713509	0.00706155	0.0564073	328.695	448.28	338.951	792.502	501.088	537.646	357	465	352	647	534	530	14.0265	18.7877	14.095	26.5577	20.8671	21.0373
Rpl36a	0.713183	7.48e-05	0.00190668	2594.57	3563.1	3440.54	5606.31	4812.89	5316.61	2818	3696	3573	4577	5129	5241	171.899	231.722	222.271	291.351	311.213	321.701
Hipk4	0.713066	0.0896661	0.274245	48.7978	80.9795	63.5533	155.561	90.0833	72.0242	53	84	66	127	96	71	0.566245	0.908795	0.784897	1.42822	1.02441	0.78373
Fth1	0.713009	0.00423243	0.0389522	51652.1	47130.1	45343.3	106560	60240.4	69454.7	56100	48888	47089	86996	64197	68467	1908.75	1709.57	1634	3089.29	2172.8	2344.07
Rpain	0.712178	0.00191861	0.0222472	251.355	316.206	324.507	581.821	396.93	483.881	273	328	337	475	423	477	7.43147	9.25631	9.19848	15.9498	11.3758	13.1918
Klra2	0.711853	0.0283791	0.141779	328.695	335.487	321.618	317.246	719.728	576.194	357	348	334	259	767	568	5.8564	5.89595	5.62085	4.46248	12.6857	9.41876
Prkch	0.711742	0.0592904	0.219263	2402.14	2243.33	2406.36	6316.74	2343.1	2891.11	2609	2327	2499	5157	2497	2850	21.6397	19.8504	21.1496	44.6277	20.6108	23.7943
H3f3b	0.711612	0.0319691	0.151997	12244.6	13014.6	12389	31914.4	15454	14287.2	13299	13500	12866	26055	16469	14084	190.154	204.921	193.751	363.035	240.079	199.954
Chek1	0.711144	0.205933	0.433138	55.2428	45.31	26.962	106.565	71.3159	31.4472	60	47	28	87	76	31	0.460275	0.369793	0.222576	0.709712	0.581579	0.239411
Kras	0.710688	0.0253463	0.131822	2861.58	2986.6	3261.44	7508.55	3534.83	3866.99	3108	3098	3387	6130	3767	3812	20.4292	20.5101	23.5203	43.8614	24.993	25.342
Stx11	0.710641	0.0270564	0.137336	970.433	1023.81	988.927	2460.8	1144.81	1278.18	1054	1062	1027	2009	1220	1260	7.91957	8.13752	7.87243	17.4157	9.30809	9.83845
Gar1	0.710623	0.00221782	0.0245306	242.148	277.644	252.287	527.926	394.114	342.876	263	288	262	431	420	338	6.28475	6.95599	6.28818	11.5265	9.94852	8.1893
Raver1	0.709998	0.330107	0.557495	336.981	1197.34	419.837	2335.86	423.204	438.232	366	1242	436	1907	451	432	2.54427	9.99159	3.08771	15.7771	3.11521	3.01943
Il2ra	0.709542	0.0847276	0.265969	56.1636	52.0583	26.962	58.7946	78.8229	83.1829	61	54	28	48	84	82	0.407291	0.364293	0.187396	0.328157	0.639364	0.547824
Prkab1	0.70924	0.0575815	0.215785	1607.57	1588.74	1538.76	4216.06	1614.93	1912.19	1746	1648	1598	3442	1721	1885	25.3858	24.8329	23.4742	52.6014	24.5337	27.4436
Fam212a	0.709107	0.0755314	0.250079	117.851	97.3683	159.846	225.379	116.358	271.866	128	101	166	184	124	268	3.75027	2.98705	4.87078	5.71067	3.57317	7.78522
Kif21b	0.708704	0.000482516	0.00800242	1619.54	1598.38	1741.94	3057.32	2059.72	2990.53	1759	1658	1809	2496	2195	2948	5.68458	5.50984	5.99268	8.42806	7.06007	9.60085
N4bp2l1	0.708501	7.54e-08	6.18e-06	464.961	487.805	461.243	761.879	728.173	820.671	505	506	479	622	776	809	8.43078	8.97461	8.36992	11.7642	13.038	13.8523
Ctss	0.708254	0.0316012	0.151143	4772.98	6141.91	5602.32	4979.16	10893.5	11112	5184	6371	5818	4065	11609	10954	112.689	142.358	129.007	92.2246	251.084	239.667
Perp	0.707601	0.0183171	0.107499	760.51	888.847	804.045	1916.95	930.861	1160.5	826	922	835	1565	992	1144	12.4638	14.2921	12.8395	24.6507	14.8947	17.364
Mybpc3	0.707598	0.0264151	0.135401	47.8771	62.6627	58.7386	112.69	73.1927	91.2983	52	65	61	92	78	90	0.364318	0.472455	0.438355	0.678038	0.547158	0.640131
Marco	0.707509	0.165257	0.385836	529.411	482.985	468.946	260.901	842.654	1314.7	575	501	487	213	898	1296	8.86704	7.90224	7.58826	3.40232	13.686	19.972
Ubc	0.707465	0.0357936	0.162928	13761.9	12616.4	13530.1	34005.3	15368.6	15795.6	14947	13087	14051	27762	16378	15571	168.352	151.49	161.304	327.05	183.469	176.446
H2-Q5	0.706666	0.000216818	0.00435969	877.441	684.47	773.231	1075.45	1446.96	1287.31	953	710	803	878	1542	1269	28.1168	21.5439	24.1511	27.0438	45.2807	37.6788
Aurka	0.70619	0.127713	0.336829	91.1507	50.1302	46.2206	78.3927	151.077	76.0819	99	52	48	64	161	75	1.56028	0.839878	0.75129	1.0313	2.51928	1.17658
Vasp	0.705663	1.91e-09	2.6e-07	3717.84	3355.83	3559.95	5345.41	6074.05	5921.2	4038	3481	3697	4364	6473	5837	53.7083	47.5819	50.1431	60.5797	85.6463	78.1287
Tgm1	0.705615	0.00465002	0.0414352	159.284	143.642	129.032	292.748	208.318	204.914	173	149	134	239	222	202	1.81815	1.60295	1.40111	2.58501	2.33853	2.14495
Foxs1	0.703832	0.0601321	0.220585	34.0664	26.0291	27.9249	51.4452	52.5486	39.5626	37	27	29	42	56	39	0.815098	0.609063	0.650064	0.968786	1.23726	0.866934
H2-Q7	0.703723	0.0202447	0.113993	3130.43	2219.23	2744.35	2752.32	5622.7	4806.35	3400	2302	2850	2247	5992	4738	78.7584	54.2722	67.4199	54.2047	137.338	109.958
Kif2a	0.703609	0.00156006	0.0191436	822.198	856.069	823.304	1665.85	1017.19	1392.81	893	888	855	1360	1084	1373	5.3441	5.45076	5.59946	8.73426	6.63024	8.09395
Cyr61	0.703581	0.251681	0.480992	2590.89	3581.42	2941.75	10460.5	2920.2	1462.8	2814	3715	3055	8540	3112	1442	41.0576	55.7191	45.4561	130.072	45.1689	21.1742
Larp1b	0.702397	0.042887	0.18154	480.613	522.511	543.091	1283.68	533.931	699.954	522	542	564	1048	569	690	7.08348	7.45257	8.32553	15.7442	7.91554	9.13695
Rps25	0.702083	0.000330953	0.00601575	6638.35	8762.18	7860.38	14894.6	10769.6	12179.2	7210	9089	8163	12160	11477	12006	270.04	340.715	358.106	558.437	484.361	511.184
Sirpb1a	0.701982	0.170268	0.390859	158.363	194.737	165.624	94.3163	337.812	410.842	172	202	172	77	360	405	3.93739	4.70048	3.8604	1.71539	9.30291	9.93568
Ppm1a	0.701669	0.0400751	0.174758	3162.65	3193.87	3240.25	8143.05	3410.03	4056.69	3435	3313	3365	6648	3634	3999	13.5461	13.7502	13.4534	26.6607	14.1175	15.4601
Sla2	0.701392	0.0347602	0.160152	71.8157	73.2672	84.7377	82.0674	145.447	145.063	78	76	88	67	155	143	0.768778	0.789032	0.916128	0.691815	1.58212	1.49476
Rab11fip4	0.700836	0.0264371	0.135466	676.725	761.593	530.573	1532.33	777.907	891.68	735	790	551	1251	829	879	3.64786	3.90219	2.92946	7.029	4.34544	4.69337
Bsdc1	0.700782	0.0315599	0.151049	1685.83	1578.14	1585.94	3962.51	1708.77	2213.48	1831	1637	1647	3235	1821	2182	19.2063	18.359	17.5342	35.6696	18.9006	23.3049
Cpne7	0.700091	0.188066	0.413791	41.4321	14.4606	25.9991	57.5697	38.4731	37.5338	45	15	27	47	41	37	0.549025	0.185059	0.335839	0.593941	0.498025	0.448871
Map3k14	0.699559	8.5e-07	4.71e-05	722.761	637.232	597.015	1098.72	1065.05	1015.44	785	661	620	897	1135	1001	5.44516	4.71267	4.38151	6.49299	7.83195	6.98373
Arhgap11a	0.698967	4.32e-05	0.00121705	371.048	310.422	313.915	530.376	589.295	496.054	403	322	326	433	628	489	2.65416	2.02407	2.09151	2.71987	3.76698	2.94467
Mlxip	0.698518	0.0920354	0.278417	2906.69	2965.39	3176.7	8370.88	2609.6	3705.7	3157	3076	3299	6834	2781	3653	13.0743	13.1905	13.9438	30.3811	11.5387	15.1166
Pde12	0.698458	0.0615122	0.223415	596.623	645.908	545.98	1556.83	728.173	618.8	648	670	567	1271	776	610	2.46882	2.62291	2.2027	5.05905	2.94112	2.33926
Pnpo	0.697752	0.014725	0.0932732	741.175	676.758	697.16	1371.87	716.913	1343.1	805	702	724	1120	764	1324	12.0998	10.7456	10.9904	17.4458	11.3114	19.8431
Slc25a33	0.697595	0.123521	0.331071	308.439	346.091	288.878	905.191	297.463	328.674	335	359	300	739	317	324	5.22087	5.76092	4.76902	12.0426	4.90937	5.07833
Slc9a3r1	0.697374	0.0414443	0.178591	2028.33	2245.25	2113.63	5409.1	2360.93	2588.81	2203	2329	2195	4416	2516	2552	33.7201	36.6308	34.2498	70.5365	38.3028	39.2974
Coq8a	0.697264	0.0786499	0.255472	452.991	503.23	441.021	1253.06	469.184	544.747	492	522	458	1023	500	537	3.98605	3.95058	3.51792	8.50922	3.7076	4.02297
Dlgap5	0.697232	0.0252129	0.131504	82.8643	61.6987	70.2938	116.364	142.632	89.2695	90	64	73	95	152	88	0.894419	0.65138	0.867751	0.979017	1.50047	0.870602
Usp38	0.695774	0.0896716	0.274245	874.678	984.287	1051.52	2684.95	965.58	1065.15	950	1021	1092	2192	1029	1050	5.9464	6.56352	6.97143	14.3157	6.40176	6.6136
Gbp5	0.695206	0.361163	0.584428	452.991	366.336	502.648	67.3688	1226.45	846.031	492	380	522	55	1307	834	4.63713	3.69145	5.02964	0.521927	12.1534	7.85492
Jade2	0.69507	0.0179424	0.106543	2006.24	1662.97	2141.55	3757.95	1948.99	3701.64	2179	1725	2224	3068	2077	3649	10.2429	8.34098	10.6534	15.048	9.70833	17.2639
Gtf2f2	0.694964	0.00801281	0.0614452	245.831	336.451	258.065	578.146	370.655	412.871	267	349	268	472	395	407	5.3476	7.20308	5.48237	9.8907	7.87861	8.20913
Rpl34	0.694031	8.57e-06	0.000321195	5376.97	6985.45	6116.52	10796.2	9661.43	9438.22	5840	7246	6352	8814	10296	9304	326.388	405.876	363.623	501.347	573.407	493.162
Afm	0.693914	0.190859	0.416393	26.7007	32.7774	25.9991	62.4692	21.5825	54.779	29	34	27	51	23	54	0.384278	0.44526	0.365829	0.720799	0.309525	0.726256
H2-T10	0.693913	0.0012789	0.0164843	234.782	176.42	180.068	285.399	350.011	320.559	255	183	187	233	373	316	4.40551	3.26485	3.29526	4.24669	6.41865	5.50337
Etf1	0.693802	0.0421678	0.180165	3105.57	3276.78	3438.62	8318.21	3847.31	3721.93	3373	3399	3571	6791	4100	3669	26.7867	27.7425	28.9588	56.3597	32.4368	29.322
Tg	0.692162	0.20751	0.434888	37.7493	46.274	79.923	144.537	45.98	75.0675	41	48	83	118	49	74	0.14004	0.170918	0.293657	0.42827	0.168892	0.259223
Arf2	0.69181	0.00996333	0.0711907	1402.25	1671.65	1571.5	3476.23	1990.28	2039	1523	1734	1632	2838	2121	2010	19.9996	23.4895	21.8566	38.8062	27.7663	26.7152
Rps23	0.691125	0.000282771	0.00540976	7126.33	10296.9	9744.83	15639.4	13585.7	14639.2	7740	10681	10120	12768	14478	14431	243.383	345.2	324.552	419.026	452.884	456.614
Clec4g	0.691019	0.184412	0.410186	16.5729	30.8494	25.0361	26.9475	32.8429	56.8078	18	32	26	22	35	56	0.413663	0.718186	0.625368	0.535157	0.76925	1.32411
Gm10384	0.689866	0.342608	0.567562	27.6214	20.2449	7.70343	12.2489	37.5347	39.5626	30	21	8	10	40	39	0.427716	0.301358	0.112604	0.136578	0.566537	0.557431
Rpl7a	0.689634	0.0391547	0.171979	1771.45	2013.88	3843.05	4916.69	3776.93	3610.34	1924	2089	3991	4014	4025	3559	62.0055	69.1881	131.211	135.053	129.054	115.419
Gpsm3	0.689368	0.00117255	0.0153304	908.745	670.009	630.718	1303.28	1039.71	1221.37	987	695	655	1064	1108	1204	22.0971	15.8942	14.7419	25.0427	24.3957	27.0473
Zswim4	0.688895	0.012818	0.0846835	875.599	817.508	750.121	1816.51	953.382	1170.65	951	848	779	1483	1016	1154	6.05297	5.54643	5.0614	9.85825	6.43283	7.39628
Csf2ra	0.68887	0.00106752	0.0143042	2095.55	1875.06	1596.53	2357.91	3380	3235	2276	1945	1658	1925	3602	3189	36.2551	31.8528	26.9322	32.0022	57.0883	51.1287
Tubb6	0.687711	0.0308457	0.149342	434.577	540.828	550.795	580.596	1194.54	681.694	472	561	572	474	1273	672	7.9027	9.65472	9.76737	8.2956	21.2323	11.3287
Gch1	0.68747	0.00166783	0.0200878	448.388	493.59	458.354	945.612	615.569	695.896	487	512	476	772	656	686	5.16813	5.5828	5.14523	8.55496	6.92662	7.32735
Gm42549	0.687064	0.0548534	0.20995	51.56	67.483	53.924	127.388	76.9461	75.0675	56	70	56	104	82	74	0.233089	0.300705	0.236606	0.454204	0.342068	0.310122
Cpeb2	0.686906	0.0792122	0.256078	746.699	718.211	759.75	1969.62	697.207	916.027	811	745	789	1608	743	903	3.41759	3.19682	3.48911	7.28646	3.32969	3.84772
Clec7a	0.686444	0.118129	0.322402	1681.22	2222.12	1926.82	1224.89	4374.67	3781.78	1826	2305	2001	1000	4662	3728	27.0471	35.8407	31.4066	16.5912	68.5205	56.4578
Nsg1	0.686248	2.76e-05	0.000867918	1139.84	1076.84	1038.04	2012.49	1512.65	1714.38	1238	1117	1078	1643	1612	1690	14.585	13.2648	12.7345	20.2049	18.508	19.5674
Rpl13a	0.685978	1.76e-05	0.000583262	18798.2	24774.9	22863.8	37046.7	32783.8	37052.9	20417	25699	23744	30245	34937	36526	814.401	1049.46	973.692	1333.89	1386.21	1491.97
Rgs16	0.685808	0.117281	0.321136	30.3836	53.0223	53.924	61.2443	103.22	55.7934	33	55	56	50	110	55	0.405967	0.702694	0.71664	0.653968	1.37058	0.695236
Prkcb	0.684653	0.000216048	0.00435623	349.871	344.163	376.505	489.955	563.021	666.478	380	357	391	400	600	657	3.54206	3.36348	3.64959	3.81212	6.1044	6.20256
Kcnip2	0.684334	0.275311	0.505413	40.5114	50.1302	33.7025	107.79	20.6441	72.0242	44	52	35	88	22	71	0.536809	0.937336	0.490231	1.11803	0.266059	0.935084
Crispld2	0.684108	0.105945	0.302927	3781.37	2820.79	3139.15	9060.49	3057.2	3535.27	4107	2926	3260	7397	3258	3485	31.1447	22.9291	25.3627	59.386	23.2508	25.1972
Prdm5	0.683808	0.12942	0.339209	106.803	137.858	112.663	303.772	94.7751	176.51	116	143	117	248	101	174	1.76619	2.00177	1.76393	4.54989	1.36864	2.58417
Mat1a	0.68364	0.148869	0.365911	473.247	455.992	403.467	1302.05	364.087	475.766	514	473	419	1063	388	469	4.37878	4.36986	3.79731	10.1076	3.41833	4.14487
Sh3bgrl3	0.682786	1.91e-08	1.94e-06	2649.82	2298.28	2324.51	3842.47	3767.55	4064.8	2878	2384	2414	3137	4015	4007	114.599	97.2434	98.0254	129.88	158.83	160.31
Pink1	0.682425	0.00803058	0.0615185	6645.71	7133.91	7266.26	13379.4	7434.69	12962.3	7218	7400	7546	10923	7923	12778	90.0428	94.7726	95.8803	141.68	97.9989	159.996
Armc7	0.681632	3.96e-05	0.00114758	257.8	265.112	269.62	429.935	378.162	463.593	280	275	280	351	403	457	3.6435	3.6778	3.71715	4.76481	5.21814	5.99476
Ugt1a7c	0.681239	0.0073687	0.0579301	406.035	365.372	321.618	766.779	504.842	482.867	441	379	334	626	538	476	4.0173	3.61887	3.09509	5.99564	4.94416	5.07512
Aspm	0.680605	0.149447	0.366589	166.649	109.901	88.5894	142.087	320.922	121.731	181	114	92	116	342	120	0.538015	0.348477	0.279664	0.361184	1.02198	0.356891
Grk6	0.680127	0.000985914	0.0135719	2352.42	2186.45	2048.15	4409.59	2908.94	3238.05	2555	2268	2127	3600	3100	3192	28.0034	26.1017	23.1538	47.1331	34.7355	32.9703
Rpl35	0.679983	0.000344795	0.00619781	4308.02	6369.43	5739.05	8767.74	8326.14	9206.93	4679	6607	5960	7158	8873	9076	145.721	211.489	189.309	232.686	274.89	284.433
Cd3e	0.679626	0.146395	0.363056	114.169	126.29	149.254	84.5172	274.942	263.751	124	131	155	69	293	260	2.49464	2.70441	3.18402	1.43372	5.86211	5.26844
Ass1	0.678535	0.00217207	0.0241345	523.886	407.79	385.171	813.325	711.283	584.309	569	423	400	664	758	576	9.87156	7.55302	7.07115	12.0375	13.0867	10.054
Dnah17	0.677939	0.132579	0.343904	139.028	193.772	173.327	463.007	176.413	171.438	151	201	180	378	188	169	0.297012	0.403725	0.359585	0.774498	0.367913	0.331797
Rplp2	0.677748	3.68e-09	4.63e-07	6060.14	6680.81	6105.93	10780.2	9671.76	9697.91	6582	6930	6341	8801	10307	9560	201.929	217.713	197.939	281.361	314.952	295.062
Vapa	0.677685	0.0459808	0.189353	3050.33	3203.51	2935	7672.69	3400.64	3626.57	3313	3323	3048	6264	3624	3575	59.5161	61.347	55.8489	117.457	64.767	64.6167
Klf10	0.677521	0.000720967	0.010902	1296.37	1255.18	973.52	2210.92	1739.73	1689.02	1408	1302	1011	1805	1854	1665	13.6221	12.9464	9.96981	18.2203	17.8381	16.2035
Mgea5	0.676894	0.0801311	0.258092	4472.83	4089.47	4197.4	11411	4498.53	4490.86	4858	4242	4359	9316	4794	4427	28.4894	25.5688	26.0722	57.0224	27.9651	26.1204
Nat6	0.676866	0.00822671	0.0624955	929.001	841.609	753.01	1637.67	935.553	1462.8	1009	873	782	1337	997	1442	14.3963	12.6336	11.4272	19.9017	14.0708	19.5677
Furin	0.675824	0.00514418	0.044638	5298.71	4284.2	4224.37	9533.29	5694.95	6831.14	5755	4444	4387	7783	6069	6734	39.6013	31.8395	30.9233	55.8319	41.6624	46.9784
Tob1	0.675525	0.138494	0.351921	1545.88	1730.46	1492.54	4639.87	1528.6	1449.61	1679	1795	1550	3788	1629	1429	21.615	23.7555	20.3479	50.9022	20.861	18.5174
Rpl32	0.675496	0.000122808	0.00276707	5400.91	7591.83	7013.01	11216.3	10162.5	10573.4	5866	7875	7283	9157	10830	10423	332.061	457.083	420.842	542.411	607.167	595.958
Cd7	0.675355	0.0924587	0.279292	97.5957	55.9144	87.6265	78.3927	154.831	151.149	106	58	91	64	165	149	3.16653	1.77488	2.77595	1.99067	4.92389	4.47918
Myoz2	0.674816	0.0121939	0.0822975	108.644	87.7278	76.0713	146.986	163.276	124.774	118	91	79	120	174	123	2.92221	2.31073	2.00235	3.10182	4.30533	3.06492
Rhoc	0.673529	1.88e-08	1.93e-06	2162.76	2175.84	2055.85	3467.65	3622.1	3109.22	2349	2257	2135	2831	3860	3065	58.2688	59.0501	55.52	72.4594	95.3068	76.673
Rpl31	0.673319	0.00042873	0.00734433	4722.34	6921.82	6447.77	10243.7	9165.98	9442.28	5129	7180	6696	8363	9768	9308	221.961	343.877	292.543	371.116	431.352	404.772
Zfp850	0.673116	0.0301766	0.147276	82.8643	104.117	73.1825	165.36	103.22	147.092	90	108	76	135	110	145	0.433434	0.550726	0.424105	0.700259	0.559525	0.78468
Man2a1	0.672588	0.00241236	0.0260852	3850.43	3808.93	3725.57	7840.5	4781.92	5526.59	4182	3951	3869	6401	5096	5448	17.6218	17.1148	16.6298	28.154	21.3616	23.1015
Myh6	0.672345	0.0237223	0.126075	1162.86	1245.54	1281.66	2633.51	1219.88	2028.85	1263	1292	1331	2150	1300	2000	6.1464	6.46049	6.62173	10.9212	6.29573	9.79351
Tgfbr3	0.672246	0.165192	0.385836	3434.26	2917.19	3515.65	9884.84	2575.82	3264.42	3730	3026	3651	8070	2745	3218	18.1242	15.1755	18.0394	41.2387	13.2154	15.7086
Pdcd6	0.672185	0.0443234	0.184775	1174.83	1298.56	1145.88	2965.45	1431.95	1371.5	1276	1347	1190	2421	1526	1352	32.1217	34.6818	29.5435	62.4957	37.6037	33.5201
Zfp991	0.672049	0.0645617	0.229345	130.741	160.031	120.366	127.388	235.53	291.14	142	166	125	104	251	287	1.48245	1.77878	1.32926	1.13411	2.67857	3.07037
Mybl2	0.671896	0.045055	0.186753	109.565	108.937	117.477	225.379	199.872	110.572	119	113	122	184	213	109	0.956177	0.935553	1.00402	1.54571	1.75533	0.959538
Ptpn18	0.671453	0.000275018	0.00529021	716.316	799.191	828.118	1039.93	1241.46	1449.61	778	829	860	849	1323	1429	16.1318	16.878	18.1819	19.1934	29.7303	31.2576
Srp9	0.670611	0.000727357	0.0109539	1229.15	1593.56	1598.46	2765.79	2076.61	2196.23	1335	1653	1660	2258	2213	2165	29.3134	37.0645	37.2214	54.7114	48.4548	47.9578
Elf4	0.67032	0.000687258	0.010469	1705.16	1488.48	1580.17	3138.16	2204.23	2257.1	1852	1544	1641	2562	2349	2225	8.96208	7.6792	8.09919	12.9375	11.3079	10.8357
Sf3b6	0.669885	8.02e-05	0.0020073	806.546	829.076	804.045	1507.84	1270.55	1104.71	876	860	835	1231	1354	1089	21.8611	22.0464	21.2614	32.0627	33.6118	27.3616
Pnrc1	0.669803	0.0211265	0.116748	2242.86	2082.33	1832.45	4543.1	2203.29	3051.39	2436	2160	1903	3709	2348	3008	43.5519	39.6821	34.6915	69.1964	41.7599	54.1099
Kcnj15	0.669313	0.0985691	0.289479	2450.02	2042.81	2073.18	5901.5	2021.24	2520.85	2661	2119	2153	4818	2154	2485	15.5037	12.9765	13.785	29.103	12.4635	14.4651
Xlr4c	0.669012	0.272676	0.502601	28.5421	41.4538	35.6283	18.3733	64.7474	84.1973	31	43	37	15	69	83	0.634199	0.855074	0.778921	0.30099	1.4112	2.20697
Memo1	0.668905	0.00210916	0.0235612	485.216	556.252	540.203	1005.63	649.35	861.248	527	577	561	821	692	849	10.2532	11.541	11.1225	16.6799	13.3961	16.6267
Hpgd	0.668651	5.83e-05	0.00155874	12719.7	13775.2	14056.8	20673.6	18510.2	25276.4	13815	14289	14598	16878	19726	24917	241.849	257.099	260.639	308.398	343.526	438.952
Slc28a2	0.668301	0.00582973	0.0488705	303.836	254.507	386.134	456.883	451.355	592.425	330	264	401	373	481	584	3.03509	2.43719	3.93999	3.53087	4.03904	5.62104
Miip	0.668276	0.012884	0.0849494	585.574	586.138	585.46	1264.08	669.995	860.233	636	608	608	1032	714	848	10.2953	10.1209	10.0226	17.369	11.5123	13.8097
Ly6a	0.667616	4.36e-05	0.0012217	8481.62	10102.2	9361.59	14887.3	12750.5	16752.2	9212	10479	9722	12154	13588	16514	305.304	368.101	325.642	437.171	448.394	539.951
Tax1bp1	0.667582	0.0425436	0.18108	5679.89	6196.86	6296.59	14513.7	6038.4	8316.26	6169	6428	6539	11849	6435	8198	55.4926	59.5373	60.4843	113.535	57.7003	75.0228
Creg1	0.667347	0.00192529	0.022293	3691.14	3694.21	3508.91	7182.74	4390.62	5730.49	4009	3832	3644	5864	4679	5649	54.6418	53.6382	50.6461	83.3552	63.4028	77.4163
Gm37691	0.666947	0.213431	0.440022	18.4143	56.8785	39.4801	45.3208	82.5764	53.7646	20	59	41	37	88	53	0.221397	0.683515	0.468258	0.441428	0.995624	0.60635
Rgs10	0.666524	0.00392788	0.03711	358.158	440.567	433.318	509.553	650.289	794.295	389	457	450	416	693	783	13.0433	15.6959	15.3619	14.6073	23.1371	26.4316
Rab43	0.666289	6.41e-07	3.78e-05	2392.02	2223.08	1958.6	3639.14	3353.73	3440.93	2598	2306	2034	2971	3574	3392	16.8807	15.6631	13.4936	20.021	23.3482	22.4164
Cd24a	0.666262	0.0446907	0.185666	7307.71	9545.95	8204.15	19965.7	8611.4	11190.1	7937	9902	8520	16300	9177	11031	128.899	165.504	141.045	276.145	148.247	180.34
Ucp2	0.665959	0.00585835	0.0490822	16735.8	13755	12809.8	29914.2	18422	20367.6	18177	14268	13303	24422	19632	20078	136.744	112.066	101.55	193.099	155.623	167.287
Btla	0.665645	0.0443899	0.184943	640.817	699.895	809.823	1635.22	697.207	1080.36	696	726	841	1335	743	1065	6.31073	6.77154	7.79497	12.6403	6.70728	9.7309
Actr3	0.665082	8.84e-15	2.86e-12	5849.3	5983.81	5991.34	9274.84	9707.41	9279.97	6353	6207	6222	7572	10345	9148	73.1147	73.3432	72.9313	90.8694	118.27	105.763
Zdbf2	0.664951	0.183028	0.408096	34.9871	41.4538	34.6654	88.1918	59.1172	29.4183	38	43	36	72	63	29	0.087787	0.102856	0.084075	0.174254	0.144421	0.066769
Ctdp1	0.664149	0.055826	0.212089	829.563	800.155	854.117	2059.03	902.71	975.878	901	830	887	1681	962	962	7.14371	6.76631	7.17493	13.9211	7.59193	7.68062
Adam11	0.664041	0.0102495	0.0726869	76.4193	107.009	84.7377	148.211	125.741	151.149	83	111	88	121	134	149	0.478365	0.662701	0.516785	0.725676	0.765356	0.86222
Gm44423	0.663892	0.0261758	0.134505	99.4371	96.4042	84.7377	182.508	106.974	156.222	108	100	88	149	114	154	1.0048	0.950451	0.833131	1.44862	1.05275	1.44359
Parvg	0.663881	1.94e-07	1.36e-05	534.935	578.425	595.09	929.689	859.545	918.055	581	600	618	759	916	905	6.50746	6.99837	7.07682	8.79675	10.2616	10.2353
Gm45743	0.663548	0.472277	0.674853	28.5421	38.5617	12.5181	90.6416	6.56857	29.4183	31	40	13	74	7	29	0.324486	0.428632	0.133123	0.808204	0.070171	0.304128
Fabp4	0.663098	0.0654229	0.230724	493.503	605.418	491.093	438.509	1084.75	993.123	536	628	510	358	1156	979	17.5967	21.2171	17.1005	12.2677	37.7901	32.3907
Csrp3	0.663008	0.0432857	0.182361	78.2607	138.822	88.5894	191.082	135.125	158.25	85	144	92	156	144	156	2.88799	4.94071	3.1291	5.44966	4.79753	5.2847
Gpr68	0.662751	0.12688	0.335813	119.693	92.5481	129.032	86.9669	199.872	252.592	130	96	134	71	213	249	1.21491	0.906632	1.23913	0.697076	1.93873	2.30113
Smyd1	0.662519	0.11198	0.313027	24.8593	51.0942	46.2206	61.2443	76.9461	54.779	27	53	48	50	82	54	0.261307	0.476873	0.421894	0.454319	0.729855	0.463664
Traf3ip3	0.662182	0.0789133	0.256042	247.672	376.94	375.542	296.423	551.76	733.43	269	391	390	242	588	723	4.67175	6.9634	7.21805	5.44172	10.804	12.7917
Mtmr14	0.661629	0.000256457	0.00502217	828.643	862.818	873.376	1562.96	1105.4	1390.78	900	895	907	1276	1178	1371	10.6844	11.3274	11.3106	16.7371	13.9751	17.081
Eif1	0.661095	0.0610698	0.222627	7371.24	7184.04	6982.19	18167.5	7571.69	8319.31	8006	7452	7251	14832	8069	8201	183.268	175.246	169.057	353.139	184.106	188.382
Dck	0.660718	0.00782325	0.0605347	461.278	432.855	311.026	515.677	637.152	751.69	501	449	323	421	679	741	4.79499	4.41374	3.14428	4.20338	6.46403	7.13673
Arc	0.660262	0.310586	0.537863	27.6214	29.8853	15.4069	13.4738	52.5486	48.6924	30	31	16	11	56	48	0.2833	0.299302	0.153843	0.107978	0.525421	0.460282
Erf	0.66006	0.0869259	0.269224	1142.61	1090.33	1194.03	2999.75	1157.01	1259.92	1241	1131	1240	2449	1233	1242	10.615	9.93665	10.771	21.6155	10.6737	10.5671
Spink5	0.659446	0.107703	0.305344	271.611	221.73	206.067	440.959	174.536	489.968	295	230	214	360	186	483	1.81428	1.45425	1.34134	2.30951	1.13787	2.98766
Taldo1	0.65929	8.63e-06	0.000322407	4201.22	4271.67	4061.63	7386.07	5675.25	6736.8	4563	4431	4218	6030	6048	6641	109.336	108.984	103.083	150.858	144.047	160.187
Insl3	0.658694	0.10413	0.299408	77.34	53.9864	63.5533	93.0914	66.6241	148.106	84	56	66	76	71	146	3.93197	2.72029	3.17072	3.70707	3.33452	6.9474
Rps19	0.658623	0.000741192	0.0110935	8534.1	12100.7	11233.5	18723.6	14825.3	16758.3	9269	12552	11666	15286	15799	16520	369.69	511.784	469.357	620.364	616.549	668.799
Gm9905	0.65797	0.275681	0.50571	27.6214	21.2089	14.4439	41.6461	43.1649	15.2164	30	22	15	34	46	15	0.47132	0.346262	0.229063	0.555538	0.729228	0.227563
Emp1	0.657786	1.35e-05	0.00046797	5794.05	5968.39	5543.58	9855.44	9734.63	7713.69	6293	6191	5757	8046	10374	7604	68.1178	68.8489	63.5499	90.8994	111.708	82.8394
Gnl3	0.657336	0.0230022	0.123554	333.299	496.482	465.094	912.541	578.973	551.848	362	515	483	745	617	544	5.6524	8.27801	7.70239	12.1575	9.60207	8.5571
Mrvi1	0.656985	0.0890079	0.273081	292.787	183.168	200.289	388.289	199.872	478.809	318	190	208	317	213	472	1.50609	1.07044	1.09642	1.57272	1.00618	2.5171
Eif1a	0.656961	0.0261162	0.134341	1405.01	1826.86	1695.72	3712.63	1966.82	2091.75	1526	1895	1761	3031	2096	2062	15.6157	19.9299	18.374	32.3747	21.3296	21.227
Rad51ap1	0.656875	0.181083	0.405268	58.005	42.4179	39.4801	41.6461	116.358	61.88	63	44	41	34	124	61	0.896419	0.591618	0.547361	0.557124	1.67092	0.840653
Rpl35a	0.656718	0.0055596	0.0472858	3884.49	6537.17	6299.48	9214.82	8348.66	8797.1	4219	6781	6542	7523	8897	8672	250.398	415.573	396.618	467.089	526.602	520.133
Rasa3	0.656623	7.94e-06	0.000300733	2415.03	2163.31	2488.21	3836.34	3272.09	4032.34	2623	2244	2584	3132	3487	3975	17.5834	15.4932	17.6296	21.8978	23.2057	26.7569
Nkg7	0.656458	0.191319	0.416711	301.074	190.88	169.475	131.063	440.094	470.694	327	198	176	107	469	464	10.9714	6.77277	5.99692	3.7024	15.873	15.8118
Wfdc8	0.655885	0.287291	0.516798	104.041	86.7638	120.366	314.796	51.6102	124.774	113	90	125	257	55	123	1.59515	1.29571	1.84579	3.63521	0.675499	1.69697
Mpv17l2	0.655513	0.0169024	0.10237	681.328	721.104	681.753	1527.43	821.072	936.315	740	748	708	1247	875	923	24.2266	24.0264	22.7449	41.0648	27.1458	29.1744
Fap	0.655198	0.285073	0.514586	30.3836	30.8494	28.8878	85.7421	36.5963	20.2885	33	32	30	70	39	20	0.343882	0.348523	0.318602	0.7777	0.414744	0.207433
Spata13	0.655144	0.000252649	0.00497047	1537.59	1322.67	1206.55	2457.12	1913.33	2035.95	1670	1372	1253	2006	2039	2007	6.8642	6.45324	5.14539	9.03344	9.46417	9.37752
Klrd1	0.654939	0.169197	0.389785	130.741	180.276	111.7	93.0914	307.785	263.751	142	187	116	76	328	260	5.3544	6.81752	4.24871	2.76133	11.2125	9.39194
Chst15	0.654642	0.0598622	0.220177	1342.4	1285.07	1354.84	3210.43	1254.6	1805.68	1458	1333	1407	2621	1337	1780	8.85681	8.36415	8.75685	16.7285	8.10844	10.9468
Gm43302	0.654548	0.398497	0.616306	283.58	187.988	193.549	35.5217	631.521	379.395	308	195	201	29	673	374	2.10412	1.36822	1.39983	0.205565	4.57096	2.56924
Mknk2	0.654486	0.0438744	0.18374	7090.42	6696.24	7172.85	16643.8	7122.21	9227.22	7701	6946	7449	13588	7590	9096	67.1238	63.1264	66.8547	122.912	66.0299	79.4445
Tssk6	0.65447	0.17163	0.392475	41.4321	42.4179	41.4059	100.441	34.7196	62.8944	45	44	43	82	37	62	0.983848	0.982632	0.96724	1.87274	0.805646	1.36447
Tfdp2	0.654375	0.0620738	0.224266	3043.88	3162.06	3477.13	7523.25	2803.84	4914.89	3306	3280	3611	6142	2988	4845	21.9995	16.0119	21.9999	31.4175	14.7398	22.8196
Kif11	0.654252	0.104427	0.299845	196.112	199.557	157.92	203.331	469.184	197.813	213	207	164	166	500	195	1.30211	1.30046	1.01815	1.05835	3.03614	1.19552
Serpina3n	0.653719	1.25e-05	0.000439541	2438.97	2045.7	2196.44	3857.17	3507.62	3147.76	2649	2122	2281	3149	3738	3103	37.8059	31.1219	33.2075	46.9131	53.0813	44.5618
Ube2j2	0.653167	0.0290804	0.143999	1088.28	947.653	1177.66	2436.3	1365.32	1253.83	1182	983	1223	1989	1455	1236	14.8843	14.6481	14.2731	34.326	24.2222	18.2234
Dock11	0.652859	4.29e-05	0.00121529	637.134	692.182	719.307	1161.19	928.984	1132.1	692	718	747	948	990	1116	3.05675	3.25944	3.40565	4.641	4.35626	4.95895
Wdfy1	0.652805	0.0221182	0.120252	847.978	974.647	1028.41	2106.8	1107.27	1270.06	921	1011	1068	1720	1180	1252	8.10953	8.35093	9.76975	14.9457	10.0125	10.0632
Ezr	0.652508	0.0783136	0.254834	8112.41	8204.96	7710.17	20618.5	7959.23	9192.73	8811	8511	8007	16833	8482	9062	82.0502	81.455	76.0432	163.606	78.5739	84.9178
Crtc3	0.651987	0.0463356	0.189885	1359.89	1119.25	1152.62	2845.41	1259.29	1603.81	1477	1161	1197	2323	1342	1581	8.50446	6.8685	7.02676	13.9624	7.68759	9.16417
Ccdc9	0.65116	0.0157387	0.0975919	1558.77	1725.64	1649.5	3515.42	1808.23	2426.51	1693	1790	1713	2870	1927	2392	25.0641	28.8197	27.0832	46.0612	30.0626	36.6596
Acap2	0.651031	0.0519599	0.203676	3954.47	3756.87	4099.19	9587.19	4154.15	4806.35	4295	3897	4257	7827	4427	4738	19.487	18.1715	19.6985	37.0701	19.9803	21.635
Zfp777	0.650617	0.0654325	0.230724	827.722	814.616	741.455	1963.49	825.764	954.575	899	845	770	1603	880	941	8.8366	8.96892	8.52848	18.6674	8.8452	9.92156
Slc25a25	0.649977	0.141945	0.356957	1016.47	961.15	813.674	2586.96	990.916	803.425	1104	997	845	2112	1056	792	10.5023	9.48881	8.44207	20.7714	9.76678	7.29568
Clec2i	0.649956	0.000143846	0.0031439	193.35	220.766	225.325	313.571	351.888	336.789	210	229	234	256	375	332	2.79902	3.1546	3.08091	3.37715	4.99647	4.37858
Tomm20	0.649886	0.00371226	0.0356504	2166.44	2376.36	2509.39	4788.08	3195.14	3083.85	2353	2465	2606	3909	3405	3040	14.4399	15.4508	16.3053	24.7869	20.6933	18.7427
H2-D1	0.649616	1.72e-07	1.25e-05	34749.6	28902.9	30419.9	47513.4	49953.1	50109.6	37742	29981	31591	38790	53234	49397	543.544	447.387	465.945	590.188	768.923	723.696
Stat3	0.649218	0.0362461	0.164302	5979.12	5414.06	5594.61	13308.4	6381.84	6953.89	6494	5616	5810	10865	6801	6855	40.2943	38.0171	39.223	75.2024	45.5969	46.1791
Srsf5	0.649183	0.0590202	0.218763	8273.54	9468.82	9403.96	22127.6	9070.26	11376.8	8986	9822	9766	18065	9666	11215	174.479	195.737	193.158	362.526	186.844	218.575
Spata2	0.649014	0.0293551	0.144917	777.083	628.556	613.385	1506.61	843.593	817.627	844	652	637	1230	899	806	6.19718	4.91881	4.7676	9.42247	6.56575	5.94991
F13a1	0.648815	0.00497127	0.0435887	867.313	936.085	747.232	1571.53	994.67	1434.4	942	971	776	1283	1060	1414	7.01665	7.43515	5.89839	9.9817	7.85822	10.6016
Gmeb2	0.648695	0.0824805	0.262018	814.832	888.847	969.669	2247.67	859.545	1085.44	885	922	1007	1835	916	1070	6.47455	6.89409	7.38832	14.2283	6.54936	7.98514
Gm2000	0.648623	0.000257127	0.00502467	499.027	682.542	621.089	911.316	995.608	918.055	542	708	645	744	1061	905	35.8259	48.1348	43.5308	51.4134	69.8368	60.252
Cd8b1	0.648137	0.31818	0.546116	120.614	113.757	153.106	40.4213	248.667	317.515	131	118	159	33	265	313	2.58813	2.39153	3.20661	0.681684	5.23729	6.23998
Mcoln2	0.64781	0.207161	0.434408	62.6086	52.0583	100.145	51.4452	120.111	164.337	68	54	104	42	128	162	0.829805	0.660477	1.3197	0.574158	1.48289	2.53477
Klhl29	0.647623	0.0514165	0.2028	603.988	446.352	352.432	1027.68	553.637	617.785	656	463	366	839	590	609	2.75627	1.98712	1.5615	3.73136	2.45595	2.56235
BC049715	0.647339	0.280033	0.509056	18.4143	33.7415	21.1844	64.919	27.2127	23.3318	20	35	22	53	29	23	0.861843	0.887573	0.592079	1.97013	1.14244	0.975931
Rpl41	0.646258	0.000659439	0.0101193	9113.23	13048.3	12529.6	19451.2	18052.3	16791.8	9898	13535	13012	15880	19238	16553	513.988	722.416	682.771	856.02	990.933	863.366
Ajap1	0.646065	0.162532	0.382098	18.4143	35.6696	29.8508	56.3448	33.7812	41.5915	20	37	31	46	36	41	0.184317	0.363842	0.302806	0.458799	0.342149	0.393441
Cacna2d4	0.64551	0.0960988	0.285438	223.734	228.478	267.694	564.673	203.626	359.107	243	237	278	461	217	354	1.23323	1.23412	1.43654	2.4425	1.09238	1.80548
Ppp1r15b	0.645136	0.0328704	0.154864	3570.53	3340.41	3329.81	7918.89	4015.28	4083.06	3878	3465	3458	6465	4279	4025	20.4245	18.7539	18.5718	35.5365	22.4188	21.3279
Skint3	0.645097	0.390338	0.609579	117.851	70.3751	89.5523	20.8231	260.866	152.164	128	73	93	17	278	150	0.976848	0.574522	0.725811	0.129209	2.11715	1.15346
Mmp14	0.644957	0.000373852	0.00657421	2105.67	1667.79	1516.61	2560.01	2972.75	2738.95	2287	1730	1575	2090	3168	2700	27.297	20.9555	19.1526	25.5874	37.2341	32.276
Secisbp2l	0.644384	0.10859	0.307146	5716.71	5952.96	5970.15	15616.1	5235.15	6722.6	6209	6175	6200	12749	5579	6627	27.4651	28.1905	28.3636	59.1772	24.8661	29.6475
Gm30238	0.644163	0.0325191	0.153667	58.005	51.0942	45.2576	69.8185	78.8229	92.3128	63	53	47	57	84	91	0.703324	0.606063	0.537362	0.668372	0.939409	1.02908
Snap23	0.643818	0.0146952	0.0931457	1934.42	1955.08	1967.26	4260.16	2451.02	2441.72	2101	2028	2043	3478	2612	2407	23.6444	23.379	22.8626	40.8874	29.1161	26.9355
Ptp4a2	0.643516	0.00232959	0.0254197	6563.77	6424.38	6697.17	13181	8542.9	9029.4	7129	6664	6955	10761	9104	8901	57.689	55.553	57.5328	90.8873	73.324	72.575
Chd7	0.643181	0.0909286	0.276388	1625.98	1467.27	1677.42	4070.3	1503.27	1878.72	1766	1522	1742	3323	1602	1852	5.79362	5.2748	6.09657	11.4587	5.17414	6.51694
Adssl1	0.643175	0.000710943	0.0107847	633.451	638.196	570.053	1060.75	773.215	1043.84	688	662	592	866	824	1029	11.384	11.2531	9.98546	14.9422	13.5814	17.1319
Hpcal1	0.643096	0.00449818	0.0404781	2640.61	1999.42	2055.85	4156.04	2715.64	3587.01	2868	2074	2135	3393	2894	3536	58.3004	43.3646	44.7419	69.9482	59.0987	72.0467
Etv3	0.642656	0.00452135	0.0405863	1810.12	1765.16	1964.37	3770.2	2428.5	2451.87	1966	1831	2040	3078	2588	2417	11.4293	11.1314	12.0087	18.4592	15.1103	14.2501
Ido1	0.642523	0.396402	0.615027	40.5114	19.2808	22.1473	11.024	77.8845	38.5482	44	20	23	9	83	38	0.779446	0.347808	0.407778	0.165152	1.48074	0.680251
Ackr3	0.642466	0.0536282	0.206933	1001.74	1146.25	1073.66	2578.39	1234.89	1217.31	1088	1189	1115	2105	1316	1200	10.962	11.8902	11.1751	21.8414	12.9843	11.8786
Atrip	0.641909	0.180517	0.404547	71.8157	135.93	141.55	267.025	91.0217	187.669	78	141	147	218	97	185	0.985943	1.70436	1.70426	2.62907	1.1013	2.12292
Nasp	0.641761	0.0169533	0.102556	450.229	660.369	634.57	1172.22	818.257	733.43	489	685	659	957	872	723	6.74435	9.6258	9.28384	13.742	11.7681	10.0329
Trim24	0.641698	0.0712881	0.242324	949.256	945.725	988.927	2388.53	1020.94	1091.52	1031	981	1027	1950	1088	1076	7.63368	7.45438	7.76108	14.9915	8.03924	8.05314
Noxa1	0.641352	0.127181	0.33606	34.0664	34.7055	52.961	85.7421	45.98	58.8367	37	36	55	70	49	58	0.664772	0.665481	1.0093	1.33005	0.885064	1.0481
Tesc	0.641284	0.167951	0.388591	36.8286	36.6336	43.3318	95.5412	46.9184	40.577	40	38	45	78	50	40	1.12412	1.11627	1.31715	2.31553	1.39557	1.13928
Ubash3b	0.641247	0.0558437	0.212089	572.684	514.799	499.76	504.653	762.893	1207.17	622	534	519	412	813	1190	3.82715	3.29433	2.74393	2.48538	4.53387	6.99087
Cdc34	0.641097	0.00561321	0.0476123	986.085	1003.57	802.119	1859.38	1253.66	1242.67	1071	1041	833	1518	1336	1225	27.8815	28.8155	23.9018	44.8443	35.7259	33.1339
Tacstd2	0.640761	0.14797	0.36479	1578.1	1715.03	1830.53	4712.14	1349.37	1928.42	1714	1779	1901	3847	1438	1901	29.0947	31.0478	32.9231	68.1791	24.2869	32.4844
Aqp1	0.640692	0.0313812	0.150593	19086.4	16003.1	17299	39361.7	18759.8	23558	20730	16600	17965	32135	19992	23223	232.503	191.357	205.499	376.178	223.052	262.091
Trmt6	0.640052	0.00302036	0.0307648	401.431	383.689	366.876	743.506	490.766	563.006	436	398	381	607	523	555	4.53289	4.25836	4.04039	6.59446	5.41098	5.81014
Tgif1	0.639256	0.00161104	0.0196369	479.692	439.603	340.877	730.032	607.124	626.915	521	456	354	596	647	618	10.5553	9.97199	7.70584	12.5476	13.3326	13.2678
Gucd1	0.639084	0.00410734	0.0381867	1006.34	793.407	839.673	1707.49	1127.92	1277.16	1093	823	872	1394	1202	1259	9.50277	7.48968	7.71045	13.979	10.4809	10.837
Cyp2ab1	0.638984	0.41655	0.631168	66.2914	58.8066	51.9981	11.024	156.707	107.529	72	61	54	9	167	106	0.893077	0.77639	0.656559	0.092107	2.1354	1.26163
Prss12	0.638411	0.125935	0.334024	249.514	198.593	182.956	153.111	394.114	434.174	271	206	190	125	420	428	3.06407	2.39609	2.18762	1.46995	4.72273	4.87198
Ddx27	0.638018	0.0124663	0.0833392	952.939	782.802	789.601	1756.49	1108.21	1067.18	1035	812	820	1434	1181	1052	11.3237	9.10047	9.2763	16.3605	12.9115	11.559
Tma16	0.637891	0.0258204	0.133343	150.997	176.42	166.587	336.844	186.735	246.505	164	183	173	275	199	243	1.10939	1.28418	1.29359	1.94838	1.36528	1.78943
Ckm	0.637737	0.275996	0.505906	61.6878	70.3751	59.7015	29.3973	119.173	149.121	67	73	62	24	127	147	0.719537	0.801198	0.675973	0.268197	1.34894	1.57913
Lck	0.637635	0.167493	0.388128	306.598	312.35	337.988	187.408	589.295	711.113	333	324	351	153	628	701	4.60492	4.62166	4.94718	2.17863	8.69406	9.79423
Gm10073	0.637527	0.00348744	0.0339159	150.076	197.629	181.03	244.977	311.538	264.765	163	205	188	200	332	261	9.6353	12.4739	11.357	12.3824	19.5608	15.5487
Wdr89	0.637331	2.48e-06	0.000109739	487.978	526.367	561.387	797.401	794.797	858.204	530	546	583	651	847	846	5.23399	5.54616	5.87286	6.71821	8.32509	8.41549
Ndufa12	0.637198	0.0205903	0.114938	313.043	314.278	383.245	436.06	709.406	425.044	340	326	398	356	756	419	14.0863	13.0676	17.4826	16.8138	36.7871	11.3375
Gm20219	0.637102	0.208091	0.435577	179.539	196.665	230.14	586.721	183.92	173.467	195	204	239	479	196	171	4.51966	4.859	5.63801	11.6045	4.52262	3.99507
Gm3839	0.635937	0.0792856	0.256224	40.5114	38.5617	41.4059	82.0674	57.2404	48.6924	44	40	43	67	61	48	0.753352	0.691787	0.737754	1.19671	1.03315	0.830938
Ets2	0.635885	0.172805	0.393882	5298.71	4145.38	5183.44	14004.1	4133.51	4593.32	5755	4300	5383	11433	4405	4528	43.6174	33.494	41.5759	90.4557	33.2016	34.5071
Fgd4	0.635771	2.06e-06	9.54e-05	591.098	546.612	621.089	939.488	854.853	939.358	642	567	645	767	911	926	2.46618	2.30765	2.60572	3.23335	3.69304	3.61158
Sem1	0.635628	0.0010096	0.0138067	1293.6	1887.59	1698.61	2648.2	2618.98	2313.91	1405	1958	1764	2162	2791	2281	28.1182	40.2665	35.9934	45.1654	55.5698	45.9339
Ggct	0.635524	0.0263817	0.135277	136.266	164.851	162.735	169.034	297.463	252.592	148	171	169	138	317	249	1.38315	1.75049	1.39911	1.6174	3.22568	3.33805
Lsm5	0.635295	0.234887	0.462786	37.7493	172.564	120.366	138.412	182.043	192.741	41	179	125	113	194	190	2.43354	10.9937	7.58727	6.97422	11.4564	11.3648
Ttc22	0.635175	0.198299	0.425019	69.0536	76.1593	24.0732	105.34	78.8229	79.1252	75	79	25	86	84	78	0.853875	0.925113	0.286347	1.02356	0.954678	0.895356
Rpl30	0.635134	0.0350956	0.160938	3574.21	7262.13	6570.06	10698.2	8205.09	8130.62	3882	7533	6823	8734	8744	8015	137.697	290.979	300.899	357.103	301.8	290.651
Cyp3a13	0.634848	0.0511291	0.202141	162.046	176.42	173.327	361.342	168.906	265.78	176	183	180	295	180	262	1.75347	1.86589	1.8273	3.0688	1.77615	2.62707
Bola2	0.634787	0.000620683	0.00971892	445.626	589.994	556.572	743.506	906.463	820.671	484	612	578	607	966	809	12.0158	15.5218	14.3399	15.548	23.4046	19.8902
Rpl12	0.633823	3.93e-06	0.000164476	6340.04	7917.68	7392.4	11602.1	10735.9	11256.1	6886	8213	7677	9472	11441	11096	168.846	206.322	190.426	250.534	280.833	275.822
Ugcg	0.63351	0.0184923	0.10787	1799.08	1890.49	1805.49	3991.91	2212.67	2322.02	1954	1961	1875	3259	2358	2289	14.3486	14.7953	14.0382	24.9803	17.2256	16.9087
Mthfd1l	0.633326	0.00554258	0.0471686	236.624	252.579	297.545	480.156	326.552	414.9	257	262	309	392	348	409	2.08376	2.18784	2.58719	3.35384	2.82037	3.32929
Syf2	0.631744	0.0404224	0.175799	1956.52	2159.45	2166.59	4739.09	2152.62	2844.45	2125	2240	2250	3869	2294	2804	45.7204	49.5332	49.3746	86.8965	49.1065	60.7134
Nudt4	0.631737	0.0288829	0.143411	3509.76	4094.29	3696.68	8440.69	4483.52	4587.23	3812	4247	3839	6891	4778	4522	34.9845	40.0649	35.9315	66.0125	43.6228	41.7601
Laptm5	0.631387	7.59e-06	0.000288767	6863	5799.68	5725.57	8869.4	10234.8	9379.38	7454	6016	5946	7241	10907	9246	84.6118	70.3196	68.8715	86.6916	123.26	105.941
Kri1	0.631203	0.0189499	0.109406	492.582	569.749	541.166	1079.13	575.219	830.815	535	591	562	881	613	819	6.05301	6.90845	6.4904	10.5033	6.92283	9.33894
Arhgap25	0.631063	5.03e-05	0.00138634	705.267	629.52	571.979	1068.1	928.984	957.618	766	653	594	872	990	944	7.30441	5.72479	5.67425	9.20337	9.58929	9.42322
B3gat2	0.631026	0.0560441	0.212426	150.997	159.067	183.919	369.916	202.687	193.755	164	165	191	302	216	191	0.846593	0.878331	1.01347	1.6324	1.116	0.993986
Mrpl33	0.630978	2.01e-05	0.000654313	687.773	820.4	690.419	1213.86	1107.27	1084.42	747	851	717	991	1180	1069	43.5767	52.0089	43.1314	62.7558	70.9819	64.5412
Tmem243	0.630917	0.0173273	0.104035	2242.86	2307.92	2185.85	4828.5	2593.65	3011.83	2436	2394	2270	3942	2764	2969	65.7929	66.4709	62.9306	114.424	75.0827	81.3656
Chmp4b	0.630881	0.0056236	0.0476151	4296.97	4612.94	4543.09	9164.6	5761.58	5908.02	4667	4785	4718	7482	6140	5824	85.081	89.6647	87.7268	142.376	111.352	106.837
Sp4	0.630253	0.0875034	0.270259	683.17	643.016	650.939	1605.83	596.802	859.219	742	667	676	1311	636	847	4.4422	3.90905	4.18634	7.80158	3.62628	4.70789
Rcsd1	0.630187	0.0109217	0.0762528	1834.06	1604.17	1942.23	3637.91	2077.55	2614.18	1992	1664	2017	2970	2214	2577	19.1555	16.0479	17.6659	32.9869	22.4215	26.8593
Flt3	0.62947	0.0311719	0.150151	169.411	156.175	147.328	165.36	261.805	303.313	184	162	153	135	279	299	1.47757	1.33794	1.25324	1.13155	2.23459	2.41928
Bmp2	0.628679	0.173028	0.394249	186.905	135.93	213.77	466.682	150.139	214.044	203	141	222	381	160	211	1.67993	1.20067	1.86942	3.28851	1.31533	1.75977
Phf7	0.628072	0.0315712	0.151049	245.831	212.089	228.214	477.706	249.606	334.761	267	220	237	390	266	330	3.95737	3.34403	3.57946	6.03885	3.92294	4.91986
Cnbd2	0.627641	0.000896654	0.0125929	267.928	307.529	240.732	464.232	380.977	416.929	291	319	250	379	406	411	4.02198	4.67362	3.57008	5.63937	5.6308	5.89415
Adam15	0.627412	0.000468141	0.00783686	4338.4	3510.08	3377.95	6641.34	5255.8	5447.47	4712	3641	3508	5422	5601	5370	47.1621	38.036	35.8321	51.7642	55.4598	53.1454
E2f2	0.626666	0.0404831	0.175929	1422.5	1324.59	1231.59	2901.76	1314.65	1928.42	1545	1374	1279	2369	1401	1901	9.60593	8.77912	8.10482	15.3686	8.65951	11.8918
Slc19a2	0.626304	0.0818359	0.260825	185.984	198.593	224.362	481.38	232.715	227.231	202	206	233	393	248	224	1.66674	1.74619	1.9942	3.47282	2.02982	1.85749
Arrdc4	0.625618	0.00720003	0.0571377	1484.19	1353.52	1254.7	2669.03	2055.03	1591.63	1612	1404	1303	2179	2190	1569	12.8771	11.4637	10.3127	19.8676	17.2936	12.1857
Cenpi	0.625366	0.250714	0.480024	41.4321	70.3751	25.0361	64.919	102.282	43.6203	45	73	26	53	109	43	0.408753	0.680814	0.239883	0.504759	0.983618	0.394158
Rab8b	0.625359	0.000110976	0.00257613	2009.92	2127.64	2205.11	3829	2958.67	2998.64	2183	2207	2290	3126	3153	2956	13.5887	14.1167	14.5357	20.3089	19.522	18.5121
Satb1	0.625325	0.0683391	0.236388	599.385	573.605	720.27	1414.74	578.973	928.2	651	595	748	1155	617	915	3.21358	3.20319	3.97525	6.44484	2.98418	4.47653
Arpc5	0.62528	1.54e-05	0.000518913	5190.99	5891.26	5716.9	9783.17	8020.23	8111.35	5638	6111	5937	7987	8547	7996	86.7852	96.8532	93.2063	128.374	131.066	123.98
Uchl5	0.625269	0.00448669	0.0404496	301.074	370.192	355.32	650.415	472.937	461.564	327	384	369	531	504	455	5.37127	6.65305	6.3315	9.51772	8.53716	7.91749
Ostf1	0.625242	0.000518226	0.00843158	3123.98	3577.56	3361.58	6240.8	4728.43	4554.77	3393	3711	3491	5095	5039	4490	36.6736	41.2184	38.4731	57.4664	54.1705	48.8325
Cyp8b1	0.625091	0.122333	0.329036	47.8771	46.274	63.5533	102.89	49.7335	91.2983	52	48	66	84	53	90	0.781601	0.732608	1.01001	1.31873	0.791334	1.36751
Ddx28	0.624942	0.0105483	0.0742394	244.91	242.939	236.88	482.605	303.093	333.746	266	252	246	394	323	329	3.46001	3.36067	3.25534	5.35167	4.18186	4.30411
Mis18bp1	0.624424	0.345704	0.57032	52.4807	51.0942	37.5542	24.4977	141.694	50.7213	57	53	39	20	151	50	0.411253	0.420088	0.287464	0.148978	1.10056	0.362354
Trafd1	0.624003	0.000955011	0.0132118	2325.72	2367.69	2255.18	4397.34	3281.47	3032.12	2526	2456	2342	3590	3497	2989	30.3426	31.2341	29.1216	46.1406	42.294	36.8352
Mmrn1	0.623923	0.0244761	0.128674	661.073	829.076	785.749	1380.45	768.523	1359.33	718	860	816	1127	819	1340	4.72383	5.81153	5.47084	7.74084	5.35403	8.86867
Tagap	0.623712	0.00504238	0.0440024	265.166	231.37	250.361	320.92	357.518	471.708	288	240	260	262	381	465	2.75692	2.36049	2.53677	2.61497	3.62974	4.48105
Rps6	0.623712	2.42e-05	0.000771062	11072.5	13491.8	12983.2	21097.4	17654.4	19103.7	12026	13995	13483	17224	18814	18832	403.57	482.693	461.456	603.277	628.058	635.911
Hdac4	0.6231	0.0719981	0.24375	1249.41	1233.97	1077.52	2846.64	1202.05	1437.44	1357	1280	1119	2324	1281	1417	6.05739	6.1322	5.65836	11.2223	5.52102	6.15577
Rpl37	0.622884	0.00447808	0.0404237	3310.89	5192.33	4928.27	7579.6	6594.85	6509.57	3596	5386	5118	6188	7028	6417	122.193	188.111	177.392	219.472	237.586	219.412
Eif6	0.622617	0.00168981	0.020275	1328.59	1367.98	1251.81	2525.72	1801.67	1753.94	1443	1419	1300	2062	1920	1729	28.505	28.7812	26.1688	42.683	37.6867	34.3167
Rnf2	0.622413	0.0284062	0.141865	670.28	705.679	782.861	1569.08	875.497	880.522	728	732	813	1281	933	868	6.81529	7.00659	7.72233	12.5004	8.67614	8.11523
Gpank1	0.621909	0.0142989	0.0916241	321.329	320.062	383.245	689.611	461.677	427.073	349	332	398	563	492	421	7.45131	7.4584	8.64246	14.8601	10.3805	9.53605
Khk	0.621879	0.0158008	0.0978522	469.564	529.259	572.942	992.158	567.712	860.233	510	549	595	810	605	848	13.892	14.6792	15.5388	22.009	15.2651	21.5813
Sav1	0.620753	0.0551411	0.210541	3416.77	3014.56	3313.44	7596.75	3438.18	3951.19	3711	3127	3441	6202	3664	3895	43.312	37.5076	40.9668	75.5589	42.5411	45.7477
Mnat1	0.620733	0.00960098	0.069323	393.145	387.545	440.058	783.927	471.999	622.857	427	402	457	640	503	614	5.01237	4.84269	7.02182	7.84514	5.8765	9.31306
Bcl2	0.620595	1.7e-06	8.09e-05	611.354	656.513	677.901	968.885	958.073	1064.13	664	681	704	791	1021	1049	2.73136	2.91909	3.00294	3.47221	4.15412	4.38558
Ccdc92b	0.620525	0.1194	0.324445	72.7364	55.9144	41.4059	116.364	62.8706	83.1829	79	58	43	95	67	82	0.578991	0.431832	0.32073	0.72427	0.486019	0.6038
Tap1	0.620245	0.0616427	0.223524	2188.54	1528.97	1736.16	1641.35	3760.04	2980.38	2377	1586	1803	1340	4007	2938	23.928	16.3957	18.483	14.4639	40.3532	29.7249
Gm10020	0.620185	0.00306671	0.0311543	182.301	241.011	225.325	289.073	356.58	349.977	198	250	234	236	380	345	9.45194	12.29	11.4284	11.7779	18.1022	16.6169
Rps18	0.619594	0.000305856	0.00567997	7780.03	10940.9	9917.2	14935	14164.7	14900.9	8450	11349	10299	12193	15095	14689	415.035	573.068	515.951	625.106	737.651	726.062
Supt4a	0.619414	0.00903647	0.0665658	758.668	1091.3	945.595	1772.41	1193.6	1329.91	824	1132	982	1447	1272	1311	33.5552	47.526	41.0751	57.9711	52.083	53.5138
Llph	0.618623	0.0181668	0.107115	578.208	877.278	754.936	1449.04	946.813	999.209	628	910	784	1183	1009	985	12.4551	18.2823	15.9982	24.218	18.9524	18.9091
Hipk3	0.617887	0.101823	0.295341	6491.96	6818.67	6897.45	17043.1	6299.26	7671.09	7051	7073	7163	13914	6713	7562	28.0679	29.532	29.6258	58.5938	27.0008	30.4678
Slc39a14	0.617757	0.0312844	0.150516	497.186	458.884	545.017	1081.57	637.152	586.338	540	476	566	883	679	578	3.30661	3.04516	3.56201	5.90708	4.12192	3.91832
Bach1	0.6175	0.013233	0.0867407	2485.93	2372.51	2768.42	5192.29	2924.89	3586	2700	2461	2875	4239	3117	3535	13.5561	12.6993	14.7233	22.2159	15.5675	17.8642
Gas2	0.617247	0.239001	0.467108	126.138	105.081	98.2187	302.547	75.0694	128.832	137	109	102	247	80	127	1.31059	1.15722	0.965298	2.60074	0.820615	1.20215
Tlk2	0.616956	0.0428062	0.181443	1384.75	1266.75	1335.58	2943.4	1351.25	1821.91	1504	1314	1387	2403	1440	1796	12.2689	10.7248	11.8671	21.978	11.8872	14.8236
Zcchc11	0.616755	0.17277	0.393882	1172.99	1101.9	1163.22	3190.83	975.902	1106.74	1274	1143	1208	2605	1040	1091	6.32665	5.84291	6.16654	13.5556	5.19311	5.48693
Tnni3	0.616376	0.0124908	0.0833747	303.836	425.143	405.393	696.96	459.8	583.295	330	441	421	569	490	575	12.0912	15.8817	14.6007	20.8969	16.9076	19.9312
Lrrc58	0.616277	0.0957043	0.284788	3452.68	3345.23	3626.39	8724.87	3565.8	3690.48	3750	3470	3766	7123	3800	3638	12.8414	12.2135	13.152	25.4589	12.9433	12.5362
Alyref	0.616276	0.00404874	0.0378387	816.673	881.135	924.411	1659.72	1304.33	1057.03	887	914	960	1355	1390	1042	7.40375	7.84038	8.17304	11.8123	11.5506	8.75469
Zyx	0.615853	0.0511857	0.20227	6959.68	5026.52	5715.94	13150.4	6151	7828.32	7559	5214	5936	10736	6555	7717	89.7218	63.9959	70.407	142.15	79.7385	96.8443
Por	0.615528	0.217648	0.44469	12124.9	11625.4	11750.6	35225.3	9624.84	9542.7	13169	12059	12203	28758	10257	9407	163.487	157.298	159.95	354.672	127.44	116.637
Themis	0.615306	0.230804	0.459009	55.2428	66.5189	74.1455	39.1964	120.111	139.991	60	69	77	32	128	138	0.345632	0.407637	0.450857	0.19001	0.733936	0.820019
Pabpc1	0.615218	0.000355451	0.00633468	11783.3	10798.2	10682.7	19830.9	14145.9	16979.5	12798	11201	11094	16190	15075	16738	134.047	120.653	118.5	176.997	157.055	176.458
Nop53	0.614763	0.00413244	0.0383467	3973.8	3867.74	3874.82	7571.02	4655.24	5717.3	4316	4012	4024	6181	4961	5636	40.0396	38.2517	38.0677	59.8446	45.7793	52.6121
Lrp2bp	0.614738	0.208877	0.43606	56.1636	60.7347	56.8128	151.886	56.3021	58.8367	61	63	59	124	60	58	0.875352	0.791394	0.840202	1.93399	0.918316	0.614116
Rtca	0.614361	0.00450585	0.0405221	650.945	745.205	739.529	1379.22	949.628	942.402	707	773	768	1126	1012	929	13.378	15.0032	14.8157	23.1673	18.8924	17.5248
Map1lc3b	0.614217	0.0647984	0.229781	6208.38	5801.61	5935.49	14198.9	6260.79	7011.71	6743	6018	6164	11592	6672	6912	79.7461	73.1575	74.2104	144.665	78.7786	82.4444
Gtf2a2	0.614076	0.0122231	0.0823747	634.372	629.52	696.197	1330.23	865.175	806.469	689	653	723	1086	922	795	23.0674	23.0382	24.4553	38.4	30.7945	26.8745
Cldn5	0.613591	0.0257462	0.133176	10223.6	10072.3	9857.5	21937.7	11780.3	12420.6	11104	10448	10237	17910	12554	12244	231.38	223.755	217.551	389.504	260.212	256.719
Glrx5	0.613564	0.00276254	0.0288631	1097.49	1135.64	1112.18	2072.51	1331.54	1716.41	1192	1178	1155	1692	1419	1692	12.5159	13.0137	12.6787	18.8189	14.8928	18.0244
Rpl9-ps6	0.613266	0.000299206	0.00561368	875.599	983.323	875.302	1558.06	1178.59	1447.59	951	1020	909	1272	1256	1427	40.5392	44.6652	39.526	56.5982	53.2698	61.1987
Gm4737	0.613119	0.0012667	0.0163711	155.601	156.175	129.995	225.379	224.27	226.217	169	162	135	184	239	223	2.37842	2.33907	1.93243	2.70225	3.33807	3.14736
Cpt1b	0.612617	0.0994848	0.291007	174.015	153.283	141.55	367.466	164.214	186.654	189	159	147	300	175	184	2.2663	1.99589	1.75837	3.81811	2.22646	2.79287
Gm42922	0.612528	0.234438	0.46235	26.7007	30.8494	49.1093	83.2923	33.7812	46.6636	29	32	51	68	36	46	0.402389	0.45643	0.724731	0.99674	0.498763	0.642464
Gm37254	0.611426	0.146915	0.363497	82.8643	74.2312	50.0723	151.886	98.5286	66.9521	90	77	52	124	105	66	0.674599	0.592685	0.398157	0.972844	0.784921	0.496053
Gm9817	0.611317	0.213999	0.440756	236.624	253.543	202.215	640.616	246.791	171.438	257	263	210	523	263	169	2.98037	3.14025	2.48213	6.34641	3.03416	1.97314
Ahcy	0.610633	0.0016946	0.0202989	652.786	555.288	520.944	971.335	730.988	939.358	709	576	541	793	779	926	8.20701	6.85459	6.39046	9.5941	8.96941	10.785
Cenpn	0.61061	0.179559	0.403268	35.9079	39.5257	35.6283	36.7466	85.3915	46.6636	39	41	37	30	91	46	0.66498	0.698628	0.613929	0.516485	1.49365	0.755986
Cpeb4	0.610205	0.170034	0.390786	2887.36	3027.09	2926.34	8138.15	2524.21	2834.31	3136	3140	3039	6644	2690	2794	21.7342	22.4845	21.716	49.8697	18.6612	19.3404
Pdss1	0.609851	0.0445193	0.185288	62.6086	63.6268	77.9972	129.838	85.3915	97.3849	68	66	81	106	91	96	1.2058	1.2042	1.53358	2.3048	1.61559	1.82646
Foxred2	0.60977	0.0706129	0.241076	112.327	75.1953	125.181	160.46	118.234	198.827	122	78	130	131	126	196	0.744953	0.491093	0.809164	0.83491	0.763379	1.20976
Cd200r1	0.609611	0.332448	0.559569	150.076	146.534	173.327	48.9955	339.689	327.66	163	152	180	40	362	323	2.53739	2.44358	2.9018	0.642225	5.67199	5.12127
Ube2s	0.609494	0.00613019	0.0507761	1177.59	1499.09	1191.14	2384.85	1959.31	1558.16	1279	1555	1237	1947	2088	1536	30.9044	38.2758	30.184	49.5726	49.8342	37.4054
E4f1	0.609173	0.0486225	0.196403	911.507	876.314	799.23	1939	944.936	1064.13	990	909	830	1583	1007	1049	11.3806	10.74	9.7386	19.0034	11.5165	12.1379
Lonrf3	0.607893	0.0923188	0.278985	221.892	215.945	191.623	476.481	195.18	289.111	241	224	199	389	208	285	2.51915	2.50291	2.20001	4.19825	2.18114	3.01142
Gbp4	0.607821	0.384767	0.60486	2070.69	1395.93	1798.75	334.394	4395.31	3293.84	2249	1448	1868	273	4684	3247	15.2421	9.86453	12.9627	2.04114	31.5049	22.371
Osbpl11	0.607721	0.050572	0.200818	907.824	964.042	1054.41	2172.95	1008.75	1279.19	986	1000	1095	1774	1075	1261	6.42585	6.69332	7.2784	12.0678	6.96558	8.26768
Sorbs3	0.607591	0.126983	0.33584	6073.03	4946.5	5354.84	13881.6	4663.69	6406.1	6596	5131	5561	11333	4970	6315	66.6867	53.3234	57.3384	119.601	49.9827	64.2433
Myl3	0.607309	0.406092	0.622706	17.4936	46.274	20.2215	14.6986	74.131	38.5482	19	48	21	12	79	38	0.579026	1.52205	0.668147	0.389466	2.45516	1.18829
Acap1	0.606783	0.000789283	0.011599	560.715	580.353	634.57	1022.78	751.633	931.243	609	602	659	835	801	918	7.33637	7.43451	8.1699	10.5019	9.77872	11.2253
Ccno	0.606255	0.314504	0.542584	125.217	107.973	79.923	318.471	76.0078	83.1829	136	112	83	260	81	82	2.12451	1.80561	1.31507	4.26369	1.25162	1.28738
Osgin1	0.606111	0.115551	0.317777	1091.97	1018.99	942.707	2566.14	1014.38	1069.2	1186	1057	979	2095	1081	1054	17.4181	16.0289	14.6624	32.1296	15.8384	15.5893
Cdc42se1	0.606058	0.0020285	0.0230307	3555.8	3421.39	3212.33	6442.9	4406.57	4662.3	3862	3549	3336	5260	4696	4596	40.7529	38.5897	35.8452	58.4167	49.3183	48.9522
Spaar	0.605725	0.044325	0.184775	150.997	170.635	159.846	317.246	165.153	251.578	164	177	166	259	176	248	1.17701	1.30864	1.22036	1.9437	1.25936	1.79457
Cxcl17	0.605588	0.0482983	0.19531	831.405	892.703	726.048	1792.01	859.545	1078.33	903	926	754	1463	916	1063	34.9899	36.8583	29.7912	59.162	35.2667	41.4427
Ube2d3	0.605328	0.0412424	0.17809	6707.4	7164.76	7093.89	15665.1	8109.37	8123.52	7285	7432	7367	12789	8642	8008	69.8585	70.5641	69.2613	129.164	84.8368	82.2259
Rnf216	0.604935	0.0649151	0.230017	1632.43	1631.16	1590.76	3729.78	1601.79	2053.2	1773	1692	1652	3045	1707	2024	12.0836	11.9284	11.3902	21.8541	11.7225	14.1224
Rnmt	0.604781	0.0197175	0.112238	583.733	642.052	636.495	1282.46	733.804	817.627	634	666	661	1047	782	806	3.93593	4.20852	4.72534	6.75823	4.67994	5.67951
Hs3st6	0.604387	0.102184	0.296092	63.5293	54.9504	64.5162	124.938	60.9939	93.3272	69	57	67	102	65	92	1.64784	1.39486	1.63951	2.55829	1.5488	2.22731
Haspin	0.603601	0.0946651	0.283089	82.8643	88.6919	69.3308	74.7181	148.262	142.02	90	92	72	61	158	140	0.942877	0.991425	0.759997	0.666633	1.64751	1.4674
Tifab	0.603526	0.346801	0.571261	718.157	579.389	548.869	160.46	1430.07	1214.27	780	601	570	131	1524	1197	7.50054	6.2047	5.67434	1.36504	15.1246	12.1548
Phf11b	0.603174	0.314474	0.542584	150.076	207.269	160.809	73.4932	480.444	232.304	163	215	167	60	512	229	4.04391	5.47717	4.21633	1.55633	12.6702	5.71531
Tespa1	0.602832	0.0549196	0.210026	47.8771	60.7347	48.1464	91.8665	81.638	64.9233	52	63	50	75	87	64	0.995088	1.16605	1.11603	1.47581	1.78894	1.40353
C130050O18Rik	0.602389	0.125997	0.334084	170.332	183.168	180.068	132.288	337.812	338.818	185	190	187	108	360	334	2.48125	2.83473	2.47704	1.48126	5.10926	4.59267
Rps13	0.601836	7.9e-07	4.45e-05	4052.98	4687.17	4791.53	7025.95	6780.64	6729.7	4402	4862	4976	5736	7226	6634	174.724	209.215	214.976	243.446	307.718	271.021
Use1	0.601601	0.0016713	0.0200878	1704.24	1949.29	1909.49	3247.17	2241.76	2954.01	1851	2022	1983	2651	2389	2912	52.9088	58.1073	57.5797	85.389	68.6198	84.5981
Cadm3	0.601408	0.24912	0.477914	38.67	42.4179	37.5542	34.2968	101.344	43.6203	42	44	39	28	108	43	0.235263	0.25821	0.230634	0.163668	0.671326	0.309394
Gm11273	0.601335	0.0657328	0.231185	67.2121	126.29	110.737	150.661	134.187	176.51	73	131	115	123	143	174	5.49961	10.1202	8.83538	9.69519	10.7387	13.1893
Wdr74	0.601271	0.00633123	0.0519104	355.396	400.078	403.467	736.157	524.548	499.098	386	415	419	601	559	492	9.43123	10.4207	10.6399	15.3461	13.5853	12.105
Gramd3	0.601222	0.0677253	0.235539	476.93	563.965	613.385	1237.14	565.836	708.069	518	585	637	1010	603	698	5.85287	6.79627	7.3373	11.9159	6.77732	7.93543
Ndufa6	0.601031	0.00259168	0.0274414	1077.24	1555	1384.69	2267.27	1828.88	1997.4	1170	1613	1438	1851	1949	1969	61.5489	87.2224	77.141	101.632	101.997	104.224
Mastl	0.600478	0.249242	0.478086	59.8464	52.0583	34.6654	71.0434	114.481	36.5193	65	54	36	58	122	36	0.341139	0.289583	0.19351	0.318056	0.6366	0.187371
Herc4	0.600149	0.0405958	0.176185	1343.32	1484.62	1555.13	3188.38	1597.1	1860.46	1459	1540	1615	2603	1702	1834	11.0387	11.9628	12.4192	20.5976	12.7854	13.9519
Mybl1	0.599624	0.184189	0.410003	48.7978	53.0223	52.961	117.589	75.0694	42.6059	53	55	55	96	80	42	0.313464	0.338562	0.327579	0.666511	0.469479	0.249696
Mark4	0.599428	0.0801999	0.258132	1589.15	1310.13	1292.25	3258.2	1399.11	1695.11	1726	1359	1342	2660	1491	1671	13.3204	10.5984	10.5975	21.7236	11.2531	12.7488
Phf13	0.599234	0.133698	0.345208	536.776	408.754	416.948	1123.22	413.82	528.516	583	424	433	917	441	521	5.35832	4.0035	4.05431	8.7917	4.03214	4.81722
Foxm1	0.599068	0.217812	0.444778	179.539	129.182	102.07	173.934	343.443	104.486	195	134	106	142	366	103	1.23358	0.863182	0.680401	0.936921	2.62008	0.776384
Ak2	0.598871	0.00387652	0.0367676	800.101	1041.17	899.375	1664.62	1313.71	1173.69	869	1080	934	1359	1400	1157	15.3905	18.8997	16.6644	24.1258	24.5011	20.1981
Etv6	0.598775	0.00158635	0.0193684	913.348	960.186	1077.52	1212.64	1546.43	1708.29	992	996	1119	990	1648	1684	5.2191	5.39925	5.99869	5.39409	8.64109	8.85802
Dnajc21	0.598519	0.0339841	0.158079	484.296	606.383	589.312	1174.67	648.412	722.271	526	629	612	959	691	712	7.51588	9.24196	8.9202	14.3087	9.81903	10.244
Glrx	0.598313	0.00204553	0.0230836	745.778	684.47	609.534	935.813	919.6	1232.53	810	710	633	764	980	1215	17.7233	15.9799	14.1403	17.4495	21.3328	26.7537
Ccr3	0.597994	0.267776	0.497723	28.5421	26.9932	38.5171	22.048	49.7335	69.9954	31	28	40	18	53	69	0.273457	0.252982	0.361978	0.166044	0.474654	0.617449
Ldlrap1	0.597709	0.00908648	0.0667991	2043.99	1797.94	1797.79	3710.18	2314.95	2511.72	2220	1865	1867	3029	2467	2476	9.98721	8.6239	8.56325	14.2219	11.0406	11.2078
Grk2	0.597651	0.000203782	0.00417824	4455.34	3763.62	3870.01	6970.83	5454.73	5870.48	4839	3904	4019	5691	5813	5787	42.8622	35.6715	36.0797	52.4132	51.0304	51.3159
Orc2	0.597277	0.0801044	0.258069	467.723	563.001	518.055	1177.12	502.027	665.463	508	584	538	961	535	656	4.2251	5.13484	4.75849	8.67558	4.53933	5.77606
Ulk1	0.59717	0.153281	0.371369	2859.74	2419.75	2546.94	6840.99	2254.9	2745.04	3106	2510	2645	5585	2403	2706	17.8931	14.8556	15.7868	33.7557	13.6443	15.5818
Gm43372	0.596915	0.332861	0.559682	15.6521	35.6696	55.8498	84.5172	39.4114	38.5482	17	37	58	69	42	38	0.160919	0.367233	0.572674	0.699913	0.401937	0.369085
Ddx3y	0.596574	0.0937624	0.281422	2371.76	2815	2788.64	6380.43	2614.29	3066.61	2576	2920	2896	5209	2786	3023	16.4942	19.3334	18.9133	34.9531	17.8431	19.5065
Rara	0.596096	0.00741248	0.0581902	1884.7	1709.25	1781.42	3506.85	2200.47	2420.42	2047	1773	1850	2863	2345	2386	21.2076	18.4299	18.6204	28.7674	23.0544	24.254
Plag1	0.596069	0.163387	0.383182	55.2428	69.411	55.8498	140.862	60.9939	72.0242	60	72	58	115	65	71	0.366367	0.456095	0.377492	0.737743	0.393617	0.502893
Gm14419	0.595934	0.355786	0.579902	38.67	41.4538	56.8128	23.2728	54.4253	128.832	42	43	59	19	58	127	0.897883	0.738337	1.2099	0.454734	1.34479	3.66215
Vav3	0.595855	0.00117591	0.0153605	587.416	471.417	504.574	693.286	773.215	895.738	638	489	524	566	824	883	4.01537	2.99431	3.24948	3.55191	4.84585	5.27806
AL607105.1	0.595747	0.147713	0.364718	136.266	64.5908	93.404	208.231	123.865	113.616	148	67	97	170	132	112	7.17319	3.34252	4.77607	8.5722	6.36848	5.44089
Eif4h	0.595737	0.0579617	0.216492	10433.5	9949.88	10480.5	23520.3	11130.9	11993.6	11332	10321	10884	19202	11862	11823	133.676	126.381	131.939	228.69	139.303	139.144
C330027C09Rik	0.595516	0.185924	0.411728	69.9743	113.757	89.5523	77.1679	213.009	121.731	76	118	93	63	227	120	0.556082	0.891313	0.701446	0.478636	1.66753	0.887933
Fhl3	0.594656	0.180784	0.404779	99.4371	101.224	84.7377	66.1439	165.153	198.827	108	105	88	54	176	196	1.90802	1.89601	1.58283	0.980976	3.09393	3.47514
Barx2	0.593399	0.0955797	0.284592	38.67	57.8425	36.5913	63.6941	76.9461	59.8511	42	60	38	52	82	59	0.620041	0.909128	0.566909	0.812358	1.21353	0.88385
Arhgap45	0.593393	0.000896361	0.0125929	5128.38	4801.89	4652.87	8604.83	6009.31	7391.11	5570	4981	4832	7025	6404	7286	41.8907	39.1605	37.1788	55.2759	47.6593	54.9776
Gnaz	0.593389	0.134219	0.345769	124.296	108.937	103.996	146.986	103.22	258.679	135	113	108	120	110	255	1.14939	0.98129	0.917122	1.06232	0.923965	2.19426
Tnfaip8l1	0.593097	0.191174	0.416458	58.9257	72.3032	51.0352	45.3208	119.173	109.558	64	75	53	37	127	108	0.785648	0.944537	0.664506	0.467945	1.56101	1.34557
Psma6	0.593084	0.0102726	0.0726961	1572.58	1938.69	2049.11	3574.22	2371.26	2443.75	1708	2011	2128	2918	2527	2409	48.2926	58.4416	61.3574	86.2429	71.0625	68.5247
Lrrc39	0.592716	0.145179	0.361438	52.4807	40.4898	66.442	106.565	53.487	81.1541	57	42	69	87	57	80	0.540177	0.410367	0.671338	0.865879	0.540106	0.759923
Stk19	0.592531	0.00322027	0.0322204	528.49	591.922	630.718	1066.88	751.633	823.714	574	614	655	871	801	812	15.3874	16.9767	18.2396	25.3826	21.5708	21.9996
Gm10358	0.592518	0.00774748	0.0601708	128.9	138.822	128.069	236.403	181.105	180.568	140	144	133	193	193	178	3.28508	3.47008	3.17701	4.739	4.5115	4.21537
Cdk9	0.592455	0.0105733	0.0743192	2198.67	2101.61	2086.67	4218.51	2515.76	2898.21	2388	2180	2167	3444	2681	2857	44.184	42.3072	41.2593	66.8243	49.5253	54.5578
Tbc1d10c	0.592311	0.00150117	0.0185931	559.794	669.045	624.94	955.412	778.845	1061.09	608	694	649	780	830	1046	10.1819	11.9507	11.0847	13.6377	13.8347	17.6246
Brd4	0.591931	0.109543	0.308914	2904.85	2612.55	2833.9	6845.89	2707.19	3036.18	3155	2710	2943	5589	2885	2993	17.358	16.4883	17.3827	33.8239	16.3404	17.0191
Eef1b2	0.591704	1.9e-07	1.34e-05	4494.93	5055.44	4538.28	7422.81	7013.36	6796.65	4882	5244	4713	6060	7474	6700	76.5027	83.9364	76.5559	102.264	116.713	104.791
Siah1a	0.591697	0.0633792	0.226771	841.533	804.975	919.596	1932.87	932.737	1003.27	914	835	955	1578	994	989	13.6804	12.834	14.577	24.6527	14.7934	14.8925
Tspyl2	0.591666	0.140163	0.354801	993.451	972.719	798.267	2329.73	855.791	981.964	1079	1009	829	1902	912	968	12.068	11.8974	9.28142	22.1665	10.1886	10.8222
Lpcat4	0.59121	0.00131338	0.0167581	486.137	521.547	441.021	854.971	657.796	671.55	528	541	458	698	701	662	6.83608	7.18961	6.0423	9.42714	9.02812	8.61498
U2af1	0.59085	0.0285538	0.142359	878.361	910.056	921.522	1903.47	1077.25	1102.68	954	944	957	1554	1148	1087	30.9807	31.479	31.6713	52.6596	37.0629	35.4984
Mrpl20	0.590326	0.00211209	0.0235728	569.922	788.587	687.531	1150.17	943.06	988.051	619	818	714	939	1005	974	23.8768	32.5235	28.1193	37.7586	38.505	37.7689
Prx	0.590067	0.0383523	0.170067	7507.5	5974.17	6976.41	14592.1	7680.54	8525.23	8154	6197	7245	11913	8185	8404	48.6914	39.5371	45.9309	77.6783	49.4362	52.8223
Mrpl22	0.589326	0.00199641	0.0227789	178.619	198.593	233.992	296.423	303.093	319.544	194	206	243	242	323	315	7.88261	8.61186	10.0944	10.3064	13.0972	12.9302
Btbd11	0.589224	0.100215	0.292012	90.23	120.505	82.8118	208.231	110.727	123.76	98	125	86	170	118	122	0.494611	0.652241	0.441621	0.902846	0.597031	0.622591
F830016B08Rik	0.58913	0.24562	0.474257	98.5164	80.9795	77.0343	48.9955	183.92	152.164	107	84	80	40	196	150	0.950348	0.770397	0.722842	0.365386	1.73747	1.34136
Zkscan14	0.588343	0.0737593	0.247073	223.734	202.449	265.768	485.055	228.023	328.674	243	210	276	396	243	324	3.64425	3.1368	4.33647	5.9962	3.66809	4.87805
Azgp1	0.587892	0.138561	0.351967	113.248	152.319	117.477	251.102	102.282	223.174	123	158	122	205	109	220	2.79426	3.66429	2.83546	4.89632	2.45476	5.0241
Gjc1	0.587494	0.0494241	0.198078	531.252	431.891	510.352	1039.93	522.671	653.29	577	448	530	849	557	644	8.58846	6.79806	8.00417	12.5949	8.2324	9.83836
Gm21983	0.587149	0.0818366	0.260825	201.636	254.507	232.066	502.204	231.777	301.284	219	264	241	410	247	297	3.81512	4.71718	4.27977	7.44591	4.27694	5.19352
Smoc1	0.586708	0.0681711	0.236258	86.5471	102.188	77.9972	178.833	103.22	119.702	94	106	81	146	110	118	0.784972	0.929031	0.688613	1.29446	0.920159	1.00903
Clpx	0.58644	0.0578831	0.216345	1028.44	1063.34	1143.96	2404.45	1189.85	1266	1117	1103	1188	1963	1268	1248	11.4735	11.7553	12.5159	21.0061	13.0263	12.8224
Cass4	0.585351	0.0350953	0.160938	282.659	219.802	192.586	334.394	436.341	271.866	307	228	200	273	465	268	2.66436	2.02817	1.78419	2.49297	4.04411	2.39897
Gm21887	0.58434	0.397422	0.615753	292.787	590.958	467.02	1242.04	669.056	114.63	318	613	485	1014	713	113	17.6605	35.0901	27.6707	59.1229	39.5261	6.38736
Pclaf	0.584203	0.262899	0.492552	162.966	118.577	88.5894	74.7181	292.771	186.654	177	123	92	61	312	184	2.37708	1.70113	1.26245	0.845835	4.16653	2.4849
Cdc6	0.584123	0.147358	0.364161	69.9743	81.9436	61.6274	151.886	105.097	63.9088	76	85	64	124	112	63	0.461907	0.553999	0.395376	0.817398	0.705318	0.399263
Nupr1l	0.583305	0.176979	0.399567	76.4193	53.9864	55.8498	117.589	50.6719	111.587	83	56	58	96	54	110	2.23779	1.31399	1.91266	3.29722	1.21359	3.75457
Mgst2	0.582888	0.0186596	0.108403	121.534	152.319	130.958	244.977	170.783	191.726	132	158	136	200	182	189	6.41387	7.96513	6.73637	10.1775	9.05231	9.33982
Ftl1-ps1	0.582716	0.00162815	0.0197709	681.328	804.975	702.938	903.966	1148.56	1224.41	740	835	730	738	1224	1207	23.2213	26.9551	23.3598	24.1931	38.2206	38.1482
Reps1	0.582658	0.0712944	0.242324	970.433	907.164	988.927	2170.5	1077.25	1046.89	1054	941	1027	1772	1148	1032	12.9518	12.1362	12.4661	25.0385	14.0348	13.2753
Gpr137c	0.582402	0.344087	0.568976	40.5114	42.4179	66.442	111.465	23.4592	89.2695	44	44	69	91	25	88	0.523854	0.539876	0.851075	1.1497	0.301245	1.06585
Phyhd1	0.582395	0.0276331	0.139293	208.081	321.026	200.289	411.562	346.258	334.761	226	333	208	336	369	330	4.93422	6.82572	4.50428	6.98184	7.75103	6.66627
Npl	0.58231	0.0299097	0.146633	86.5471	118.577	91.4782	127.388	143.57	172.452	94	123	95	104	153	170	1.59156	2.13051	1.64352	1.82825	2.57815	2.90322
Zfp91	0.582255	0.0807575	0.25921	4797.84	5076.65	5052.48	11491.9	4882.33	5975.98	5211	5266	5247	9382	5203	5891	27.8494	28.9004	28.5735	52.1631	27.6724	31.7061
Mpeg1	0.582016	0.159516	0.378488	7412.67	8321.61	7542.62	4790.53	14580.4	15472	8051	8632	7833	3911	15538	15252	54.7197	60.3009	54.295	27.7381	105.055	104.312
Gpi1	0.581768	0.0471992	0.192198	5446.02	4988.92	5376.99	11477.2	5659.3	6530.87	5915	5175	5584	9370	6031	6438	60.5137	54.5345	58.3857	100.449	61.4039	66.4664
Ggnbp2	0.581587	0.0516371	0.203176	2343.22	2608.7	2569.09	5510.76	2772.88	2973.28	2545	2706	2668	4499	2955	2931	29.4238	30.271	29.596	52.0619	32.9567	32.0325
Rpl38	0.58123	0.00218808	0.0242569	2148.95	3085.9	2825.23	4399.79	3860.44	3799.02	2334	3201	2934	3592	4114	3745	180.392	257.963	236.692	292.496	320.758	295.962
Rftn1	0.580959	0.0242303	0.127781	720.919	656.513	693.308	711.659	1081.94	1302.52	783	681	720	581	1153	1284	5.72514	5.11612	5.36415	4.43267	8.38283	9.44392
Cxcr4	0.580942	0.00417889	0.0386058	1597.44	1359.3	1631.2	2790.29	1894.56	2180	1735	1410	1694	2278	2019	2149	28.7819	24.2512	28.8377	40.4709	34.0328	36.4893
Kdm3a	0.580327	0.0570482	0.214772	1612.17	1643.69	1610.02	3544.82	1635.57	2096.82	1751	1705	1672	2894	1743	2067	10.8301	10.9432	10.554	18.5062	10.5989	12.7704
Prelid2	0.580147	0.506713	0.700271	32.225	24.1011	17.3327	4.89955	71.3159	33.4761	35	25	18	4	76	33	1.41328	1.03623	0.74573	0.165385	3.04589	1.33749
Zfp956	0.57971	0.0949722	0.283652	344.347	296.925	368.801	768.004	355.641	387.511	374	308	383	627	379	382	3.93789	3.32775	4.13586	6.83614	3.96698	4.01742
Rhof	0.579552	0.0470358	0.191781	324.091	363.444	378.431	747.181	447.601	399.684	352	377	393	610	477	394	4.31101	4.85687	4.69869	7.83546	5.74699	4.86802
Rhbdf2	0.579379	0.08142	0.26032	1887.46	1585.85	1571.5	3853.49	1816.68	1869.59	2050	1645	1632	3146	1936	1843	16.8098	13.8645	13.6451	26.914	15.7865	15.2062
Wapl	0.579192	0.0980763	0.288784	2583.52	3182.3	3090.04	6897.34	2842.32	3492.67	2806	3301	3209	5631	3029	3443	13.2057	15.8136	15.3496	27.3203	14.1225	16.1027
Pard6b	0.579069	0.138334	0.351699	3829.25	3612.27	3730.38	9299.34	3245.81	4145.96	4159	3747	3874	7592	3459	4087	36.0529	33.3833	34.2497	68.6822	29.8229	35.645
Gimap3	0.57891	0.0303926	0.147688	865.471	892.703	987.001	937.038	1374.71	1787.42	940	926	1025	765	1465	1762	13.2538	13.4494	14.6705	11.2711	20.5264	24.9847
Senp6	0.578876	0.0946081	0.283028	2280.61	2749.45	2736.64	6012.97	2501.69	3087.91	2477	2852	2842	4909	2666	3044	15.637	17.8995	18.5194	31.5472	16.3976	18.8795
Dhx15	0.578675	0.055922	0.212189	3055.85	3128.32	3295.14	6995.33	3470.08	3693.52	3319	3245	3422	5711	3698	3641	32.6365	33.236	34.6387	60.6984	36.6398	37.4659
Nol10	0.578643	0.0861087	0.267882	336.981	257.399	331.247	676.137	393.176	314.472	366	267	344	552	419	310	3.56108	2.67157	3.41468	5.61893	4.06156	3.03888
Zfp787	0.578623	0.0167514	0.101963	580.971	636.268	528.648	1124.45	680.317	804.44	631	660	549	918	725	793	11.2295	12.0396	9.74915	19.6246	12.6181	15.0348
Tab3	0.578158	0.112335	0.313437	568.081	500.338	565.239	1259.18	481.383	699.954	617	519	587	1028	513	690	2.92565	2.98766	3.07837	5.16365	2.6234	3.66113
Tmem251	0.577885	0.0389179	0.171248	243.989	302.709	290.804	563.448	320.922	367.222	265	314	302	460	342	362	2.31513	2.82409	2.69476	4.19459	2.97458	3.18647
Prdm4	0.577684	0.0802334	0.258142	841.533	786.658	780.935	1785.88	756.324	1055	914	816	811	1458	806	1040	6.92013	6.37508	6.39492	11.6115	6.12792	7.96962
Med6	0.577632	0.0139215	0.0898792	287.263	420.322	404.43	649.19	517.041	494.025	312	436	420	530	551	487	8.98894	12.8751	12.5648	16.0215	15.8887	14.2564
Dhx38	0.577601	0.0391242	0.171896	1677.54	1606.09	1588.83	3433.36	1758.5	2081.6	1822	1666	1650	2803	1874	2052	12.0226	11.3015	11.1064	19.3138	12.3011	13.6261
Ybx1	0.577427	0.00437354	0.0399734	17239.5	16045.5	16006.8	30401.7	19457.1	23696	18724	16644	16623	24820	20735	23359	339.487	310.032	307.397	470.106	374.217	426.177
Foxn2	0.577418	0.00224965	0.0247699	980.561	1184.81	1122.77	1962.27	1476.99	1468.89	1065	1229	1166	1602	1574	1448	6.16683	7.36287	6.88872	9.70346	9.07812	8.44018
Usp2	0.577327	0.234659	0.46264	356.316	356.696	506.5	1102.4	310.6	407.799	387	370	526	900	331	402	3.74643	3.55292	5.46761	8.80732	3.23588	4.36492
Sub1	0.577284	0.0245642	0.128998	1466.7	2123.78	1938.37	3543.6	2529.84	2176.96	1593	2203	2013	2893	2696	2146	13.9189	19.7845	17.9389	26.381	23.4312	18.8635
Chfr	0.577041	0.0184772	0.107863	1181.28	1307.24	1306.69	2506.12	1445.09	1712.35	1283	1356	1357	2046	1540	1688	12.7688	13.3656	13.4278	21.3539	14.9072	16.5534
Prc1	0.576734	0.312103	0.539623	166.649	209.197	129.995	138.412	493.581	121.731	181	217	135	113	526	120	2.04026	3.11356	1.60947	1.46951	6.13463	1.79473
Gm38192	0.576684	0.467012	0.670146	33.1457	32.7774	43.3318	123.714	20.6441	19.2741	36	34	45	101	22	19	0.560902	0.542386	0.718046	1.67255	0.343623	0.299541
Tgtp1	0.576647	0.350869	0.575447	514.679	428.999	591.238	153.111	1240.52	894.724	559	445	614	125	1322	882	6.01047	4.95286	6.61192	1.50957	13.7465	9.26733
Nsrp1	0.576399	0.0297149	0.146028	530.331	568.785	587.386	1151.39	666.241	698.939	576	590	610	940	710	689	5.53299	5.77136	6.15323	9.2774	6.94121	6.59317
Nfkbil1	0.575908	0.0383312	0.170067	453.912	394.293	381.32	843.947	506.719	483.881	493	409	396	689	540	477	10.0326	8.55386	8.21493	14.629	10.9215	9.75816
Kif20a	0.575669	0.306962	0.535365	121.534	106.045	106.885	112.69	316.23	68.981	132	110	111	92	337	68	1.08449	0.932265	0.928968	0.791136	2.75623	0.558314
Tal1	0.575609	0.0251853	0.131407	600.306	691.218	678.864	1256.73	695.33	986.022	652	717	705	1026	741	972	5.07557	5.67921	6.50289	8.23522	5.58735	7.93711
Dnttip2	0.575153	0.0349408	0.160785	943.732	1062.37	1039	2119.05	1201.11	1218.33	1025	1102	1079	1730	1280	1201	12.4292	13.7391	13.3452	21.9019	15.4338	14.6563
Hist1h2bq	0.575019	0.18192	0.40644	28.5421	20.2449	23.1103	44.0959	29.0894	34.4905	31	21	24	36	31	34	0.649766	0.442028	0.684732	0.791541	0.584248	0.691337
Lsp1	0.574955	0.000485433	0.00801432	3219.74	2839.1	2705.83	3706.51	4767.85	4580.13	3497	2945	2810	3026	5081	4515	61.719	52.3892	50.2632	55.0487	86.7951	80.3738
Ufsp1	0.574162	0.0656956	0.231185	81.9436	57.8425	76.0713	126.163	83.5147	112.601	89	60	79	103	89	111	2.5129	1.7265	2.2806	3.05331	2.49088	3.16563
Pde4d	0.573802	0.16903	0.389731	537.697	463.704	533.462	1304.5	481.383	500.112	584	481	554	1065	513	493	4.83348	4.41221	5.76248	9.23612	4.8592	4.15359
G2e3	0.573665	0.0667497	0.23352	551.508	589.03	285.99	802.301	642.782	678.651	599	611	297	655	685	669	2.63548	2.74012	3.10598	2.97705	2.98406	3.00042
Psme3	0.573472	0.0237526	0.126144	1781.58	1593.56	1789.12	3356.19	1826.06	2504.62	1935	1653	1858	2740	1946	2469	21.9462	19.0092	21.1361	32.6547	21.892	28.4069
Pla2g12a	0.573448	0.0780281	0.254473	600.306	569.749	527.685	1226.11	532.993	768.935	652	591	548	1001	568	758	12.6701	11.8388	10.6044	19.9956	11.0528	14.888
Rnf146	0.573005	0.0756675	0.250302	1424.34	1545.36	1634.09	3395.39	1478.87	1976.1	1547	1603	1697	2772	1576	1948	15.5306	13.658	15.5792	28.8004	17.5852	17.792
Gm9493	0.573004	0.00782968	0.0605523	290.025	440.567	377.468	590.395	537.685	520.4	315	457	392	482	573	513	16.018	23.8849	20.3347	25.5683	28.9848	26.224
Kcmf1	0.572759	0.0790699	0.256069	1872.73	1920.37	2020.22	4409.59	2009.98	2228.69	2034	1992	2098	3600	2142	2197	18.9669	18.8036	20.2337	35.5003	19.739	20.8715
Dok1	0.572749	0.00106893	0.0143042	682.249	677.722	617.237	816.999	1026.57	1095.58	741	703	641	667	1094	1080	11.985	11.7459	10.4426	10.8291	17.434	17.1929
Gm10076	0.572672	0.315779	0.543947	471.406	800.155	257.102	270.7	867.052	1135.14	512	830	267	221	924	1119	39.2766	65.4472	20.8291	17.6298	70.5249	86.3658
Tpt1	0.572403	0.00242178	0.0261517	32604.3	39117.9	36088.6	64794.1	45718.2	49804.3	35412	40577	37478	52898	48721	49096	892.59	1057.05	963.403	1400.15	1239.01	1260.74
Tbata	0.572384	0.0790494	0.256069	101.279	102.188	121.329	197.207	105.097	181.582	110	106	126	161	112	179	2.28492	2.35614	2.73618	3.54351	2.28937	3.73852
Anxa1	0.572356	0.0954075	0.284322	6011.34	8323.54	7334.62	16605.8	7708.69	7908.46	6529	8634	7617	13557	8215	7796	114.917	156.18	136.72	249.04	143.831	138.067
Rpf2	0.571821	0.00490602	0.0431424	150.076	185.096	176.216	224.154	259.928	274.909	163	192	183	183	277	271	3.69327	4.02819	4.10994	3.48714	5.8681	5.60396
Smpx	0.571591	0.277959	0.507402	18.4143	23.137	27.9249	22.048	29.0894	51.7357	20	24	29	18	31	51	0.502762	0.641336	0.737004	0.47855	0.813826	1.38745
Smad4	0.571305	0.124307	0.332018	2728.08	2413	2734.72	6308.17	2351.55	3044.29	2963	2503	2840	5150	2506	3001	25.9429	22.4038	25.2838	46.8437	21.7496	26.4134
D16Ertd472e	0.570877	0.09056	0.275721	276.214	336.451	386.134	732.482	378.162	374.323	300	349	401	598	403	369	3.82665	4.8315	5.58784	9.71185	5.88399	5.46277
Slk	0.570824	0.072409	0.244557	5897.17	6552.59	6290.81	14038.4	6460.66	7339.37	6405	6797	6533	11461	6885	7235	26.2912	28.5391	27.2675	48.7976	28.0184	29.7149
Cdkn1b	0.570755	0.011509	0.0788062	3122.14	3078.19	3194.03	5993.37	3554.54	4407.68	3391	3193	3317	4893	3788	4345	29.5217	26.9947	28.3469	44.4474	32.4108	37.4714
Ccdc86	0.57049	0.0340873	0.158306	272.531	247.759	234.954	502.204	322.798	298.241	296	257	244	410	344	294	2.89633	2.58846	2.43324	4.19645	3.35359	2.89301
Lin54	0.570438	0.0438654	0.18374	424.449	436.711	427.54	897.842	486.074	531.559	461	453	444	733	518	524	3.20032	3.06302	3.11104	5.10052	3.50044	3.70207
Sh3bp2	0.57034	0.137535	0.350417	761.431	705.679	583.534	492.404	1363.45	1187.89	827	732	606	402	1453	1171	8.19725	7.50508	6.11968	4.32708	14.474	11.5694
Dock2	0.570054	0.00197948	0.0227424	1536.67	1511.62	1665.87	1860.6	2568.31	2567.51	1669	1568	1730	1519	2737	2531	7.69271	7.4108	8.10851	7.39872	12.5863	11.7089
Gnal	0.569722	0.22209	0.449545	241.227	281.5	247.473	684.712	223.332	236.361	262	292	257	559	238	233	1.37223	1.68788	1.47703	3.24073	1.24033	1.2262
Rpl37a	0.569393	0.005228	0.0452307	5046.43	7556.16	7091	10656.5	8997.07	9570.09	5481	7838	7364	8700	9588	9434	289.582	425.429	396.662	479.42	503.85	501.315
Scyl3	0.569196	0.0607344	0.221957	873.758	880.171	935.966	1956.14	980.594	1056.02	949	913	972	1597	1045	1041	6.3984	6.32333	6.6897	11.252	7.0093	7.06812
Rapgef5	0.568735	0.0762896	0.25139	4382.6	4415.31	5621.57	10191.1	4448.8	6748.98	4760	4580	5838	8320	4741	6653	33.6357	33.8353	41.4545	64.0069	33.8489	49.5174
Rpl23	0.568285	0.00262011	0.0276582	4393.65	5963.57	6297.55	8919.62	7817.54	7958.17	4772	6186	6540	7282	8331	7845	134.372	179.369	187.396	213.501	232.377	221.579
Map2k3	0.568191	0.0993517	0.290716	2676.52	2425.53	2318.73	5767.99	2668.72	2567.51	2907	2516	2408	4709	2844	2531	38.9681	34.6535	32.9152	66.0515	37.9144	34.1337
Ccdc71l	0.568009	0.00142196	0.0177477	954.781	954.402	900.338	1218.76	1281.81	1663.66	1037	990	935	995	1366	1640	7.2057	7.06397	6.62539	7.21204	9.4403	11.4614
Tmf1	0.567934	0.0378354	0.168829	1261.38	1467.27	1605.2	2943.4	1598.98	1883.79	1370	1522	1667	2403	1704	1857	7.0375	8.03597	8.73752	12.8922	8.70888	9.60452
Pithd1	0.567912	0.0113473	0.0781397	887.568	757.737	872.413	1522.53	949.628	1261.95	964	786	906	1243	1012	1244	16.7532	14.1585	16.1789	22.8518	17.5759	21.8575
Tnfrsf21	0.567872	2.32e-05	0.000741942	1124.19	1097.08	1121.81	1812.83	1486.37	1658.59	1221	1138	1165	1480	1584	1635	9.92121	9.49665	9.65314	12.5463	12.7976	13.3641
Myo15	0.567606	0.289812	0.519027	52.4807	26.0291	33.7025	75.943	28.151	62.8944	57	27	35	62	30	62	0.141537	0.069449	0.087904	0.16063	0.072835	0.155724
Gbp6	0.56742	0.431771	0.642151	683.17	430.927	466.057	101.666	1446.02	793.281	742	447	484	83	1541	782	6.52893	3.90878	4.43996	0.610177	12.1689	6.52659
Il9r	0.567319	0.342154	0.567107	64.45	64.5908	69.3308	28.1724	107.912	157.236	70	67	72	23	115	155	0.531865	0.453677	0.530912	0.205682	1.48885	1.33523
Arpc2	0.567276	2.06e-07	1.42e-05	6202.85	6182.4	6150.22	9922.81	8651.75	8892.46	6737	6413	6387	8101	9220	8766	139.523	136.532	134.736	175.47	190.296	182.623
Chp1	0.566892	0.0635087	0.22703	4768.38	4500.15	4465.1	10037.9	4701.22	5606.73	5179	4668	4637	8195	5010	5527	58.3505	54.0136	53.3076	95.6157	56.1767	62.301
Fkbp1b	0.566838	0.0490134	0.197234	125.217	134.002	155.994	215.58	147.324	252.592	136	139	162	176	157	249	4.22646	4.4337	5.15448	6.4696	4.85104	8.38958
Bmx	0.566687	0.130977	0.341631	363.682	367.3	441.984	911.316	354.703	472.722	395	381	459	744	378	466	3.86702	3.83628	4.58939	7.60619	3.68598	4.58883
Rpl27a	0.566411	0.000643694	0.00997213	8363.77	10591.9	9923.94	15937	14151.5	12678.3	9084	10987	10306	13011	15081	12498	232.124	289.526	270.633	353.026	388.109	337.142
Malsu1	0.565938	0.0179915	0.106705	320.409	356.696	326.433	639.391	401.621	446.347	348	370	339	522	428	440	3.6626	4.01316	3.63373	5.78092	4.49495	4.66241
Nufip1	0.565896	0.0347	0.160081	196.112	229.442	254.213	439.734	290.894	276.938	213	238	264	359	310	273	1.57519	1.80808	1.99415	2.7725	2.28525	2.02978
Mbd1	0.565544	0.11605	0.318782	2362.55	2286.71	2251.33	5492.39	2332.78	2388.97	2566	2372	2338	4484	2486	2355	22.1256	20.9504	20.5376	41.3261	21.4535	20.4726
Itih3	0.565523	0.134193	0.345769	44.1943	29.8853	29.8508	48.9955	59.1172	45.6492	48	31	31	40	63	45	0.495024	0.330629	0.326517	0.436617	0.65042	0.46575
Mcemp1	0.565233	0.00576667	0.0485525	614.116	625.663	554.647	1063.2	711.283	882.55	667	649	576	868	758	870	13.1359	13.143	11.5821	17.8534	14.8543	17.2618
Klra4	0.565206	0.376658	0.598075	36.8286	31.8134	34.6654	14.6986	80.6996	56.8078	40	33	36	12	86	56	0.946506	0.796378	0.84576	0.272368	2.00693	1.32703
Ak6	0.565126	0.00568197	0.0479413	610.433	673.865	722.196	1205.29	942.121	822.699	663	699	750	984	1004	811	16.1143	17.4356	18.57	25.3524	24.2101	19.8629
Atp11b	0.564952	0.0757224	0.250427	2076.21	2387.93	2242.66	4968.14	2281.17	2674.03	2255	2477	2329	4056	2431	2636	13.7899	15.526	14.3838	26.9885	14.9276	16.5146
Xdh	0.564543	0.0260414	0.134098	9070.88	7754.76	9178.63	16189.3	8861.94	13408.7	9852	8044	9532	13217	9444	13218	63.2849	53.1065	62.4405	88.6078	60.3408	85.437
Nin	0.564461	0.0602334	0.22079	2302.71	2308.88	2765.53	5309.88	2719.39	2881.98	2501	2395	2872	4335	2898	2841	8.74481	8.52864	10.6057	16.2438	10.2828	10.3513
Gm43412	0.564417	0.163427	0.383214	59.8464	98.3323	75.1084	169.034	83.5147	93.3272	65	102	78	138	89	92	0.669226	1.09503	0.825309	1.49942	0.918426	0.961323
Hyal1	0.564402	0.051276	0.20241	899.538	755.809	886.857	1648.7	810.75	1301.51	977	784	921	1346	864	1283	10.3517	8.53858	9.99832	14.7918	9.13507	13.7678
Zfp993	0.564042	0.18725	0.413032	27.6214	27.9572	36.5913	30.6222	57.2404	47.678	30	29	38	25	61	47	0.686601	0.675637	0.893639	0.5987	1.38252	1.07716
Rpl11	0.564019	0.00325715	0.0325001	6626.38	9706.94	9041.9	13143	11630.1	12741.2	7197	10069	9390	10730	12394	12560	254.871	390.565	339.291	398.998	436.412	448.05
Il21r	0.563668	0.15652	0.374487	205.319	172.564	261.916	166.585	440.094	337.804	223	179	272	136	469	333	2.83052	2.18652	3.35831	1.77938	5.60457	4.18511
Gmip	0.563641	1.45e-05	0.000497595	1251.25	1315.92	1264.32	1972.07	1693.75	1998.42	1359	1365	1313	1610	1805	1970	10.5294	10.9225	10.3056	13.0024	13.897	15.2875
Jun	0.563494	0.0920002	0.278368	7455.02	6110.1	7407.81	15824.3	6866.04	8306.12	8097	6338	7693	12919	7317	8188	74.8109	60.1815	72.4839	124.577	67.2437	76.1223
Sdad1	0.56329	0.00431704	0.039579	590.178	623.735	696.197	1130.57	793.859	899.796	641	647	723	923	846	887	3.76202	3.90303	4.3271	5.65303	4.93665	5.30071
Cox4i1	0.562966	8.37e-05	0.00206727	4836.51	5749.55	5316.33	8696.69	7358.68	7438.78	5253	5964	5521	7100	7842	7333	207.709	242.696	222.71	293.206	308.694	291.908
Zfand2a	0.562687	0.0860974	0.267882	1095.65	1106.72	1127.59	2504.89	1279	1136.16	1190	1148	1171	2045	1363	1120	11.128	11.1061	11.2339	20.0794	12.6992	10.6096
Bmp2k	0.562665	0.02274	0.122507	1105.78	1056.59	1234.47	2225.62	1305.27	1488.16	1201	1096	1282	1817	1391	1467	5.18393	4.84403	5.62498	9.21249	6.34491	6.68008
Tnfaip6	0.562492	0.375005	0.596815	33.1457	20.2449	27.9249	61.2443	45.0416	14.202	36	21	29	50	48	14	0.614111	0.368364	0.498382	0.890324	0.821381	0.238927
Lacc1	0.562459	0.230034	0.458191	225.575	226.55	212.807	123.714	462.615	394.612	245	235	221	101	493	389	3.01358	2.96197	2.72891	1.36777	5.92281	4.72293
Sh2d4b	0.56166	0.144124	0.360226	43.2736	54.9504	50.0723	89.4167	46.9184	83.1829	47	57	52	73	50	82	0.665985	0.767909	0.662512	1.31625	0.636915	1.12093
Cnst	0.561089	0.101236	0.294163	1783.42	1617.66	1648.53	3800.82	1525.79	2125.22	1937	1678	1712	3103	1626	2095	12.1186	10.7864	10.9189	20.2581	10.1201	13.1891
Ube2g2	0.560893	0.00621871	0.0513053	1371.86	1485.59	1584.02	2737.62	1902.07	1914.22	1490	1541	1645	2235	2027	1887	21.6543	23.0254	24.4745	33.9952	29.3932	28.1349
Dhx40	0.560789	0.0973729	0.287931	1520.1	1546.32	1450.17	3456.63	1529.54	1677.86	1651	1604	1506	2822	1630	1654	12.7559	12.7347	11.8616	22.8655	12.5296	12.8771
Crtc2	0.560698	0.0495126	0.198152	1511.81	1433.53	1395.28	3054.87	1567.07	1782.35	1642	1487	1449	2494	1670	1757	17.8995	16.7488	15.9039	27.9325	17.8238	18.9624
Tab2	0.560582	0.0752738	0.249907	3194.88	2939.36	3149.74	6816.49	3064.71	3813.23	3470	3049	3271	5565	3266	3759	23.701	21.4114	22.7767	40.0566	22.2493	25.9839
Rasa2	0.560315	0.0603964	0.221165	576.367	587.102	690.419	1304.5	669.056	761.834	626	609	717	1065	713	751	3.17187	3.17123	3.73419	5.62936	3.72601	3.82663
Cd37	0.560294	0.000453295	0.00764831	1269.66	1158.78	1280.69	1984.32	1549.25	1937.55	1379	1202	1330	1620	1651	1910	21.2827	18.0536	20.1532	27.1112	25.4908	27.6783
Upk3b	0.559792	0.426441	0.63872	461.278	191.844	58.7386	335.619	165.153	548.804	501	199	61	274	176	541	4.17739	1.69901	0.51435	2.3822	1.45595	4.53579
Slc27a4	0.559558	0.132968	0.34436	1004.5	914.876	850.266	2206.02	978.717	898.781	1091	949	883	1801	1043	886	7.92917	7.08192	6.54394	13.6578	7.53639	6.47662
Rps14	0.559435	0.000243999	0.0048133	12490.4	15569.3	14149.3	22929.9	19112.7	20161.7	13566	16150	14694	18720	20368	19875	585.681	716.87	647.227	843.667	874.645	863.511
D1Ertd622e	0.559153	4.63e-06	0.000189174	761.431	806.903	856.043	1213.86	1138.24	1220.35	827	837	889	991	1213	1203	3.67518	3.56153	3.83359	6.29359	7.28879	7.27519
Smg1	0.558935	0.07395	0.247371	6784.74	6478.36	6485.32	14452.4	6468.17	8174.24	7369	6720	6735	11799	6893	8058	14.6395	13.7682	13.8358	25.5839	14.192	16.789
Gpr146	0.55848	0.127768	0.336829	3681.94	3186.16	4109.78	8471.32	3152.92	4544.63	3999	3305	4268	6916	3360	4480	29.1527	24.5977	31.573	51.1394	24.2607	32.7031
Gabre	0.55841	0.159615	0.378601	307.519	311.386	356.283	763.104	265.558	408.814	334	323	370	623	283	403	2.28361	2.2698	2.57949	4.44824	1.92213	2.76813
Neu3	0.558135	0.0820474	0.261325	112.327	132.074	155.994	238.853	131.371	220.13	122	137	162	195	140	217	1.07324	1.23419	1.45225	1.79404	1.22746	1.92141
Ppp1r3a	0.558131	0.227876	0.455689	35.9079	38.5617	43.3318	90.6416	44.1033	39.5626	39	40	45	74	47	39	0.164535	0.169572	0.193463	0.325304	0.197424	0.165252
Wasf2	0.55808	0.0911059	0.276812	6266.38	5284.88	6231.11	13346.4	5894.83	6941.72	6806	5482	6471	10896	6282	6843	35.6859	29.6602	34.6299	59.7343	32.8757	36.2759
Efnb2	0.557855	0.069476	0.238929	5899.94	4794.18	6424.66	11831.2	5487.57	7883.1	6408	4973	6672	9659	5848	7771	39.3871	31.4203	41.8652	62.147	35.7887	48.0669
Atp6v1g1	0.55781	0.0124724	0.0833392	2608.38	3029.02	2950.41	5461.77	3597.7	3583.97	2833	3142	3064	4459	3834	3533	73.5368	83.8296	81.1164	120.797	99.0071	92.2706
Cd247	0.557551	0.25543	0.485103	180.46	209.197	181.03	99.2158	372.532	367.222	196	217	188	81	397	362	3.57196	3.99298	3.41552	1.50341	7.12072	6.56749
Ccsap	0.5574	0.0846846	0.265948	70.895	69.411	70.2938	120.039	119.173	71.0098	77	72	73	98	127	70	0.886993	0.895453	0.851866	1.24336	1.44285	0.847238
Tpst2	0.557315	0.0134947	0.0878977	1728.18	1458.6	1740.97	2885.83	1800.73	2566.5	1877	1513	1808	2356	1919	2530	31.1647	26.4193	29.96	43.4114	31.9012	42.9143
Fam107b	0.557222	0.0758209	0.250582	2117.64	2158.49	2186.81	4768.48	2496.06	2246.95	2300	2239	2271	3893	2660	2215	21.4959	21.4849	21.7759	38.3128	24.8406	20.9015
Trmt61a	0.55717	0.0498405	0.199062	131.662	150.391	155.031	155.561	273.065	213.029	143	156	161	127	291	210	2.11313	2.05715	2.08365	1.88905	3.63948	2.81973
Xpo6	0.556862	0.0644288	0.229084	2098.31	1937.72	1819.93	4169.51	1981.83	2465.05	2279	2010	1890	3404	2112	2430	15.2446	13.7321	12.809	23.8314	14.3664	16.3494
Rps2	0.5568	2.04e-10	3.22e-08	10756.7	11511.6	11079.5	16250.6	16623.2	16180.1	11683	11941	11506	13267	17715	15950	319.298	337.903	323.463	391.087	492.167	450.968
Trp53rkb	0.556485	0.0545994	0.209405	116.01	137.858	88.5894	204.556	153.892	146.077	126	143	92	167	164	144	1.15092	1.23404	0.806481	1.95619	1.21417	1.12121
Pip5k1b	0.55647	0.0615263	0.223415	658.311	623.735	524.796	1259.18	651.227	748.646	715	647	545	1028	694	738	8.18406	7.6527	6.36508	12.2865	7.89957	8.49458
Tada2b	0.556395	0.158173	0.376526	995.292	934.157	884.931	2301.56	830.455	1008.34	1081	969	919	1879	885	994	8.39779	7.7352	7.27993	15.2367	6.84112	7.76886
Wdr70	0.55633	0.0190084	0.109528	216.368	230.406	301.397	437.285	332.182	331.717	235	239	313	357	354	327	3.21005	3.36111	4.36699	5.09775	4.82223	4.50265
Gm8797	0.556286	0.0834718	0.263788	62.6086	51.0942	51.9981	74.7181	67.5625	101.443	68	53	54	61	72	100	4.07412	3.24118	3.26433	3.77017	4.26542	6.01689
Nqo1	0.55594	0.140294	0.354823	182.301	208.233	227.251	461.782	182.982	264.765	198	216	236	377	195	261	3.74493	4.19741	4.55164	7.45317	3.66611	4.96584
Tcp11l2	0.555822	0.153637	0.371686	2013.6	1918.44	1919.12	4737.86	1627.13	2237.82	2187	1990	1993	3868	1734	2206	23.6413	22.1099	21.9741	43.649	18.6466	23.9977
Aldh1a3	0.555776	0.210227	0.43719	66.2914	57.8425	31.7766	85.7421	92.8984	50.7213	72	60	33	70	99	50	0.607954	0.523641	0.319487	0.640595	0.904635	0.425634
Kcnab3	0.554936	0.21555	0.442514	51.56	23.137	27.9249	51.4452	47.8568	51.7357	56	24	29	42	51	51	0.645798	0.279133	0.335395	0.503095	0.582207	0.594813
Eif3j2	0.554415	0.0140476	0.0903734	225.575	265.112	294.656	465.457	347.196	341.862	245	275	306	380	370	337	3.02609	3.49237	3.86064	4.90881	4.55457	4.19878
Enc1	0.553366	6.26e-05	0.00164402	592.019	520.583	560.424	821.899	766.646	867.334	643	540	582	671	817	855	3.9989	3.451	3.68887	4.35426	5.05071	5.35128
Gclc	0.553242	0.225407	0.452988	6371.34	6581.52	5863.27	16920.6	5116.92	5574.27	6920	6827	6089	13814	5453	5495	59.5623	60.3917	53.4519	124.099	46.6907	47.5945
Rps20	0.553218	0.000187633	0.00390202	7089.5	9066.82	8175.26	12519.6	11122.5	12061.5	7700	9405	8490	10221	11853	11890	61.2173	76.8487	68.8401	84.8091	93.7436	95.1215
Rnf166	0.553137	0.00790688	0.0608909	1360.82	1167.46	1248.92	2321.16	1597.1	1626.12	1478	1211	1297	1895	1702	1603	24.4185	20.5561	21.8471	32.6672	27.967	26.6431
Gpihbp1	0.55242	0.0156017	0.0970388	2984.96	3163.99	3232.55	5432.37	3277.72	5049.81	3242	3282	3357	4435	3493	4978	109.948	114.329	119.335	153.921	121.474	172.883
Zfp385a	0.552302	0.0435633	0.183122	422.608	391.401	415.022	410.337	781.66	608.656	459	406	431	335	833	600	5.89813	5.35423	5.64494	4.48844	10.6501	7.75594
Maf1	0.552237	0.0480401	0.194644	2618.51	2455.42	2504.58	5177.6	2569.25	3367.89	2844	2547	2601	4227	2738	3320	51.6388	47.6208	48.0673	81.4451	50.6144	59.9142
Gm13212	0.551955	0.173126	0.394325	88.3886	94.4761	128.069	82.0674	195.18	177.525	96	98	133	67	208	175	0.836957	0.821438	1.1098	0.568067	1.69315	1.44162
Kcnd1	0.551877	0.233847	0.462115	46.9564	32.7774	37.5542	88.1918	44.1033	40.577	51	34	39	72	47	40	0.281701	0.190703	0.220003	0.413097	0.259713	0.218971
Parpbp	0.551748	0.290859	0.520135	29.4629	18.3168	16.3698	22.048	42.2265	29.4183	32	19	17	18	45	29	0.27263	0.153076	0.141808	0.147174	0.366069	0.234124
Gm37320	0.551575	0.213363	0.439944	41.4321	40.4898	51.0352	41.6461	55.3637	97.3849	45	42	53	34	59	96	0.262585	0.255656	0.319981	0.20986	0.3467	0.573828
Tmem171	0.551487	0.240337	0.468906	50.6393	42.4179	38.5171	97.9909	59.1172	36.5193	55	44	40	80	63	36	1.50859	1.13223	1.08609	2.20151	1.58544	0.926759
Stim1	0.551018	0.124331	0.332021	2447.26	2152.71	2382.28	5395.63	2088.81	2747.07	2658	2233	2474	4405	2226	2708	19.7902	17.1075	18.8313	34.5077	16.3565	20.767
Bclaf1	0.550846	0.110639	0.31047	2959.18	3516.83	3427.06	7589.4	3301.18	3618.46	3214	3648	3559	6196	3518	3567	20.656	26.6828	23.7768	41.7501	23.9817	27.6766
Sdhb	0.550763	0.00228825	0.0250436	1509.97	1802.76	1730.38	2925.03	2193.9	2270.29	1640	1870	1797	2388	2338	2238	42.3043	49.5807	47.2644	64.2872	59.9832	58.0897
Rpl8	0.550071	0.000151459	0.00326622	13831	14747	14199.3	23873	18550.6	20211.4	15022	15297	14746	19490	19769	19924	513.478	537.388	514.055	695.304	672.172	685.273
Gpr176	0.549748	0.386726	0.606339	45.115	22.173	20.2215	19.5982	68.5008	39.5626	49	23	21	16	73	39	0.370043	0.17129	0.155018	0.123883	0.542209	0.295858
Clec4b1	0.549738	0.437685	0.647642	28.5421	54.9504	42.3688	13.4738	77.8845	92.3128	31	57	44	11	83	91	1.18031	2.33392	1.74244	0.425656	3.29649	3.7404
Wipf1	0.549426	0.00517337	0.0448646	2409.51	2159.45	2209.92	4114.39	2900.49	2908.36	2617	2240	2295	3359	3091	2867	16.6443	14.7621	14.8317	22.8103	19.8	18.6432
Padi2	0.549245	0.0117431	0.0800708	277.135	235.226	199.326	300.097	374.409	366.208	301	244	207	245	399	361	1.85463	1.54466	1.2977	1.5763	2.44744	2.24147
Spdef	0.549226	0.294219	0.523959	57.0843	77.1234	33.7025	132.288	55.3637	58.8367	62	80	35	108	59	58	0.937583	1.31595	0.572674	1.81604	0.905898	0.826294
Grasp	0.548936	0.0970366	0.2873	1171.15	1215.66	1190.18	2664.13	1161.7	1409.04	1272	1261	1236	2175	1238	1389	18.605	18.9692	18.4445	33.2166	18.0196	20.4492
Ftl1	0.548545	8.38e-06	0.000315517	51108.8	47722	46451.7	64050.5	73336.2	75103	55510	49502	48240	52291	78153	74035	1696.17	1554.45	1503.07	1667.38	2375.32	2274.98
Gpatch2l	0.548517	0.0599387	0.220264	1101.17	1043.09	1002.41	2208.47	1118.53	1277.16	1196	1082	1041	1803	1192	1259	8.28176	7.6175	7.46851	13.0015	8.21531	8.7101
Myo5a	0.548435	6.03e-07	3.57e-05	1006.34	997.784	1011.07	1418.42	1437.58	1553.09	1093	1035	1050	1158	1532	1531	3.1441	2.96372	3.17387	3.69622	4.79393	4.63052
Rusc1	0.548299	0.107051	0.304342	765.113	740.384	621.089	1559.28	661.549	890.666	831	768	645	1273	705	878	8.43635	8.51169	7.08059	21.4066	7.9876	15.4312
Eif2s2	0.547354	0.0181847	0.107115	1268.74	1694.79	1734.23	2861.34	1985.59	2019.72	1378	1758	1801	2336	2116	1991	16.1002	20.9353	21.3704	28.4971	24.5186	23.3264
Ptbp3	0.547344	0.0233082	0.124738	4256.46	4837.56	4949.45	9120.51	5428.46	5975.98	4623	5018	5140	7446	5785	5891	20.8741	22.8992	23.0513	34.5137	25.2996	25.992
Clec2d	0.547204	0.0885558	0.272011	2790.68	3586.24	3360.62	2721.7	6106.9	5398.77	3031	3720	3490	2222	6508	5322	73.6224	92.8509	86.437	56.3216	157.251	130.062
Mrps18c	0.547077	0.00429044	0.0393645	348.951	425.143	474.724	673.688	572.404	579.237	379	441	493	550	610	571	17.2623	20.5092	22.9986	25.5625	27.7087	25.6952
Ap3s1	0.546894	0.0194452	0.111122	594.781	756.773	536.351	1126.9	783.537	849.074	646	785	557	920	835	837	12.8201	15.9957	11.191	18.8302	16.3444	17.0189
Nanos1	0.546842	0.118223	0.322563	98.5164	111.829	97.2557	218.03	121.988	110.572	107	116	101	178	130	109	0.800887	0.890339	0.767321	1.38766	0.963981	0.820341
Gm42748	0.546518	0.436971	0.647045	63.5293	42.4179	65.4791	176.384	28.151	46.6636	69	44	68	144	30	46	0.858732	0.563589	0.872891	1.8878	0.373779	0.580825
Fnbp4	0.546454	0.0893244	0.273627	2225.37	2198.98	2169.48	4844.43	2133.85	2653.74	2417	2281	2253	3955	2274	2616	15.1771	14.7233	14.4289	25.922	14.2085	16.5294
Ptgs1	0.546413	0.0896655	0.274245	1997.03	1866.39	1824.75	4094.8	1748.18	2466.07	2169	1936	1895	3343	1863	2431	22.2841	20.4396	19.8572	35.8491	19.0457	25.1364
Vamp8	0.546286	0.00879095	0.0651191	4250.02	5415.99	5126.63	8581.56	5747.5	7274.45	4616	5618	5324	7006	6125	7171	153.002	192.549	182.513	254.737	199.87	242.305
Clic1	0.546203	3.53e-08	3.24e-06	4064.95	4123.21	3749.64	5753.29	5915.47	5762.95	4415	4277	3894	4697	6304	5681	88.7263	88.3457	79.8004	98.5264	126.02	114.879
Carmil2	0.545693	0.0201173	0.113664	243.989	216.909	274.435	317.246	312.476	443.304	265	225	285	259	333	437	2.00451	1.69303	2.14583	2.03851	2.50695	3.25077
Setdb2	0.545508	0.00665763	0.0539494	239.386	234.262	235.917	393.189	360.333	283.025	260	243	245	321	384	279	2.61393	2.46398	2.45346	3.32226	3.787	2.78121
Daxx	0.545507	0.0041548	0.0384411	980.561	912.948	831.007	1578.88	1117.6	1282.23	1065	947	863	1289	1191	1264	12.3392	11.4822	10.1944	16.1626	13.6544	14.5665
Gm44510	0.545233	0.00724909	0.0573709	1217.18	1571.39	1074.63	2067.61	1882.37	1688	1322	1630	1116	1688	2006	1664	8.58898	10.8867	7.39838	11.454	12.9707	10.8837
Ap1s2	0.545019	0.0544553	0.209005	969.512	941.869	971.594	895.392	1482.62	1826.98	1053	977	1009	731	1580	1801	13.7585	12.5798	13.0919	9.07444	18.4267	22.3653
Prex1	0.543886	8.9e-05	0.00217353	2828.43	2236.58	2533.46	3661.19	3672.77	3744.25	3072	2320	2631	2989	3914	3691	13.8943	10.7547	12.1138	14.1481	17.7049	16.8011
Procr	0.543862	0.118095	0.322402	92.0714	99.2963	98.2187	86.9669	184.858	149.121	100	103	102	71	197	147	1.83333	1.94711	1.9059	1.36387	3.6083	2.71441
Tusc1	0.543594	0.0380615	0.169475	275.294	266.076	185.845	286.623	353.765	418.958	299	276	193	234	377	413	6.40322	6.07732	4.21466	5.22032	8.02548	8.89849
Ube2f	0.543562	0.00441611	0.0402106	767.876	830.04	945.595	1473.54	1131.67	1103.7	834	861	982	1203	1206	1088	5.85054	6.82465	9.4111	12.7485	11.4544	11.1454
Vwf	0.543347	0.0182244	0.107127	16717.4	15141.2	15542.6	25254.7	16364.2	27462.5	18157	15706	16141	20618	17439	27072	60.908	54.3405	55.3019	72.0103	58.4934	91.6162
Gpr156	0.543139	0.553906	0.736151	46.0357	34.7055	36.5913	142.087	11.2604	18.2597	50	36	38	116	12	18	0.315467	0.232874	0.244069	0.774598	0.075158	0.110675
Foxc2	0.543074	0.402538	0.619663	26.7007	27.9572	18.2956	35.5217	13.1371	57.8223	29	29	19	29	14	57	0.307589	0.321693	0.200852	0.318873	0.145734	0.616726
Iigp1	0.543028	0.428354	0.63981	1328.59	1168.42	1541.65	260.901	3205.46	2417.38	1443	1212	1601	213	3416	2383	14.1042	12.0468	15.7689	2.09497	33.4729	22.7178
Lnx2	0.543024	0.217957	0.444948	1150.89	938.013	1111.22	2762.12	889.573	1012.4	1250	973	1154	2255	948	998	8.07719	6.46054	7.60489	15.2159	6.09227	6.48751
Hist1h2ac	0.54285	0.218983	0.446084	48.7978	24.1011	33.7025	45.3208	44.1033	65.9377	53	25	35	37	47	65	0.618456	0.298535	0.41383	0.458374	0.554852	0.77611
Gm9887	0.542803	0.201182	0.428034	45.115	35.6696	22.1473	41.6461	55.3637	52.7501	49	37	23	34	59	52	2.28733	1.7589	1.08939	1.67466	2.75924	2.42654
Ddx39	0.542723	4.37e-06	0.00018039	880.203	865.71	920.559	1244.48	1377.52	1260.93	956	898	956	1016	1468	1243	13.207	12.2147	13.6208	13.2586	20.0273	16.0876
Suz12	0.542717	0.0905748	0.275721	1611.25	1602.24	1725.57	3642.81	1750.06	1803.65	1750	1662	1792	2974	1865	1778	11.7897	11.5316	12.3927	21.1257	12.5245	12.1017
Adamdec1	0.542552	0.00178442	0.0211542	215.447	251.615	272.509	355.217	359.395	362.15	234	261	283	290	383	357	2.81948	3.22957	3.47817	3.64883	4.58638	4.32823
Rab17	0.542515	0.263091	0.492847	34.0664	61.6987	25.0361	72.2683	43.1649	60.8656	37	64	26	59	46	60	0.5908	1.05048	0.424636	1.07158	0.750999	0.978321
Rpl9	0.542504	0.000494226	0.00814104	7457.78	9329.04	8888.79	13784.9	11514.7	12098	8100	9677	9231	11254	12271	11926	314.573	381.347	363.682	449.132	471.235	467.33
Spsb2	0.542415	0.136345	0.349166	463.119	463.704	311.989	916.215	427.896	461.564	503	481	324	748	456	455	12.2417	11.9753	8.01271	19.5194	10.9155	11.1987
Notch1	0.542292	0.0904217	0.275537	5167.97	4644.76	5322.1	11042.4	4898.28	6101.77	5613	4818	5527	9015	5220	6015	17.4302	15.3767	17.7245	29.217	16.2139	18.7958
Ppp1r21	0.542151	0.00630483	0.0518096	956.622	1002.6	953.299	1680.54	1113.84	1448.6	1039	1040	990	1372	1187	1428	9.73865	10.0259	9.464	13.4253	11.0689	13.4757
Suv39h1	0.541829	0.0478866	0.194322	589.257	539.864	564.276	1144.04	634.337	688.795	640	560	586	934	676	679	6.55819	5.64165	6.0005	9.55242	6.73645	6.65333
Prr13	0.541766	0.00259739	0.0274582	2601.94	2119.93	1949.93	3647.71	2986.82	3079.8	2826	2199	2025	2978	3183	3036	72.2658	57.7854	52.866	81.4407	81.4427	79.2533
Tefm	0.54162	0.0124295	0.0831944	119.693	159.067	136.736	218.03	192.365	194.77	130	165	142	178	205	192	3.22576	4.13946	3.45219	4.64916	4.96459	4.70129
Gps2	0.541493	0.032652	0.154145	1054.22	918.732	921.522	1894.9	1113.84	1206.15	1145	953	957	1547	1187	1189	29.2984	25.585	25.3384	40.1126	30.4293	30.3753
Adrm1	0.541488	0.0399093	0.174367	1753.96	1654.3	1585.94	3363.54	2005.29	1902.05	1905	1716	1647	2746	2137	1875	36.5614	33.8366	32.2408	54.9942	40.7975	36.1976
Skp2	0.54145	0.163155	0.383007	139.949	124.361	104.959	96.766	206.441	233.318	152	129	109	79	220	230	0.945178	0.867091	0.944239	0.388952	1.68115	1.50376
Eepd1	0.541228	0.0210248	0.1165	268.849	289.213	305.248	503.428	318.107	436.203	292	300	317	411	339	430	3.1505	3.33051	3.49391	4.63528	3.64356	4.68111
Cenpl	0.541136	0.0608464	0.222199	115.089	88.6919	96.2928	127.388	184.858	123.76	125	92	100	104	197	122	1.56048	1.12068	1.33116	1.40611	1.99458	1.43755
Cln8	0.540828	0.0418211	0.179473	678.566	730.744	701.012	681.037	1119.47	1268.03	737	758	728	556	1193	1250	3.23113	3.3421	3.49205	2.57279	5.32908	5.42276
Rlim	0.540666	0.152938	0.370988	2234.57	2341.66	2266.73	5494.84	2248.33	2212.46	2427	2429	2354	4486	2396	2181	9.6183	9.8919	9.50876	18.5578	9.4457	8.69889
Spata5	0.540611	0.0137503	0.08909	219.13	217.874	218.585	388.289	304.031	262.736	238	226	227	317	324	259	2.17343	2.23929	2.25473	3.16079	2.95444	2.42145
Nlrc3	0.540485	0.0171208	0.103225	192.429	245.831	259.028	297.647	319.045	396.641	209	255	269	243	340	391	1.13726	1.74364	1.8015	1.78439	2.16306	2.48211
Pak1ip1	0.540346	0.0341639	0.158441	761.431	1028.63	957.151	1751.59	1148.56	1096.59	827	1067	994	1430	1224	1081	14.1396	18.7518	17.344	25.5278	20.8179	18.6076
Ehbp1l1	0.540233	0.000174883	0.0036895	2656.26	2470.84	2622.05	3248.4	3988.06	4030.31	2885	2563	2723	2652	4250	3973	13.6099	12.2692	13.0226	12.9475	19.8427	18.9549
Cdca2	0.539885	0.295304	0.525249	46.9564	51.0942	48.1464	56.3448	119.173	36.5193	51	53	50	46	127	36	0.385268	0.564861	0.421219	0.432323	0.996065	0.272279
Plekha8	0.539858	0.191142	0.416451	498.106	552.396	526.722	1286.13	426.019	582.28	541	573	547	1050	454	574	2.3613	2.57402	2.43648	4.8004	1.97175	2.52442
Runx2	0.539838	0.0107125	0.0750444	385.779	298.853	286.953	404.213	497.335	510.256	419	310	298	330	530	503	2.04933	1.53169	1.49014	1.70263	2.49387	2.33926
Med7	0.539821	0.00288607	0.029818	410.638	409.718	479.538	728.808	589.295	573.151	446	425	498	595	628	565	7.11707	5.76346	7.40321	9.67362	10.5447	10.9395
Cfi	0.539276	0.544096	0.728657	19.335	26.9932	31.7766	8.57421	88.2066	16.2308	21	28	33	7	94	16	0.28846	0.428107	0.504549	0.133447	1.31416	0.274202
Myd88	0.538794	6.6e-06	0.000255137	1390.28	1275.43	1220.03	1856.93	1964	1823.94	1510	1323	1267	1516	2093	1798	22.699	20.4289	19.4114	23.7744	31.2934	27.1891
Lgmn	0.538754	0.035906	0.163268	3541.07	3324.02	3252.77	3248.4	5625.51	5822.8	3846	3448	3378	2652	5995	5740	56.948	52.4944	51.0304	41.0399	88.3208	85.5387
Scnn1a	0.538205	0.150228	0.367392	15727.6	13739.5	14373.6	34009	11940.7	17715.9	17082	14252	14927	27765	12725	17464	144.035	123.478	128.261	244.772	106.685	148.142
Pdcd10	0.538187	0.018442	0.107841	978.719	1249.4	1295.14	2137.43	1541.74	1438.46	1063	1296	1345	1745	1643	1418	16.2536	20.5022	20.9675	27.8427	24.978	21.8024
Cemip	0.53807	0.51745	0.708099	47.8771	5.78425	13.481	37.9715	39.4114	20.2885	52	6	14	31	42	20	0.211792	0.024615	0.056261	0.132738	0.171359	0.083139
Brms1	0.53801	0.007215	0.0571943	780.766	765.45	800.193	1415.97	1004.99	988.051	848	794	831	1156	1071	974	18.6663	17.9643	18.6627	26.5685	23.4611	21.5666
Fam43a	0.538009	0.000575476	0.00916863	1369.1	1246.51	1411.65	1975.74	1696.57	2175.94	1487	1293	1466	1613	1808	2145	14.2457	12.7335	14.3245	16.1301	17.2328	20.6786
Mgat4a	0.537915	0.0024138	0.0260852	743.937	718.211	740.492	1275.11	942.121	982.979	808	745	769	1041	1004	969	3.35063	3.20974	3.38047	4.6032	4.21243	4.31191
Eif2ak1	0.537518	0.0478423	0.194247	1462.09	1459.56	1615.79	3058.54	1625.25	1904.08	1588	1514	1678	2497	1732	1877	10.8123	10.5981	11.6563	17.7495	11.7319	12.8621
Usp32	0.537511	0.0615873	0.223438	1851.56	1929.05	2083.78	4011.5	1962.13	2540.12	2011	2001	2164	3275	2091	2504	8.58463	8.77306	9.40495	14.3694	8.87704	10.797
Rps16	0.537482	0.00123797	0.0160561	7846.33	10440.6	9990.38	14785.6	12938.2	13319.4	8522	10830	10375	12071	13788	13130	226.402	295.726	281.113	334.721	364.393	351.029
Limk1	0.537346	0.0075053	0.0587922	752.223	638.196	649.976	1193.04	940.244	829.8	817	662	675	974	1002	818	7.31864	6.12663	6.22567	9.25556	9.06748	7.39616
Usmg5	0.536524	0.0151458	0.0950882	752.223	1201.2	1027.44	1393.92	1573.64	1355.27	817	1246	1067	1138	1677	1336	70.527	110.585	93.9471	102.567	144.082	116.149
Sbds	0.53648	0.111267	0.311694	2440.81	2651.12	2723.16	5878.23	2615.23	2843.44	2651	2750	2828	4799	2787	2803	51.7123	55.1898	56.3044	97.8911	53.7897	55.0512
Mreg	0.536274	0.1673	0.388128	70.895	110.865	110.737	85.7421	181.105	156.222	77	115	115	70	193	154	0.988786	1.51631	1.51147	0.940797	2.47215	1.98795
Capza1	0.536248	9.45e-05	0.0022763	2876.31	2890.2	2872.41	4745.21	3870.77	3914.67	3124	2998	2983	3874	4125	3859	28.8902	28.4556	28.0651	37.2983	37.8584	35.8282
Tmem248	0.535847	0.139348	0.353244	2524.6	2391.79	2492.06	5788.81	2351.55	2602	2742	2481	2588	4726	2506	2565	22.6463	21.072	21.8126	40.7049	20.5769	21.2716
Slc30a1	0.535407	0.0161506	0.0992597	2065.16	1962.79	2367.84	3838.79	2383.45	3049.36	2243	2036	2459	3134	2540	3006	12.6025	11.7535	14.0902	18.3748	14.1963	16.991
Eva1c	0.535194	0.223217	0.450887	348.03	333.559	304.285	824.349	261.805	343.89	378	346	316	673	279	339	6.35513	5.94912	5.11838	11.4842	4.84822	5.43629
Ccdc57	0.535112	0.142372	0.357475	295.549	281.5	184.882	545.075	270.25	290.126	321	292	192	445	288	286	2.77722	2.5949	1.69027	4.01977	2.47289	2.48392
Hnrnpa0	0.535049	0.0133266	0.0872158	6918.25	7022.08	6983.15	13122.2	8418.1	8779.86	7514	7284	7252	10713	8971	8655	82.6682	82.3668	81.3724	123.011	98.1793	95.8156
Rbm7	0.534934	0.0273939	0.138663	1518.26	1723.71	1636.01	3103.86	1786.65	2178.99	1649	1788	1699	2534	1904	2148	23.3672	26.3612	24.6187	40.5905	27.1164	31.7425
Rpl22l1	0.534321	0.00486974	0.0429989	778.003	1114.43	1043.81	1343.7	1420.69	1487.15	845	1156	1084	1097	1514	1466	45.9141	64.6079	60.3216	61.0809	80.3428	80.3629
H2-K1	0.533961	0.00346534	0.033746	26605.9	22488.2	25623.5	29307.9	41186.8	37686.9	28897	23327	26610	23927	43892	37151	545.065	453.853	512.396	478.522	824.963	709.558
Emp3	0.533892	0.000495916	0.00815047	918.873	883.063	981.224	1179.57	1496.7	1351.22	998	916	1019	963	1595	1332	40.228	37.6182	42.4565	42.5792	63.8424	54.5069
Taf5l	0.533788	0.0701066	0.24002	839.691	853.177	775.157	1725.87	917.724	931.243	912	885	805	1409	978	918	9.08864	9.02919	8.13913	14.6362	9.6436	9.16304
Esd	0.533552	0.00330321	0.0328473	1555.09	1963.75	1922.97	2987.5	2275.54	2615.19	1689	2037	1997	2439	2425	2578	30.5875	35.5318	35.6678	64.6795	44.1792	54.1506
Dbt	0.532631	0.129639	0.339541	778.924	895.595	857.006	1914.5	810.75	938.344	846	929	890	1563	864	925	7.55099	8.53829	8.13314	14.5994	7.68246	8.33625
Nubp2	0.532484	0.0020448	0.0230836	701.584	713.391	649.976	1173.44	905.525	909.94	762	740	675	958	965	897	15.6809	15.6541	14.1637	20.5927	19.7608	18.5785
Gm10131	0.532281	0.00331746	0.0329217	189.667	227.514	236.88	329.495	302.154	314.472	206	236	246	269	322	310	8.22242	9.69702	10.0252	11.2381	12.7979	12.4662
Gm12166	0.531918	0.110164	0.309854	46.0357	42.4179	48.1464	80.8425	52.5486	64.9233	50	44	50	66	56	64	1.52625	1.36077	1.54644	2.10892	1.69856	1.95773
Ranbp10	0.531768	0.0851037	0.266574	1693.19	1642.73	1636.98	3377.01	1479.81	2334.19	1839	1704	1700	2757	1577	2301	10.2073	9.71982	9.62072	15.9695	8.70731	12.848
Tgfb1	0.531644	0.0164	0.100369	2978.51	2243.33	2397.69	2830.71	4077.21	4105.38	3235	2327	2490	2311	4345	4047	44.1977	32.744	34.6997	32.933	58.7166	55.5835
Cklf	0.531205	0.188157	0.413791	164.808	158.103	158.883	111.465	282.449	301.284	179	164	165	91	301	297	6.04235	5.02419	4.71353	3.81471	10.4066	10.0078
Hmgb3	0.531176	0.122862	0.329813	445.626	477.201	401.541	963.986	541.438	409.828	484	495	417	787	577	404	8.65687	8.83685	7.42557	14.2789	10.393	7.24081
Tor1a	0.531056	0.00225182	0.0247751	708.95	688.326	662.495	1175.89	913.97	888.637	770	714	688	960	974	876	16.1917	15.4159	14.7482	21.0679	20.3739	18.5267
Nlrc5	0.530572	0.252187	0.481391	1065.27	766.414	889.746	481.38	1818.56	1630.18	1157	795	924	393	1938	1607	5.0225	4.14944	4.20737	2.51569	8.6946	7.79758
Sp140	0.530413	0.00144544	0.0179792	595.702	509.014	589.312	918.665	735.68	794.295	647	528	612	750	784	783	8.02404	6.8835	8.14814	9.91516	9.91903	9.88925
Bri3bp	0.530403	0.00927752	0.0676577	402.352	402.97	427.54	466.682	630.583	681.694	437	418	444	381	672	672	2.01097	1.97773	2.05812	2.23816	3.06905	3.31163
Ackr2	0.530307	0.103214	0.297538	1032.12	601.562	1005.3	1558.06	847.346	1407.01	1121	624	1044	1272	903	1387	11.2765	6.42703	10.7153	13.4072	8.91534	14.2777
Rps24	0.529867	0.00085473	0.0122279	8732.97	11359.3	11235.4	15915	14402.1	14914.1	9485	11783	11668	12993	15348	14702	396.878	479.924	473.455	458.933	528.383	491.596
Rassf1	0.529667	0.0445327	0.185288	1544.96	1623.45	1622.53	3207.98	1810.11	1900.02	1678	1684	1685	2619	1929	1873	28.5099	29.3213	29.1694	46.409	32.668	32.022
Slc43a3	0.529603	0.0974461	0.288031	8242.23	7476.15	9384.7	17801.3	7830.68	10606.8	8952	7755	9746	14533	8345	10456	104.094	93.856	116.264	178.488	97.222	123.792
Papd4	0.529504	0.0186166	0.108296	1087.36	1102.86	1053.44	2033.31	1287.44	1363.39	1181	1144	1094	1660	1372	1344	12.3832	12.2427	11.4221	18.2551	13.9041	14.057
Traf6	0.529403	0.187296	0.413071	1288.08	1269.64	1284.55	3145.51	1144.81	1256.87	1399	1317	1334	2568	1220	1239	6.6804	6.46158	6.49733	12.7998	5.79516	5.95016
Nyx	0.529362	0.221616	0.448878	40.5114	39.5257	47.1835	48.9955	43.1649	91.2983	44	41	49	40	46	90	0.24555	0.234106	0.283363	0.233892	0.254782	0.510685
Phc2	0.529312	0.0654403	0.230724	3762.96	2873.81	3088.11	6627.86	3616.47	3792.94	4087	2981	3207	5411	3854	3739	48.9847	37.2422	39.1603	66.7897	46.2832	44.879
Golga5	0.52919	0.06096	0.222341	1361.74	1378.58	1401.06	2847.86	1489.19	1641.34	1479	1430	1455	2325	1587	1618	15.2522	15.1127	15.2918	25.008	16.2427	16.835
Gm10591	0.529163	0.380746	0.601932	113.248	244.867	236.88	118.814	557.39	181.582	123	254	246	97	594	179	9.01527	19.1069	18.3194	7.39279	43.2524	13.1461
Hspb8	0.529104	0.199266	0.426189	1670.18	1465.34	1514.69	3853.49	1341.87	1516.57	1814	1520	1573	3146	1430	1495	29.43	25.3391	26.0273	53.2718	23.0734	24.4018
Atf1	0.529054	0.0835558	0.26399	1071.71	1175.17	1222.92	2462.02	1234.89	1311.65	1164	1219	1270	2010	1316	1293	15.6273	16.4935	17.4677	28.01	17.2192	17.3404
Dlst	0.528843	0.0614219	0.223313	2857.9	2809.22	2879.16	5918.65	3149.16	3264.42	3104	2914	2990	4832	3356	3218	33.5124	32.4893	32.9713	55.7818	36.1446	35.0811
Heca	0.528715	0.160833	0.379812	3223.42	3240.15	3177.66	7615.12	2805.72	3489.62	3501	3361	3300	6217	2990	3440	20.357	20.1057	19.5525	37.6232	17.2608	20.2307
Prom2	0.528482	0.1623	0.381799	74.5778	72.3032	68.3679	153.111	84.4531	74.0531	81	75	71	125	90	73	0.494522	0.471979	0.441067	0.797988	0.549563	0.44993
Cmtm7	0.528348	0.108086	0.306017	452.071	419.358	385.171	344.193	738.495	728.358	491	435	400	281	787	718	14.7987	13.5735	12.3684	8.93042	23.8253	22.0575
Gm8225	0.528328	0.00080886	0.0117446	294.629	337.415	338.951	497.304	466.369	437.218	320	350	352	406	497	431	10.7088	12.0285	12.0039	14.1728	16.5459	14.5074
Cd180	0.528312	0.436259	0.646451	327.774	294.033	294.656	64.919	646.535	609.67	356	305	306	53	689	601	3.98202	3.53271	3.48743	0.640158	7.71023	6.96832
Sertad1	0.528232	0.0393414	0.172544	648.183	640.124	585.46	1219.99	724.42	759.805	704	664	608	996	772	749	17.2335	16.9117	15.2015	25.0988	19.0064	18.2993
Riok1	0.528114	0.0490416	0.197276	493.503	687.362	616.274	1148.94	707.529	736.473	536	713	640	938	754	726	5.80054	7.95398	7.20908	11.2316	8.25225	7.98639
Magoh	0.528	0.0315528	0.151049	494.423	698.931	614.348	1099.95	745.064	762.848	537	725	638	898	794	752	22.8478	31.7033	27.692	39.8666	33.6036	32.1815
Rps10	0.527762	5.86e-06	0.000230892	5233.34	5974.17	5428.03	8373.32	7583.89	8027.15	5684	6197	5637	6836	8082	7913	313.914	363.025	319.51	393.135	446.525	386.233
Cox7b	0.527471	0.0345494	0.159608	763.272	1289.89	1157.44	1337.58	1724.72	1564.24	829	1338	1202	1092	1838	1542	24.3843	40.453	36.0732	33.5261	53.7954	45.6531
Erlin1	0.527062	0.00562445	0.0476151	731.047	721.104	672.124	1229.79	858.606	974.863	794	748	698	1004	915	961	7.28504	7.05287	6.59694	9.79619	8.3771	9.01224
Fli1	0.526629	0.0112953	0.0778938	620.561	609.275	842.562	1085.25	865.175	1035.73	674	632	875	886	922	1021	6.03016	5.76112	7.91857	8.34001	8.14131	9.13969
Frg1	0.525871	0.00407322	0.0379664	528.49	569.749	539.24	939.488	728.173	691.838	574	591	560	767	776	682	16.2615	17.2204	16.1854	22.6787	21.8699	19.4488
R3hdm4	0.525869	0.0835848	0.26399	2698.61	2258.75	2245.55	5007.34	2377.82	2987.48	2931	2343	2332	4088	2534	2945	46.1911	38.2204	37.4284	67.6362	39.7271	46.6005
Wdr43	0.525728	0.0300368	0.146819	799.18	1011.28	1071.74	1777.31	1204.86	1168.62	868	1049	1113	1451	1284	1152	7.40643	9.20571	9.69411	12.9295	10.9027	9.89864
Rrs1	0.52555	0.0336455	0.156854	554.27	545.648	512.278	1032.58	628.706	661.406	602	566	532	843	670	652	8.66069	8.35919	7.80385	12.6443	9.57545	9.42664
[truncated: 12,151 more rows]

## Sheet: Definition
Supplementary Table 3. Dysregulated genes in the premetastatic niche of orthotopical Hepa1-6 xenograft.
CL	Ctrl lung
TL	Hepa1-6 bearing lung
