# Supplementary material for: Pulmonary interleukin 1 beta/serum amyloid A3 axis promotes lung metastasis of hepatocellular carcinoma by facilitating the pre-metastatic niche formation
Source: J Exp Clin Cancer Res. 2023 Jul 13;42:166. doi: 10.1186/s13046-023-02748-4 (PMC10339487; doi:10.1186/s13046-023-02748-4)
Supplement: Supplementary file 2 — Supplementary Material 2 [file 13046_2023_2748_MOESM2_ESM.xlsx]

## Sheet: Sheet1
Symbol	log2FC	pvalue	FDR	WT_Count_normalized	Il1b-/-_Count_normalized	WT_Count	Il1b-/-_Count	WT_FPKM	Il1b-/-_FPKM
Igfbp1	-11.4707	6.05e-55	3e-51	12.0312	0	362	0	7.03389	0
Olfr1419	-10.0378	1.72e-29	2.57e-26	4.45356	0	134	0	1.28275	0
Bmp10	-9.79212	3.67e-26	4.21e-23	3.75561	0	113	0	0.743256	0
Olfr1425	-9.54211	4.4e-23	3.86e-20	3.15737	0	95	0	1.28705	0
Fgb	-8.26043	9.99e-12	2.2e-09	1.29618	0	39	0	0.299587	0
Rhox5	-8.22308	1.72e-11	3.5e-09	1.26295	0	38	0	1.51834	0
Cntn2	-8.10485	8.84e-11	1.69e-08	1.16324	0	35	0	0.143582	0
Pcdha5	-8.10485	8.84e-11	1.69e-08	1.16324	0	35	0	0.195869	0
Habp2	-5.16042	6.22e-17	2.65e-14	2.6256	0.0692932	79	2	0.879811	0.020134
Ucp1	-5.06884	1.92e-48	5.71e-45	16.4183	0.485052	494	14	8.93897	0.238992
Cdh17	-5.04789	1.48e-31	3.16e-28	7.01269	0.207879	211	6	1.80148	0.046294
Abcc2	-4.41281	1.15e-10	2.09e-08	1.56207	0.0692932	47	2	0.187112	0.030481
Crisp1	-4.40634	5.76e-17	2.6e-14	3.02443	0.138586	91	4	1.89436	0.076286
Clec2g	-4.34454	1.85e-13	5.42e-11	2.19354	0.10394	66	3	0.843214	0.034403
Zp1	-4.30808	6.03e-16	2.36e-13	2.82502	0.138586	85	4	1.27589	0.208282
Stra6	-4.15498	9.66e-17	4e-14	3.15737	0.173233	95	5	0.906225	0.154562
Stfa1	-3.82491	1.55e-09	2.31e-07	1.52883	0.10394	46	3	3.20295	0.166203
Zbed6	-3.61017	5.96e-17	2.61e-14	3.85532	0.311819	116	9	0.682253	0.052706
Pcsk9	-3.2445	4.35e-13	1.2e-10	2.99119	0.311819	90	9	0.754252	0.074809
Nppb	-3.23072	7.88e-09	1.08e-06	1.66177	0.173233	50	5	1.88841	0.183163
Pnma5	-3.18707	1.2e-09	1.86e-07	1.92766	0.207879	58	6	0.749815	0.058461
Krt20	-3.18664	2.31e-07	2.57e-05	1.29618	0.138586	39	4	0.595771	0.0523
Evi2b	-2.83191	4.15e-27	5.15e-24	20.0078	2.80637	602	81	9.59621	1.27463
Olfr1420	-2.76747	1.11e-15	4.24e-13	5.45062	0.796871	164	23	2.40165	0.463963
Tgm3	-2.72874	3.84e-08	4.73e-06	1.86119	0.277173	56	8	0.394972	0.054472
Capn11	-2.7002	2.92e-10	5e-08	2.72531	0.415759	82	12	0.987371	0.178976
Vwce	-2.69537	8.2e-15	2.84e-12	5.18474	0.796871	156	23	1.30582	0.185105
Tat	-2.69343	5.28e-23	4.14e-20	14.5904	2.25203	439	65	5.46992	0.799245
Olfr1418	-2.66615	4.22e-07	4.43e-05	1.56207	0.242526	47	7	1.29139	0.191174
Vsig4	-2.65244	2.33e-06	0.00020228	1.32942	0.207879	40	6	0.808615	0.115064
Pck1	-2.64889	4.54e-28	6.15e-25	36.0937	5.75133	1086	166	12.0986	1.82947
Spx	-2.64771	8.9e-09	1.21e-06	2.19354	0.346466	66	10	1.80314	0.761388
Ms4a3	-2.63521	6.36e-07	6.4e-05	1.52883	0.242526	46	7	1.32224	0.195449
Sv2b	-2.58893	2.24e-05	0.00153459	1.06354	0.173233	32	5	0.166457	0.022743
Pcdhgb4	-2.55782	3.28e-25	3.49e-22	27.1534	4.60799	817	133	5.18761	0.834482
Rbp7	-2.54331	3.51e-05	0.00224308	1.0303	0.173233	31	5	1.47525	0.228886
Camk2a	-2.46222	3.23e-09	4.62e-07	2.69208	0.485052	81	14	0.950174	0.224131
Pla2g4e	-2.37588	4.62e-05	0.00281362	1.09677	0.207879	33	6	0.21563	0.037285
Foxd4	-2.33166	7.08e-05	0.00402559	1.06354	0.207879	32	6	0.394981	0.066093
Acsl6	-2.28604	0.000108234	0.00587089	1.0303	0.207879	31	6	0.156166	0.028105
Ptgdr2	-2.25421	7.14e-09	9.95e-07	2.99119	0.623638	90	18	1.00773	0.199004
Cd5l	-2.24688	2.79e-16	1.12e-13	11.0342	2.32132	332	67	4.82848	0.956639
Ms4a14	-2.22644	1.03e-13	3.07e-11	7.31181	1.5591	220	45	1.60441	0.319867
Adipoq	-2.2119	1.29e-21	8.77e-19	40.9461	8.83488	1232	255	28.2848	5.77593
Fzd10	-2.20822	3.12e-05	0.00205872	1.29618	0.277173	39	8	0.352273	0.069425
Mgam	-2.18932	6.77e-06	0.000539508	1.5953	0.346466	48	10	0.240161	0.055287
Olfr1417	-2.18835	1.13e-11	2.44e-09	5.38415	1.17798	162	34	1.40189	0.2982
Mfsd4a	-2.18801	2.6e-20	1.55e-17	30.6431	6.72144	922	194	8.72645	2.08914
Vil1	-2.1598	1.01e-06	9.88e-05	2.02737	0.450406	61	13	0.574289	0.117065
Spock3	-2.15761	0.000129794	0.00681192	1.09677	0.242526	33	7	0.311401	0.060645
Ly6g	-2.14831	8.75e-08	1.02e-05	2.6256	0.588992	79	17	2.47539	0.486553
Cyp2e1	-2.14727	2.93e-22	2.08e-19	88.5726	19.9911	2665	577	43.3118	9.25732
Zc3h11a	-2.13708	6.2e-23	4.62e-20	189.143	42.9964	5691	1241	45.6984	14.4589
Mrap	-2.12189	4.26e-12	1.04e-09	6.34798	1.45516	191	42	5.63459	1.21989
Ms4a2	-2.11973	4.19e-11	8.22e-09	5.28444	1.21263	159	35	2.46449	0.572063
Acsm3	-2.08999	3.53e-10	5.92e-08	4.5865	1.07404	138	31	1.46907	0.273683
Klb	-2.07712	5.4e-05	0.00319374	1.32942	0.311819	40	9	0.327659	0.068105
Serpinb2	-2.06487	4.24e-08	5.14e-06	3.05767	0.727578	92	21	1.36861	0.328159
Cxcr2	-2.06005	4.15e-18	1.93e-15	27.3196	6.5482	822	189	8.07339	1.81898
Asprv1	-2.04435	1.67e-15	6.08e-13	14.5904	3.53395	439	102	8.41093	1.91745
Nppa	-2.04187	1.77e-20	1.1e-17	89.0379	21.6195	2679	624	91.8262	21.1458
Ly6g6f	-2.02494	2.27e-07	2.54e-05	2.69208	0.658285	81	19	2.09318	0.478176
Arg1	-2.00502	8.98e-13	2.39e-10	8.77417	2.18273	264	63	5.29236	1.24503
Fabp4	-1.9741	5.59e-20	3.21e-17	170.299	43.3429	5124	1251	169.59	40.9599
Acod1	-1.97157	2.33e-10	4.09e-08	5.58356	1.42051	168	41	1.89546	0.456439
Cacna2d2	-1.96807	0.000325166	0.0149126	1.09677	0.277173	33	8	0.165886	0.032381
Olfm4	-1.96502	0.000167191	0.00859307	1.22971	0.311819	37	9	0.661214	0.160371
Tarm1	-1.95621	8.7e-06	0.000661249	1.89442	0.485052	57	14	1.12205	0.265045
Itgam-1	-1.9514	4.69e-07	4.86e-05	2.69208	0.692932	81	20	0.497081	0.118823
S100a8	-1.94864	6.59e-20	3.64e-17	354.689	91.8827	10672	2652	651.191	160.17
S100a9	-1.93306	1.12e-19	5.98e-17	401.817	105.222	12090	3037	699.497	173.914
Slfn4	-1.93242	2.15e-18	1.03e-15	71.556	18.7438	2153	541	16.9568	4.23125
Dnajc22	-1.92706	0.000127062	0.00669207	1.32942	0.346466	40	10	0.753879	0.178299
Fcna	-1.92098	7.75e-12	1.75e-09	8.40858	2.21738	253	64	5.44089	1.35232
Ocstamp	-1.89891	5.28e-05	0.00315301	1.56207	0.415759	47	12	0.374697	0.091665
Frrs1	-1.89428	1.44e-14	4.66e-12	17.9139	4.81587	539	139	2.43556	1.70837
Btnl9	-1.88255	1.34e-05	0.000953586	1.92766	0.519699	58	15	0.322328	0.083131
Wfdc17	-1.88167	1.43e-15	5.34e-13	26.0566	7.0679	784	204	43.6171	11.2238
Klrb1a	-1.87823	0.000702435	0.0274798	1.0303	0.277173	31	8	0.71368	0.167582
Oosp1	-1.86797	7.44e-05	0.00418376	1.52883	0.415759	46	12	1.37392	0.343903
Il1b	-1.85736	1.77e-15	6.28e-13	28.3831	7.83013	854	226	18.6633	4.88846
Crct1	-1.8533	0.000261943	0.0125136	1.26295	0.346466	38	10	1.55215	0.371487
Krt13	-1.84947	8.81e-13	2.39e-10	12.4965	3.46466	376	100	6.73386	1.77093
Aldh3b2	-1.84451	5.74e-05	0.00337941	1.62854	0.450406	49	13	0.667271	0.169642
Cidea	-1.79769	1.42e-11	2.93e-09	10.3695	2.97961	312	86	7.94749	2.16791
Sbk2	-1.78605	1.98e-06	0.000176633	2.75855	0.796871	83	23	1.11812	0.305644
Krt14	-1.75361	0.000155094	0.00804571	1.52883	0.450406	46	13	0.786264	0.220009
Ppp2r2c	-1.75279	6.53e-05	0.00375573	1.76148	0.519699	53	15	0.381281	0.10067
Lep	-1.71372	6.86e-05	0.00392916	1.82795	0.554345	55	16	0.495982	0.143751
H2-Q10	-1.70215	1.83e-10	3.29e-08	9.70476	2.97961	292	86	5.59109	1.64124
Adig	-1.69785	1.98e-08	2.56e-06	5.51709	1.69768	166	49	7.95865	2.40288
Ahsg	-1.69743	0.000122286	0.00648637	1.69501	0.519699	51	15	1.0207	0.293404
Plin1	-1.68939	1.32e-11	2.82e-09	14.4242	4.46941	434	129	5.56525	1.53636
Cfi	-1.68731	9.32e-05	0.0051826	1.79472	0.554345	54	16	0.764274	0.211975
Kif5c	-1.67785	4.15e-06	0.000345373	2.89149	0.900811	87	26	0.375073	0.11109
Apol6	-1.66269	4.13e-08	5.05e-06	5.38415	1.69768	162	49	2.16335	0.650361
Krt1	-1.65049	0.00155148	0.0513883	1.09677	0.346466	33	10	0.392253	0.115974
Mt4	-1.65049	0.00155148	0.0513883	1.09677	0.346466	33	10	2.45338	0.709996
Ccl4	-1.64562	2.34e-07	2.58e-05	4.45356	1.42051	134	41	5.98496	1.80155
Acvr1c	-1.63671	1.76e-06	0.000159988	3.45649	1.10869	104	32	0.334983	0.100793
Car3	-1.63623	1.3e-14	4.31e-12	204.531	65.7939	6154	1899	108.687	33.1924
Padi4	-1.62842	1.42e-09	2.14e-07	9.00682	2.91031	271	84	3.45759	1.05547
Clec4e	-1.62665	2.6e-11	5.16e-09	16.4848	5.33557	496	154	5.86804	1.7864
Mmp8	-1.62011	2.38e-12	5.91e-10	26.954	8.76558	811	253	9.91331	3.05206
Pde10a	-1.61604	0.000420265	0.018052	1.4956	0.485052	45	14	0.169725	0.051249
Sarm1	-1.60627	0.00219964	0.0664793	1.06354	0.346466	32	10	0.191122	0.059938
Ccr1	-1.60064	4.91e-12	1.14e-09	25.8572	8.52306	778	246	8.13764	2.5482
Mrgpra2b	-1.59317	0.00110068	0.0395318	1.26295	0.415759	38	12	0.870533	0.260817
Prss22	-1.59015	1.19e-05	0.000870614	2.82502	0.935458	85	27	1.90088	0.593731
Lgals7	-1.58872	2.07e-06	0.000183414	3.6559	1.21263	110	35	4.29646	1.35686
Kcnt1	-1.58789	9.64e-06	0.00072929	2.92472	0.970104	88	28	0.459858	0.137914
Stfa2l1	-1.56539	6.2e-07	6.29e-05	4.52003	1.52445	136	44	9.68951	3.089
Mmp13	-1.55851	1.63e-06	0.000148831	3.98826	1.35122	120	39	1.32585	0.426158
Nlrp12	-1.5569	1.18e-06	0.0001132	4.18767	1.42051	126	41	0.538285	0.17236
Lrrc10	-1.55483	0.00152901	0.051241	1.22971	0.415759	37	12	0.751486	0.232829
Pagr1b	-1.55064	0.000788158	0.0301992	1.42913	0.485052	43	14	1.83557	0.588537
Cfd	-1.5336	4.01e-13	1.13e-10	221.681	76.5689	6670	2210	220.809	72.3118
Thrsp	-1.53145	5.63e-12	1.29e-09	42.7741	14.7941	1287	427	29.8731	9.79361
Saa3	-1.53018	4.97e-08	5.92e-06	7.01269	2.42526	211	70	11.185	3.57801
Hexim2	-1.52159	7.45e-06	0.000575378	3.39002	1.17798	102	34	2.16567	1.50696
Retnlg	-1.51826	1.21e-12	3.17e-10	115.726	40.3979	3482	1166	169.822	56.2663
Gp1bb	-1.51794	8.97e-11	1.69e-08	22.0351	7.69154	663	222	10.7181	3.57638
Clec4d	-1.51615	2.72e-10	4.72e-08	17.5483	6.13244	528	177	12.5202	4.27018
Kcnj3	-1.5155	1.38e-07	1.58e-05	6.24827	2.18273	188	63	1.21686	0.349655
Tshr	-1.51544	0.00211897	0.0648527	1.19648	0.415759	36	12	0.244753	0.077078
Trdn	-1.5117	1.41e-06	0.000130141	4.45356	1.5591	134	45	1.0315	0.2871
Sv2a	-1.50283	4.06e-05	0.00257173	2.65884	0.935458	80	27	0.543975	0.179978
Jsrp1	-1.48973	0.000564702	0.0229343	1.66177	0.588992	50	17	1.29659	0.362583
Egln3	-1.48883	4.54e-07	4.74e-05	5.55033	1.97485	167	57	1.85306	0.623978
Sycp2	-1.48238	8.1e-06	0.000618847	3.58943	1.28192	108	37	0.556223	0.187442
Sall1	-1.47494	0.00292897	0.0809949	1.16324	0.415759	35	12	0.19665	0.061922
Uchl4	-1.47494	0.00292897	0.0809949	1.16324	0.415759	35	12	0.887785	0.292527
Cdkn2a	-1.47036	0.00421764	0.105124	1.06354	0.381112	32	11	1.05537	0.330161
Nxnl2	-1.47036	0.00421764	0.105124	1.06354	0.381112	32	11	0.791652	0.261257
Amer2	-1.46429	0.000556551	0.0227896	1.72825	0.623638	52	18	0.145444	0.049156
Fasl	-1.45658	0.0010323	0.0375278	1.52883	0.554345	46	16	0.703947	0.237363
Pklr	-1.45658	0.0010323	0.0375278	1.52883	0.554345	46	16	0.46816	0.158124
Ebf3	-1.42474	0.00585679	0.133513	1.0303	0.381112	31	11	0.181845	0.060737
Celsr3	-1.4211	3.75e-07	3.97e-05	6.78004	2.5292	204	73	0.56706	0.197256
Myh1	-1.41906	9.27e-11	1.73e-08	51.1494	19.1249	1539	552	7.51764	2.6872
Mmp9	-1.3984	4.91e-10	8.14e-08	32.7037	12.4035	984	358	9.18629	3.30623
Clcn1	-1.39037	0.00554781	0.1286	1.09677	0.415759	33	12	0.34836	0.092187
Pkp1	-1.39037	0.00554781	0.1286	1.09677	0.415759	33	12	0.208118	0.069659
Topaz1	-1.39037	0.00554781	0.1286	1.09677	0.415759	33	12	0.189172	0.067733
Cd209g	-1.38343	0.00258926	0.0741077	1.36266	0.519699	41	15	1.02098	0.366273
Ptx3	-1.38343	0.00258926	0.0741077	1.36266	0.519699	41	15	0.639665	0.230437
Ttyh1	-1.38178	4.33e-05	0.0026749	3.25708	1.24728	98	36	0.80476	0.235953
Cxcl13	-1.38018	4.77e-07	4.9e-05	7.31181	2.80637	220	81	5.66681	2.05459
Hfe2	-1.37865	3.89e-06	0.000327977	5.0518	1.94021	152	56	2.21917	0.799556
Krt4	-1.36205	1.21e-07	1.4e-05	10.0704	3.91506	303	113	4.21409	1.55057
Atg9b	-1.35794	0.000371374	0.0164253	2.22678	0.866164	67	25	0.501867	0.187966
Mylk2	-1.35604	1.36e-06	0.000126505	6.48092	2.5292	195	73	1.95423	0.720762
Tmem45b	-1.34991	6.43e-06	0.000517935	4.95209	1.94021	149	56	2.44791	0.90971
Prg4	-1.34271	9.48e-07	9.42e-05	7.2121	2.84102	217	82	1.59051	0.585956
Spic	-1.33838	5.29e-05	0.00315301	3.42326	1.35122	103	39	1.7164	0.64768
H2-M2	-1.33814	0.00235774	0.0703426	1.4956	0.588992	45	17	0.845906	0.335152
Oprl1	-1.33452	0.00494028	0.119732	1.22971	0.485052	37	14	0.368785	0.127685
Gfi1	-1.33336	0.000209411	0.0103697	2.6256	1.0394	79	30	0.811405	0.298258
Ms4a4c	-1.33093	1.38e-08	1.8e-06	19.4428	7.72619	585	223	10.2202	4.48226
Hist3h2ba	-1.33035	0.00163345	0.0530428	1.66177	0.658285	50	19	2.38626	0.88603
Krt78	-1.33035	0.00163345	0.0530428	1.66177	0.658285	50	19	0.430464	0.155687
Bnc1	-1.33012	2.03e-05	0.00140223	4.18767	1.66304	126	48	0.801316	0.301161
Ifitm6	-1.32639	6.14e-09	8.63e-07	25.7243	10.2554	774	296	34.5394	13.0716
Il1r2	-1.32041	2.95e-09	4.36e-07	35.8279	14.3437	1078	414	24.4421	8.55167
Adtrp	-1.31875	0.000828945	0.0314387	1.99413	0.796871	60	23	1.27804	0.349166
Prtn3	-1.31871	0.000345856	0.0156212	2.42619	0.970104	73	28	2.12621	0.792503
Ppbp	-1.31242	7.6e-10	1.22e-07	94.0565	37.8687	2830	1093	77.4873	29.6002
Samd3	-1.30581	0.0031184	0.0845087	1.46236	0.588992	44	17	0.619597	0.240972
Crtam	-1.30183	0.000197864	0.00986342	2.82502	1.14334	85	33	0.531499	0.194945
Spdl1	-1.2976	0.00149497	0.0505272	1.79472	0.727578	54	21	0.631776	0.244751
Clstn3	-1.29009	4.2e-05	0.00261901	3.98826	1.62839	120	47	0.884192	0.336785
Tns4	-1.28455	5.07e-05	0.00304848	3.88855	1.59374	117	46	0.726443	0.278495
Smpx	-1.28382	6.6e-07	6.61e-05	9.53859	3.91506	287	113	7.81353	3.1601
Slc29a2	-1.28146	0.00102265	0.0373593	2.02737	0.831518	61	24	0.723477	0.279446
Pf4	-1.27917	3.13e-09	4.53e-07	62.4827	25.7424	1880	743	94.7675	37.1834
Tbx15	-1.27759	0.000411503	0.0177781	2.5259	1.0394	76	30	0.624345	0.240855
Tnfsf14	-1.27101	3.43e-05	0.00221399	4.35385	1.80162	131	52	2.08559	0.809398
Apoc2	-1.27007	2.05e-05	0.00140759	4.85238	2.0095	146	58	6.6832	2.66556
Ephx2	-1.26891	1.06e-06	0.000102364	9.10653	3.77648	274	109	3.99196	1.56298
Cacng1	-1.26877	0.000717142	0.0279817	2.26001	0.935458	68	27	1.59508	0.624364
Il18rap	-1.26429	1.13e-08	1.49e-06	37.124	15.4524	1117	446	6.77308	2.67188
Wfdc21	-1.25893	7.8e-08	9.16e-06	18.7448	7.83013	564	226	38.518	15.2442
Olfr1033	-1.25627	1.12e-05	0.000836135	5.71651	2.39061	172	69	7.00727	6.32901
Tex45	-1.25554	0.00579786	0.132745	1.32942	0.554345	40	16	0.743475	0.284741
Chil5	-1.25463	0.00891222	0.179267	1.16324	0.485052	35	14	0.873067	0.355757
Serpinf2	-1.25463	0.00891222	0.179267	1.16324	0.485052	35	14	0.492797	0.174942
Nrap	-1.2532	1.35e-06	0.000126176	9.173	3.84577	276	111	1.48552	0.588635
Ms4a15	-1.25075	0.000288494	0.0136076	2.89149	1.21263	87	35	1.49448	0.591447
Fam19a3	-1.24132	0.00363733	0.0952803	1.56207	0.658285	47	19	0.318356	0.127
Rnf207	-1.23889	0.00541503	0.127035	1.39589	0.588992	42	17	0.530221	0.196247
Trim55	-1.23889	0.00541503	0.127035	1.39589	0.588992	42	17	0.477683	0.18815
Lilrb4a-1	-1.23859	3.16e-08	3.96e-06	30.909	13.0964	930	378	20.5797	8.18433
CT009754.5	-1.23179	0.0129546	0.230669	1.06354	0.450406	32	13	0.31599	0.124322
Lenep	-1.23179	0.0129546	0.230669	1.06354	0.450406	32	13	0.518222	0.206706
Car1	-1.22286	0.00158314	0.0519751	2.02737	0.866164	61	25	1.49744	0.597072
Ccl24	-1.21725	0.000436288	0.0186864	2.82502	1.21263	85	35	1.94118	0.760986
B3galt2	-1.2109	6.29e-06	0.000509437	7.54446	3.25678	227	94	0.72416	0.294422
Mefv	-1.20943	5.66e-06	0.00046227	7.77711	3.36072	234	97	2.15766	0.869836
Ccl2	-1.20397	0.0030297	0.0828582	1.76148	0.762225	53	22	1.92716	0.775063
Tnfrsf11b	-1.19857	1.96e-05	0.0013688	6.04886	2.63314	182	76	1.90903	0.782071
Trim63	-1.19364	0.000141866	0.00741936	3.88855	1.69768	117	49	1.82627	0.754024
Scrg1	-1.19085	0.00659873	0.144638	1.42913	0.623638	43	18	1.79089	0.721263
Csf3r	-1.18922	2.43e-08	3.1e-06	82.7231	36.275	2489	1047	21.4182	8.84799
Ihh	-1.18684	0.00413904	0.103763	1.66177	0.727578	50	21	0.598551	0.248817
Mmp16	-1.18617	0.017385	0.282577	1.0303	0.450406	31	13	0.23558	0.075957
Serpina3f	-1.18555	2.3e-06	0.000200175	10.8015	4.74658	325	137	4.31725	1.80562
Enpp6	-1.18485	0.000914862	0.03409	2.5259	1.10869	76	32	0.448269	0.185178
Paqr9	-1.18291	4.96e-05	0.00299171	5.11827	2.25203	154	65	0.542444	0.225722
Hmmr	-1.17997	0.000360046	0.0161156	3.22384	1.42051	97	41	0.733049	0.30842
Pdk4	-1.17546	4.28e-08	5.14e-06	67.0692	29.6921	2018	857	17.1694	7.22047
Cd33	-1.17322	5.13e-08	6.07e-06	60.0898	26.6432	1808	769	9.76287	4.12836
Mab21l3	-1.17006	0.0158565	0.265253	1.09677	0.485052	33	14	0.269992	0.110111
Msr1	-1.16634	3.88e-06	0.000327977	10.2698	4.57335	309	132	2.64725	1.14047
Gpr141	-1.15879	1.17e-06	0.000112576	15.3216	6.86002	461	198	4.00773	1.71585
Fgg	-1.15835	0.00340985	0.0907569	1.86119	0.831518	56	24	0.963369	0.391889
Troap	-1.15026	0.00320221	0.0864655	1.92766	0.866164	58	25	0.755697	0.323098
Kcna1	-1.14643	0.00793129	0.165106	1.46236	0.658285	44	19	0.322542	0.173834
Eme1	-1.14344	0.0132454	0.234747	1.22971	0.554345	37	16	0.445008	0.182885
Txlnb	-1.14188	7.39e-06	0.000573777	9.63829	4.36547	290	126	1.93914	0.836357
Pcdhga1	-1.14101	0.000214605	0.0105917	4.05473	1.83627	122	53	0.919406	0.474252
F2rl2	-1.13951	1.56e-05	0.0011063	7.94328	3.60324	239	104	2.83222	1.21216
Fam25c	-1.13231	0.0121333	0.221354	1.29618	0.588992	39	17	2.78817	1.16845
Cd300lf	-1.13098	2.39e-07	2.62e-05	40.9794	18.7092	1233	540	19.8081	8.51751
C5ar2	-1.12988	0.0001	0.00551854	5.08503	2.32132	153	67	1.30631	0.573378
Art1	-1.12915	0.000252913	0.0121996	4.02149	1.83627	121	53	2.34299	1.08653
Itgam	-1.12719	1.67e-07	1.9e-05	57.5971	26.366	1733	761	11.085	4.82428
Adat3	-1.12234	0.0111321	0.210564	1.36266	0.623638	41	18	0.851689	0.355878
Cd5	-1.11884	6.29e-05	0.00366198	5.94915	2.73708	179	79	2.55398	1.11108
Plin4	-1.11851	2.45e-07	2.67e-05	49.6538	22.8667	1494	660	7.694	3.36449
Col9a3	-1.11741	0.00237204	0.0704288	2.26001	1.0394	68	30	0.655672	0.281398
F13a1	-1.11316	2.76e-07	2.96e-05	49.9197	23.0746	1502	666	11.2811	4.94349
Ido1	-1.11277	0.00585826	0.133513	1.72825	0.796871	52	23	0.928662	0.395812
Sele	-1.11277	0.00585826	0.133513	1.72825	0.796871	52	23	0.522089	0.222896
Myh8	-1.1119	1.83e-07	2.07e-05	76.0096	35.1663	2287	1015	11.0382	4.84188
Ryr1	-1.11045	1.3e-05	0.000935109	9.50535	4.40012	286	127	0.552123	0.241422
Akr1c12	-1.106	0.00544898	0.127467	1.79472	0.831518	54	24	1.25911	0.557744
Rdh12	-1.10257	3.46e-05	0.00222156	7.44475	3.46466	224	100	4.01003	1.73707
Ndufa12	-1.10076	6.18e-07	6.29e-05	34.6314	16.1453	1042	466	50.3901	17.7787
Ms4a6d	-1.09835	2.12e-06	0.000186875	19.1436	8.93882	576	258	12.1748	5.43583
Trpm2	-1.09777	2.13e-06	0.000186875	19.2101	8.97346	578	259	2.35287	1.04231
Xirp2	-1.09665	3.34e-05	0.00217104	7.71063	3.60324	232	104	0.574322	0.252656
Vcan	-1.09606	1.62e-06	0.000148788	22.0019	10.29	662	297	1.97669	0.855996
Agt	-1.08942	0.0017062	0.0552848	2.65884	1.24728	80	36	1.24371	0.547543
Proz	-1.08921	0.00029303	0.0137601	4.35385	2.04415	131	59	1.31341	1.07952
Phgdh	-1.08795	2.76e-06	0.000236278	18.7116	8.80023	563	254	8.81536	3.93761
Obscn	-1.08498	1.31e-06	0.000123359	27.4193	12.9232	825	373	1.06507	0.462121
Tg	-1.08482	0.00741307	0.15762	1.69501	0.796871	51	23	0.178338	0.078332
Rims3	-1.08452	0.000103648	0.00567971	5.88268	2.77173	177	80	0.803894	0.359735
Serpina7	-1.08195	0.00153958	0.0513621	2.79178	1.31657	84	38	1.75758	1.05826
Gabrr2	-1.08022	0.0277642	0.370413	1.0303	0.485052	31	14	0.508629	0.234552
Retn	-1.07697	9.94e-06	0.0007448	12.4301	5.88992	374	170	12.5605	5.63579
Pram1	-1.07399	1.97e-05	0.0013688	10.0704	4.78123	303	138	3.9316	1.77194
Adprhl1	-1.07289	0.0120486	0.220348	1.46236	0.692932	44	20	0.246673	0.108514
Cenpn	-1.07206	0.00132787	0.0462429	2.99119	1.42051	90	41	1.51385	0.67839
Guca1a	-1.07136	0.0250087	0.351917	1.09677	0.519699	33	15	1.09065	0.494059
Actn3	-1.07048	7.23e-06	0.000564025	14.5571	6.92932	438	200	4.50293	2.02934
Tfap2a	-1.06891	0.0059175	0.13384	1.89442	0.900811	57	26	0.511734	0.32999
Wt1	-1.06855	0.000223673	0.0109666	5.01856	2.39061	151	69	1.71525	0.694299
Clec5a	-1.06371	0.000126069	0.00666331	6.01562	2.87567	181	83	1.51319	0.661652
Slamf1	-1.06175	0.000512306	0.0214492	4.05473	1.94021	122	56	1.33414	0.603424
Depdc1a	-1.0593	0.00283015	0.0792919	2.45943	1.17798	74	34	0.679837	0.291977
Rasl10b	-1.05579	0.000330866	0.0150812	4.6862	2.25203	141	65	1.67365	0.954405
Gp9	-1.05458	7.57e-06	0.000581421	16.0527	7.72619	483	223	16.2557	7.40851
Trem1	-1.05267	1.18e-05	0.000870581	13.6598	6.58285	411	190	4.10747	1.85394
Klhl4	-1.05244	0.00447076	0.110692	2.16031	1.0394	65	30	0.529015	0.238827
Qrfp	-1.05169	0.00863288	0.175999	1.72825	0.831518	52	24	0.51786	0.234418
Clec1b	-1.05144	6.65e-06	0.000532665	17.3822	8.38447	523	242	14.4986	6.5692
Pilrb1	-1.05117	4.14e-05	0.00259128	8.90711	4.29618	268	124	5.9683	2.59257
Mybpc1	-1.04488	2.89e-05	0.00193369	10.3695	5.02375	312	145	2.81641	1.4727
Mypn	-1.04208	0.00201599	0.0628625	2.85825	1.38586	86	40	0.481666	0.224637
Serpinc1	-1.03982	0.0153717	0.260062	1.42913	0.692932	43	20	0.254828	0.116947
Myocd	-1.03312	0.00591029	0.13384	2.0606	1.00475	62	29	0.360496	0.169322
Muc13	-1.0319	0.00287534	0.0801065	2.6256	1.28192	79	37	0.782881	0.358686
Evi2a	-1.03128	1.23e-05	0.000897425	15.6539	7.65689	471	221	8.4503	4.2471
Ache	-1.02957	0.00271209	0.0767054	2.69208	1.31657	81	38	1.31713	0.588832
Pla2g7	-1.02654	2.67e-06	0.00023036	38.7526	19.021	1166	549	16.527	7.67184
Trem3	-1.02607	0.000524887	0.0219144	4.52003	2.21738	136	64	4.03338	1.87206
Ifi204	-1.02596	1.29e-05	0.000932708	16.0195	7.86477	482	227	6.21313	2.89956
Dpep3	-1.02374	0.0108281	0.206121	1.69501	0.831518	51	24	0.881973	0.407979
Moap1	-1.02374	0.0108281	0.206121	1.69501	0.831518	51	24	1.14357	0.519007
Lpxn	-1.02305	2.01e-05	0.00139469	13.5933	6.68679	409	193	7.22368	3.38044
Lpar5	-1.02188	0.029314	0.380928	1.13001	0.554345	34	16	0.797825	0.32697
Abcb1b	-1.02131	2.48e-05	0.00168751	12.6627	6.23638	381	180	2.641	1.24873
Cidec	-1.01624	2.98e-06	0.000253719	42.5414	21.0305	1280	607	22.8298	10.5886
Avpr2	-1.01307	0.0238155	0.34363	1.26295	0.623638	38	18	0.392182	0.172946
Dock3	-1.01307	0.0238155	0.34363	1.26295	0.623638	38	18	0.122748	0.057608
Il1f9	-1.01081	9.6e-05	0.00531747	8.2424	4.0883	248	118	4.45224	2.09146
Krtdap	-1.00988	0.0030781	0.083721	2.72531	1.35122	82	39	5.26344	2.43153
Cxcl10	-1.00636	0.000450229	0.0191733	5.08503	2.5292	153	73	4.07473	1.93195
Ackr1	-1.00598	0.0195502	0.303898	1.39589	0.692932	42	20	1.05873	0.504048
Mb	-1.00538	1.84e-06	0.000165513	104.193	51.9006	3135	1498	84.375	40.1148
Acot4	-1.00292	0.0177776	0.287392	1.46236	0.727578	44	21	0.20908	0.097357
Fhod3	-0.999495	0.00208646	0.0641209	3.19061	1.59374	96	46	0.52317	0.248812
Dhrs9	-0.998258	0.00198133	0.0621719	3.25708	1.62839	98	47	0.674798	0.320621
Cd209f	-0.997585	0.0148001	0.253267	1.5953	0.796871	48	23	1.17829	0.561999
Sirpb1a	-0.995281	0.000295685	0.0138156	6.0821	3.0489	183	88	4.26481	1.84338
Slfn1	-0.994741	1.83e-05	0.00128448	17.7478	8.90417	534	257	8.4879	4.03897
Aqp9	-0.99221	0.00369528	0.0964591	2.69208	1.35122	81	39	0.862306	0.406953
Slc14a1	-0.984408	0.00246909	0.0723022	3.15737	1.59374	95	46	0.76155	0.377257
Gata4	-0.983004	0.00769322	0.161731	2.12707	1.07404	64	31	0.554815	0.261536
Tmem156	-0.982276	0.000442411	0.0188944	5.6168	2.84102	169	82	3.48028	1.61683
Aqp7	-0.981519	0.0424528	0.465621	1.0303	0.519699	31	15	0.359179	0.165567
Gcnt4	-0.981519	0.0424528	0.465621	1.0303	0.519699	31	15	0.179241	0.0824
Slc2a4	-0.979694	4.43e-05	0.00270758	13.3274	6.75608	401	195	4.75335	2.29754
Gas2l3	-0.979438	0.000373538	0.0164721	6.01562	3.0489	181	88	0.796497	0.384721
Tnnc2	-0.977446	1.7e-05	0.001199	21.9022	11.1216	659	321	27.9068	13.4565
AC134869.1	-0.976732	0.0339247	0.409763	1.16324	0.588992	35	17	0.436891	0.206831
Fhl3	-0.975796	0.000174388	0.008811	7.97652	4.05365	240	117	4.29351	2.06722
Atp2a1	-0.974733	5.68e-06	0.00046227	54.34	27.648	1635	798	13.9782	6.73065
Ccl9	-0.974284	6.82e-06	0.000540508	45.1338	22.9707	1358	663	13.3882	6.46983
Mstn	-0.972935	0.0274406	0.368802	1.29618	0.658285	39	19	0.421495	0.20336
Slco1c1	-0.971316	0.0247826	0.351208	1.36266	0.692932	41	20	0.392728	0.181303
Slc40a1	-0.970978	1.3e-05	0.000935109	27.9843	14.2744	842	412	7.40928	3.66771
Hrh2	-0.97047	0.00327066	0.088154	2.99119	1.52445	90	44	0.761935	0.355554
Corin	-0.96978	0.000366419	0.0163029	6.31474	3.22213	190	93	1.20608	0.578487
Trim30b	-0.969359	4.28e-05	0.00265593	14.6569	7.48366	441	216	3.99928	1.87246
Ttn	-0.968442	5.36e-06	0.000441515	69.6284	35.582	2095	1027	0.716926	0.335804
Emilin2	-0.967778	1.2e-05	0.000874733	31.1749	15.9374	938	460	7.1133	3.45333
Tspo2	-0.967399	0.00247948	0.0723223	3.32355	1.69768	100	49	3.14252	1.47108
Mybpc3	-0.961542	0.000168774	0.00861499	8.7077	4.46941	262	129	1.86109	0.908275
Clec4a2	-0.958914	7.29e-05	0.00411372	12.4633	6.40962	375	185	4.82636	2.54959
Cabp1	-0.957534	0.00650109	0.142919	2.42619	1.24728	73	36	1.88789	0.823296
Cox7a1	-0.953649	0.000390082	0.0171005	6.6471	3.43001	200	99	14.8478	7.06775
Ccr2	-0.951234	6.86e-06	0.000541284	85.2823	44.1051	2566	1273	15.0791	7.62293
Tnfrsf4	-0.949195	0.00114913	0.0410737	4.61973	2.39061	139	69	3.99702	1.94267
Elovl6	-0.946702	3.31e-05	0.00216116	20.7057	10.7404	623	310	3.29288	1.56295
Marco	-0.939773	3.06e-05	0.00202893	23.5307	12.2649	708	354	10.8925	5.38111
Treml1	-0.939104	0.000572439	0.0231674	6.1818	3.22213	186	93	4.44988	2.20363
Ccnb1	-0.93877	0.00136778	0.0472522	4.52003	2.35597	136	68	1.61426	0.797861
Nuf2	-0.93877	0.00136778	0.0472522	4.52003	2.35597	136	68	1.94442	0.967026
Brdt	-0.938628	0.00185623	0.0591178	4.05473	2.11344	122	61	0.759014	0.37666
Slfn14	-0.937849	0.00634318	0.140692	2.59237	1.35122	78	39	0.616629	0.308111
Dlg2	-0.937733	0.00728555	0.156022	2.45943	1.28192	74	37	0.326886	0.144404
Mnd1	-0.937293	0.0114443	0.213914	2.0606	1.07404	62	31	2.08434	1.03806
B4galnt4	-0.936772	0.0174972	0.284092	1.72825	0.900811	52	26	0.431874	0.207853
Lor	-0.936643	0.0191645	0.301634	1.66177	0.866164	50	25	0.82081	0.401283
Insrr	-0.935804	0.0313061	0.394103	1.32942	0.692932	40	20	0.23029	0.113687
Pira2	-0.935531	0.000116849	0.00624244	11.9315	6.23638	359	180	3.12839	1.519
Tnnt1	-0.935339	0.0388218	0.444082	1.19648	0.623638	36	18	1.00213	0.490799
C1qtnf9	-0.935066	0.0434316	0.472172	1.13001	0.588992	34	17	0.518044	0.261916
Neb	-0.934914	4.38e-05	0.00268792	19.8748	10.394	598	300	0.964833	0.504666
Nat8l	-0.933805	0.000258501	0.0123889	8.60799	4.50406	259	130	1.17189	0.581919
Gp6	-0.92979	0.00101564	0.0371945	5.21797	2.73708	157	79	0.786818	0.392577
Tlr13	-0.920477	4.09e-05	0.00257173	24.6607	13.0271	742	376	5.41862	2.71481
Pln	-0.919545	6.27e-05	0.00366198	18.8778	9.97821	568	288	7.30716	3.65768
Tspan32	-0.918962	0.000264567	0.0125986	9.30594	4.91981	280	142	5.01111	2.46916
P2ry13	-0.910166	0.00145614	0.049552	4.95209	2.63314	149	76	1.73747	0.87767
Slc25a34	-0.908447	0.000834564	0.0314916	6.1818	3.29142	186	95	2.06298	1.04134
Spdya	-0.907921	0.00498631	0.120651	3.12414	1.66304	94	48	1.4726	0.737128
Orm1	-0.907232	0.00530059	0.125605	3.05767	1.62839	92	47	3.48362	1.75642
Adora3	-0.906211	0.0261041	0.360583	1.56207	0.831518	47	24	0.577838	0.338353
Klrc1	-0.906117	0.00213301	0.0651486	4.35385	2.32132	131	67	2.05916	1.01212
Ism2	-0.904976	0.00641158	0.141787	2.85825	1.52445	86	44	1.00212	0.509526
Ildr2	-0.903166	0.000345573	0.0156212	9.13976	4.88517	275	141	0.985415	0.501313
Ngp	-0.903052	3.25e-05	0.00213539	39.8494	21.3076	1199	615	29.0765	14.7517
Sln	-0.902553	2.62e-05	0.00176707	51.9471	27.7866	1563	802	35.1574	17.8606
Tenm4	-0.896213	0.00459736	0.11345	3.35679	1.80162	101	52	0.234918	0.114916
Fam209	-0.894843	0.0492597	0.50908	1.16324	0.623638	35	18	1.48078	0.735385
Osm	-0.894348	0.00146788	0.0498378	5.28444	2.84102	159	82	2.07321	1.05442
Tmem40	-0.893359	0.0010019	0.0367815	6.1818	3.32607	186	96	4.08255	2.0417
Apol11b	-0.893209	0.000114561	0.00614218	17.2492	9.28528	519	268	7.85159	3.90592
Art2a-ps	-0.892161	0.0553521	0.537497	1.09677	0.588992	33	17	0.770359	0.39582
CT009480.1	-0.88914	0.0624208	0.570361	1.0303	0.554345	31	16	0.199511	0.099724
Plac8	-0.888692	2.91e-05	0.00193799	67.1025	36.2403	2019	1046	80.3935	41.2133
Fcgr4	-0.887422	0.000171841	0.00871189	14.4242	7.79548	434	225	10.2237	5.24799
Ccl3	-0.88706	0.00402719	0.102396	3.6559	1.97485	110	57	4.25574	2.17253
Best1	-0.886158	0.0010783	0.0389153	6.21504	3.36072	187	97	2.66323	1.36634
Tcap	-0.885231	4.36e-05	0.00268752	42.1758	22.8321	1269	659	39.6804	20.3917
Cd200r1	-0.885128	0.000634604	0.0252234	7.81034	4.22688	235	122	3.70893	1.97608
Ms4a6b	-0.884523	4.73e-05	0.00286868	39.0849	21.1691	1176	611	9.84392	5.20179
Camp	-0.884294	0.000300346	0.0139027	11.0674	5.99386	333	173	13.0067	6.66784
Itgb2l	-0.883754	0.000900319	0.0336322	6.78004	3.67254	204	106	2.22304	1.10462
Rgs14	-0.881656	0.000168215	0.00861499	15.388	8.34983	463	241	5.81977	2.99306
Pirb	-0.881361	3.7e-05	0.00235944	57.7633	31.3552	1738	905	13.4724	6.94372
Gda	-0.881074	2.63e-05	0.00176877	116.457	63.23	3504	1825	19.1434	9.86576
Rad54b	-0.88033	0.0265306	0.363455	1.66177	0.900811	50	26	0.580301	0.256908
Sim2	-0.88033	0.0265306	0.363455	1.66177	0.900811	50	26	0.39982	0.204543
Fgf12	-0.877902	0.0292339	0.380884	1.5953	0.866164	48	25	0.456293	0.238022
Il12rb2	-0.875269	0.0322921	0.400336	1.52883	0.831518	46	24	0.46366	0.232093
AC152827.2	-0.874527	0.0146231	0.251089	2.22678	1.21263	67	35	0.883391	0.460992
Grin2c	-0.874527	0.0146231	0.251089	2.22678	1.21263	67	35	0.402955	0.207685
Ms4a4a	-0.871342	0.000328061	0.0149992	11.6657	6.37497	351	184	12.4491	6.43313
Gfra4	-0.86927	0.0397123	0.450123	1.39589	0.762225	42	22	0.858323	0.4401
Fgr	-0.867853	6.16e-05	0.0036162	41.5444	22.7628	1250	657	11.0346	5.72731
Cenph	-0.862045	0.0493966	0.509168	1.26295	0.692932	38	20	0.890525	0.463653
Eif4ebp3	-0.862028	0.0127749	0.228726	2.45943	1.35122	74	39	2.94789	1.53483
Tlr6	-0.859884	0.00281385	0.0789839	4.71944	2.59849	142	75	1.13732	0.598623
Fcgr1	-0.859698	0.000936011	0.0346185	7.61093	4.19224	229	121	2.6217	1.36304
Lvrn	-0.85785	0.0553485	0.537497	1.19648	0.658285	36	19	0.327045	0.170706
Npas4	-0.85785	0.0553485	0.537497	1.19648	0.658285	36	19	0.317785	0.164818
Plekhs1	-0.85785	0.0553485	0.537497	1.19648	0.658285	36	19	0.449878	0.228032
Clspn	-0.856087	0.0063938	0.141604	3.39002	1.87092	102	54	0.598138	0.311463
Mlxipl	-0.855914	0.000348314	0.0156841	12.7957	7.0679	385	204	3.84757	2.10049
Fam171b	-0.855358	0.016146	0.26859	2.26001	1.24728	68	36	0.357686	0.184223
Gabrb1	-0.853177	0.0622255	0.5697	1.13001	0.623638	34	18	0.071916	0.038221
Gpr156	-0.853177	0.0622255	0.5697	1.13001	0.623638	34	18	0.219409	0.111409
Cd6	-0.852644	0.00105395	0.0382216	7.51122	4.15759	226	120	2.20409	1.18617
Mmp25	-0.850238	0.0190333	0.300329	2.12707	1.17798	64	34	0.557057	0.289447
Itga2b	-0.849778	7.1e-05	0.00402559	54.6392	30.3158	1644	875	14.1842	7.47118
Capn3	-0.849605	0.0120969	0.220961	2.6256	1.45516	79	42	0.7354	0.378696
Drp2	-0.84794	0.0702061	0.608031	1.06354	0.588992	32	17	0.129704	0.121504
Mcpt8	-0.84794	0.0702061	0.608031	1.06354	0.588992	32	17	1.09335	0.565924
Mettl18	-0.847122	0.00274449	0.0773281	5.0518	2.80637	152	81	3.07266	1.67283
Mfsd2b	-0.846006	0.000220038	0.010824	18.8113	10.4633	566	302	6.17242	3.38126
Recql4	-0.843193	0.00998988	0.194099	2.92472	1.62839	88	47	0.659583	0.347733
Gabrq	-0.842433	0.0151579	0.258204	2.42619	1.35122	73	39	0.436519	0.23152
Piwil2	-0.841282	0.0247002	0.350625	1.92766	1.07404	58	31	0.349448	0.1796
AB124611	-0.840059	0.00015553	0.00804571	26.9208	15.0366	810	434	18.6072	10.0222
Depdc1b	-0.839332	0.0442286	0.476665	1.42913	0.796871	43	23	0.492518	0.257574
Krt222	-0.839332	0.0442286	0.476665	1.42913	0.796871	43	23	0.414259	0.218497
Alox12	-0.838671	0.000156002	0.00804571	27.4525	15.3484	826	443	8.23701	4.41195
Arhgap15	-0.835505	0.000361378	0.0161268	15.0889	8.45376	454	244	5.13934	2.71964
Slc47a1	-0.835314	0.00520775	0.123996	4.02149	2.25203	121	65	1.22292	0.632148
AC151971.5	-0.835099	0.00414218	0.103763	4.45356	2.49455	134	72	1.4313	0.754749
Pcdhga9	-0.833461	0.00244205	0.0720739	5.68327	3.18749	171	92	1.07134	0.568428
Btla	-0.83105	0.000113843	0.0061397	45.7985	25.7424	1378	743	12.5913	6.72365
Prr7	-0.830811	0.00119543	0.0425246	8.07623	4.5387	243	131	5.28905	2.82536
Stk26	-0.830461	0.000403091	0.017619	14.7898	8.31518	445	240	3.62485	1.93239
Igsf6	-0.829731	0.000269744	0.0128043	19.7086	11.0869	593	320	8.07535	4.30607
Nlrp10	-0.827564	0.0227973	0.333785	2.09384	1.17798	63	34	0.409098	0.216221
Myo18b	-0.827547	0.00251116	0.0731032	5.78298	3.25678	174	94	0.6256	0.331612
Ipcef1	-0.826779	0.000934148	0.0346185	9.40565	5.30093	283	153	1.39626	0.737081
Rpl30	-0.826323	6.37e-05	0.00368336	374.996	211.483	11283	6104	399.429	209.319
Cd244	-0.825327	0.000345523	0.0156212	17.3157	9.77033	521	282	4.26501	2.32902
Aoc3	-0.824865	0.00130043	0.0453931	8.04299	4.5387	242	131	1.6263	0.873246
Derl3	-0.824029	0.0248686	0.351676	2.02737	1.14334	61	33	1.3542	0.712548
Ckmt2	-0.823932	0.000489498	0.0206685	13.9257	7.86477	419	227	8.34237	4.47457
Slc38a3	-0.823702	0.0616734	0.567083	1.22971	0.692932	37	20	0.406548	0.177907
Wdhd1	-0.82316	0.000684279	0.0269108	11.4662	6.47891	345	187	2.43504	1.31293
Lilrb4a	-0.821373	0.000114102	0.0061397	60.9207	34.4733	1833	995	29.3051	15.7124
G6b	-0.818089	0.00159518	0.0522552	7.57769	4.29618	228	124	3.51096	1.95619
Apitd1	-0.817353	0.0693403	0.60369	1.16324	0.658285	35	19	0.908442	0.558075
Milr1	-0.816377	0.00264711	0.0754401	5.98239	3.39536	180	98	3.98182	2.13594
Il12a	-0.816247	0.0297673	0.384549	1.89442	1.07404	57	31	1.33214	0.716866
Folr2	-0.815233	0.00503998	0.121437	4.45356	2.5292	134	73	3.85564	2.00313
Rab3il1	-0.812567	0.000370795	0.0164253	19.1104	10.879	575	314	8.31941	4.49647
Mrpl16	-0.812499	0.000550546	0.0226682	14.4242	8.21124	434	237	11.4654	6.18676
Dgat2	-0.81191	0.000229014	0.0111916	29.7458	16.9422	895	489	11.7287	6.34561
Sell	-0.810448	0.000155611	0.00804571	50.6177	28.8606	1523	833	11.491	6.14555
Apob	-0.809646	0.0058713	0.133546	4.25414	2.42526	128	70	0.271112	0.145455
Kcnj5	-0.80943	0.0181189	0.29133	2.49266	1.42051	75	41	0.473217	0.318009
Slamf6	-0.80872	0.0012617	0.0444579	9.10653	5.19699	274	150	2.0563	1.02925
Tcf23	-0.808216	0.00514941	0.123	4.55326	2.59849	137	75	0.985865	0.527882
Rbfox1	-0.807344	0.0359296	0.426038	1.76148	1.00475	53	29	0.384862	0.226365
Carns1	-0.805898	0.000552884	0.0227018	15.388	8.80023	463	254	3.45515	1.87303
Lilr4b	-0.805173	0.00018723	0.00939615	44.1367	25.2574	1328	729	23.322	12.3556
Trim10	-0.803705	0.00100182	0.0367815	10.7683	6.16709	324	178	4.26788	2.32324
Parpbp	-0.802394	0.0396058	0.449433	1.69501	0.970104	51	28	0.423538	0.220738
Mapk4	-0.802321	0.0885926	0.681359	1.0303	0.588992	31	17	0.189135	0.097643
Ogdhl	-0.802321	0.0885926	0.681359	1.0303	0.588992	31	17	0.259895	0.143492
Cklf	-0.800175	0.0020049	0.062648	7.54446	4.33082	227	125	7.87793	4.00128
Gtsf1l	-0.797061	0.0437609	0.473877	1.62854	0.935458	49	27	1.74444	0.951555
Rbm20	-0.796055	0.0040587	0.102684	5.41739	3.11819	163	90	0.774368	0.40017
Lipt2	-0.795156	0.00535811	0.126365	4.75268	2.73708	143	79	2.54372	1.38067
Gpr85	-0.792074	0.0682108	0.597345	1.26295	0.727578	38	21	0.461929	0.211991
Slc25a48	-0.792074	0.0682108	0.597345	1.26295	0.727578	38	21	0.326143	0.177711
Ifi209	-0.79192	0.000312667	0.0143837	30.7761	17.7737	926	513	8.03871	4.38643
Gbgt1	-0.790769	0.0357849	0.424661	1.86119	1.07404	56	31	1.22782	0.668532
Il11ra2	-0.790098	0.0213193	0.320108	2.45943	1.42051	74	41	1.68811	0.914543
Ank2	-0.789068	0.0054576	0.127467	4.85238	2.80637	146	81	0.632633	0.172303
Sirpb1c	-0.783758	0.000832832	0.0314916	14.5571	8.45376	438	244	8.54064	4.33486
Tnfsf8	-0.778822	0.0213784	0.320247	2.55913	1.4898	77	43	0.598868	0.32826
Slc6a4	-0.776851	0.000723227	0.0281454	17.5151	10.2207	527	295	5.73468	3.16923
Tifab	-0.776465	0.000643098	0.0254042	19.4095	11.3294	584	327	5.71569	3.07785
Csrp3	-0.776036	0.00080075	0.0305248	16.3186	9.52781	491	275	16.597	9.20252
AI182371	-0.772941	0.00897492	0.180117	4.08797	2.39061	123	69	2.10935	1.17324
Ifi207	-0.771823	0.000599901	0.0241011	22.0684	12.9232	664	373	5.74911	3.19345
Zfp607b	-0.770503	0.0250413	0.351917	2.42619	1.42051	73	41	0.465318	0.272642
Cntf	-0.770429	0.0172348	0.281671	2.95796	1.73233	89	50	2.43825	1.36546
Ada	-0.769186	0.00683152	0.148	4.78591	2.80637	144	81	2.51443	1.39992
Ly9	-0.76842	0.00217446	0.066009	8.97358	5.26628	270	152	3.21888	1.79354
Trim72	-0.768168	0.00629585	0.13985	5.01856	2.94496	151	85	2.1106	1.17551
Serpini1	-0.768064	0.0323276	0.400336	2.12707	1.24728	64	36	0.458758	0.254241
Ccl21b	-0.767941	0.00783682	0.163683	4.48679	2.63314	135	76	9.9278	5.5146
Eef1a2	-0.766171	0.00141965	0.0485319	11.9648	7.03326	360	203	5.11993	2.84617
Plekhg4	-0.766051	0.097864	0.713569	1.06354	0.623638	32	18	0.228045	0.141011
Ppp1r3d	-0.765992	0.00302263	0.0828167	7.54446	4.43476	227	128	2.05266	1.14965
Slc28a2	-0.763368	0.00126825	0.044531	13.2942	7.83013	400	226	3.47024	1.93519
Acmsd	-0.762691	0.074938	0.6317	1.29618	0.762225	39	22	0.423854	0.230047
Tmem120a	-0.761955	0.00054881	0.0226593	28.6158	16.8729	861	487	16.3625	9.16743
Msln	-0.761806	0.000293574	0.0137601	86.4788	50.9998	2602	1472	36.493	20.4326
Psrc1	-0.760424	0.00917881	0.182171	4.28738	2.5292	129	73	2.41743	1.44022
Lingo4	-0.760355	0.05888	0.555447	1.52883	0.900811	46	26	0.371971	0.206375
Phyhd1	-0.760203	0.00078626	0.0301992	20.3069	11.9877	611	346	11.9525	7.00824
Il7r	-0.757936	0.000943022	0.0347914	17.8142	10.5326	536	304	4.94817	2.78098
Olr1	-0.757632	0.00204848	0.063411	10.1368	5.99386	305	173	2.51828	1.41822
Pglyrp2	-0.75732	0.0386597	0.442907	1.99413	1.17798	60	34	0.882292	0.481623
Tceanc	-0.756413	0.00259041	0.0741077	8.84064	5.23163	266	151	1.97538	1.14329
Gzmb	-0.756291	0.00735922	0.156923	4.91885	2.91031	148	84	3.05129	1.69704
Il2ra	-0.756279	0.032125	0.400336	2.22678	1.31657	67	38	0.449443	0.285188
Kcng2	-0.75373	0.0841802	0.664471	1.22971	0.727578	37	21	0.377749	0.211831
Alox5ap	-0.752391	0.000349353	0.0156841	85.2158	50.584	2564	1460	60.8064	34.24
Fitm1	-0.751985	0.0521973	0.523001	1.69501	1.00475	51	29	1.53407	0.853045
Ms4a1	-0.747138	0.00108495	0.0390608	18.1466	10.8097	546	312	5.26033	2.97139
Adgrd1	-0.74703	0.00176617	0.0568569	12.3304	7.34507	371	212	2.13749	1.20028
Tubb1	-0.746242	0.000795581	0.0304055	24.9931	14.898	752	430	15.8511	8.96228
Neil3	-0.745748	0.0269532	0.366874	2.55913	1.52445	77	44	1.01106	0.565707
Tespa1	-0.743227	0.01286	0.22983	3.88855	2.32132	117	67	2.10968	1.26773
Tyrobp	-0.742521	0.000405986	0.0176936	92.2285	55.1227	2775	1591	144.736	82.2556
Ank1	-0.741337	0.00236442	0.0703426	10.6021	6.34032	319	183	3.14419	1.44782
Cd53	-0.740787	0.000410299	0.0177781	98.7759	59.1071	2972	1706	50.584	28.7418
Ifitm5	-0.740256	0.0347022	0.415117	2.26001	1.35122	68	39	2.60121	1.48146
Ncf2	-0.739734	0.000499551	0.0209741	60.0565	35.9631	1807	1038	19.0669	11.6657
Sh2d5	-0.739444	0.0418566	0.462814	2.02737	1.21263	61	35	0.509677	0.28689
Sp5	-0.738404	0.0199194	0.306081	3.12414	1.87092	94	54	1.32159	0.751082
Entpd8	-0.738396	0.0104847	0.20129	4.45356	2.66779	134	77	1.72475	0.980897
Usp27x	-0.737904	0.0116067	0.215439	4.22091	2.5292	127	73	0.944881	0.633736
Tdo2	-0.737099	0.0640897	0.578943	1.56207	0.935458	47	27	0.405486	0.230541
Hemgn	-0.734626	0.0378216	0.43836	2.19354	1.31657	66	38	0.824271	0.470802
Upk3b	-0.734342	0.00056457	0.0229343	56.2012	33.7804	1691	975	14.2014	8.09944
Lrrn2	-0.732782	0.107287	0.745822	1.09677	0.658285	33	19	0.27827	0.162182
Mrnip	-0.732782	0.107287	0.745822	1.09677	0.658285	33	19	0.88074	0.549591
Tnnt2	-0.732706	0.000546754	0.0226371	64.5433	38.8388	1942	1121	51.6768	30.2475
Relt	-0.732412	0.00120574	0.0427149	20.2072	12.1609	608	351	6.87472	4.27056
Cd300lb	-0.732163	0.00223146	0.0670561	12.0312	7.24113	362	209	3.8335	2.12446
Mcm8	-0.732099	0.00920435	0.182383	4.95209	2.97961	149	86	1.36914	0.785351
Pimreg	-0.731317	0.0199004	0.306081	3.22384	1.94021	97	56	1.99815	1.16547
Tfec	-0.730886	0.00461711	0.113749	7.47799	4.50406	225	130	3.86822	2.43434
Xirp1	-0.730497	0.0343599	0.412347	2.35972	1.42051	71	41	0.358496	0.203672
Oas2	-0.730183	0.000851443	0.0320474	31.4408	18.9517	946	547	7.42296	4.24489
St6galnac2-1	-0.729469	0.00966806	0.189359	4.88562	2.94496	147	85	2.57538	1.47551
Phf11a	-0.728734	0.0712806	0.613416	1.4956	0.900811	45	26	0.967188	0.542487
Rhd	-0.728734	0.0712806	0.613416	1.4956	0.900811	45	26	0.86589	0.495125
Rgs18	-0.728541	0.00289134	0.0802521	10.3362	6.23638	311	180	4.53136	2.59804
Trip13	-0.726393	0.0504025	0.515495	1.89442	1.14334	57	33	0.496151	0.276582
Pfkfb1	-0.725294	0.0145717	0.251089	3.95502	2.39061	119	69	2.01012	1.21121
Snca	-0.724527	0.000606381	0.0242309	70.991	42.9618	2136	1240	49.7369	28.7846
Mylpf	-0.721743	0.00113927	0.0408195	25.6578	15.5563	772	449	30.1101	17.4665
Ucp3	-0.721438	0.00467696	0.114844	7.94328	4.81587	239	139	2.89356	1.6665
Thbs2	-0.720614	0.0212485	0.319908	3.25708	1.97485	98	57	0.48978	0.2825
Dfna5	-0.719373	0.00367802	0.0961769	9.47212	5.75133	285	166	2.24656	1.30032
Ifit1bl2	-0.718468	0.0198339	0.305581	3.42326	2.07879	103	60	0.903082	0.54723
Matk	-0.718308	0.0138304	0.241951	4.22091	2.56385	127	74	1.65236	0.976763
Ms4a8a	-0.716897	0.00209503	0.0642519	14.9227	9.0774	449	262	12.303	7.08782
Car9	-0.715976	0.0369131	0.432199	2.39296	1.45516	72	42	1.0535	0.595974
Clec4n	-0.715927	0.00220334	0.0664793	14.4574	8.80023	435	254	10.6383	6.15787
Sox9	-0.715648	0.0494871	0.509748	1.99413	1.21263	60	35	0.429014	0.248318
Npc1l1	-0.714339	0.103421	0.733172	1.19648	0.727578	36	21	0.23836	0.135455
Thrb	-0.711779	0.00152984	0.051241	21.736	13.2696	654	383	3.53814	2.58754
Acsbg1	-0.71117	0.0307981	0.390677	2.72531	1.66304	82	48	0.835288	0.508444
Camk2b	-0.710671	0.00286157	0.079872	12.3636	7.55295	372	218	3.73912	1.97472
Myh6	-0.710055	0.000628518	0.0250483	168.504	103.004	5070	2973	24.8354	14.4145
Sla	-0.709901	0.000929881	0.0345633	46.5297	28.4448	1400	821	15.4933	8.96478
Lrp8	-0.709152	0.00667136	0.145825	6.91298	4.22688	208	122	1.33442	0.600062
Dimt1	-0.707966	0.00376251	0.0975308	10.303	6.30568	310	182	4.727	2.61411
Hrc	-0.70759	0.0109019	0.207261	5.1515	3.15284	155	91	1.89778	1.09364
Gpr35	-0.706998	0.0026147	0.0746591	13.8592	8.48841	417	245	3.76254	2.23799
Pkhd1l1	-0.706063	0.00176341	0.0568569	20.4066	12.5074	614	361	1.40215	0.816754
Asb11	-0.702661	0.028087	0.372452	2.99119	1.83627	90	53	1.82961	1.06838
AA914427	-0.702148	0.116829	0.777559	1.13001	0.692932	34	20	0.840315	0.493928
Fam131b	-0.702148	0.116829	0.777559	1.13001	0.692932	34	20	0.23913	0.140856
Prph	-0.702148	0.116829	0.777559	1.13001	0.692932	34	20	0.538489	0.309119
Tubb3	-0.702148	0.116829	0.777559	1.13001	0.692932	34	20	0.527531	0.31254
C3ar1	-0.700853	0.00931149	0.183825	5.91592	3.63789	178	105	1.22589	0.710898
Sirpb1b	-0.70069	0.00522331	0.12403	8.67446	5.33557	261	154	5.15293	3.00741
Sgo2a	-0.699882	0.0173818	0.282577	4.05473	2.49455	122	72	0.72704	0.423347
P2rx1	-0.69988	0.00564209	0.130179	8.27564	5.09305	249	147	2.95904	1.73544
Smyd1	-0.699574	0.00865529	0.175999	6.24827	3.84577	188	111	1.67432	0.967045
Casq2	-0.699364	0.00441346	0.109455	9.90418	6.0978	298	176	3.44704	2.00534
Synpo2l	-0.697702	0.030203	0.387749	2.92472	1.80162	88	52	0.613933	0.345048
Cadm3	-0.69727	0.0476721	0.499334	2.19354	1.35122	66	39	0.376651	0.238789
Slc26a8	-0.696406	0.0859848	0.669244	1.46236	0.900811	44	26	0.350297	0.205129
Klra4	-0.695834	0.0429829	0.469692	2.35972	1.45516	71	42	1.67498	0.983015
Mcm10	-0.695799	0.0101577	0.196369	5.78298	3.5686	174	103	1.07117	0.788902
Tlr7	-0.69559	0.00256628	0.07408	16.2189	10.0129	488	289	3.81411	2.22712
Serpina3g	-0.695467	0.00173175	0.0559908	25.0263	15.4524	753	446	13.712	8.10055
Fn3k	-0.695431	0.017355	0.282577	4.15444	2.56385	125	74	2.51024	1.22993
Oas3	-0.695184	0.00655535	0.143899	7.74387	4.78123	233	138	1.50137	0.870119
Rpl39	-0.693505	0.000824152	0.0313367	187.481	115.927	5641	3346	273.312	160.471
Tomm7	-0.693238	0.00134711	0.0468035	38.3205	23.6983	1153	684	30.381	17.8452
Ncr1	-0.692411	0.0195557	0.303898	3.92179	2.42526	118	70	2.35545	1.34706
Kif4	-0.691843	0.0126766	0.227645	5.1515	3.18749	155	92	0.918382	0.5374
Btbd19	-0.6912	0.0173248	0.282522	4.25414	2.63314	128	76	2.54042	1.46319
Slpi	-0.690717	0.00145353	0.049552	35.9608	22.2777	1082	643	37.3592	22.3423
Actn2	-0.690334	0.00270223	0.0765718	16.5513	10.2554	498	296	4.8947	2.87831
Gcnt1	-0.690334	0.00270223	0.0765718	16.5513	10.2554	498	296	3.20285	1.88076
Mmp12	-0.689904	0.00383451	0.0988928	12.131	7.51831	365	217	2.99314	1.76565
Klhl33	-0.688561	0.132432	0.814629	1.06354	0.658285	32	19	0.581503	0.332871
Hcar2	-0.688176	0.00376099	0.0975308	12.563	7.79548	378	225	5.79277	3.41994
Was	-0.685734	0.0029689	0.0817956	16.0527	9.97821	483	288	6.76912	3.9939
Zfp11	-0.685315	0.00805305	0.166941	7.24534	4.50406	218	130	1.64114	0.965258
Cd163	-0.685263	0.00372252	0.096831	13.0948	8.14195	394	235	2.63478	1.55414
Aif1	-0.684785	0.0116438	0.215591	5.68327	3.53395	171	102	6.06983	3.55625
Slfn8	-0.684516	0.00512679	0.122721	10.1368	6.30568	305	182	2.60463	1.46086
Kynu	-0.683588	0.0182823	0.293009	4.28738	2.66779	129	77	1.39874	0.816419
Col6a5	-0.68251	0.0510043	0.518214	2.22678	1.38586	67	40	0.21228	0.125707
Tnf	-0.680799	0.0293039	0.380928	3.22384	2.0095	97	58	1.74968	1.02442
Syt14	-0.680442	0.0251984	0.35299	3.5562	2.21738	107	64	0.341831	0.200756
Cxcl9	-0.680287	0.023484	0.339834	3.72238	2.32132	112	67	1.14706	0.672152
B4galt6	-0.679454	0.0046981	0.115173	11.433	7.13719	344	206	1.75542	1.03954
Gypa	-0.678462	0.00278243	0.0782492	19.0772	11.9184	574	344	9.20338	5.46189
Espnl	-0.675407	0.0499525	0.513581	2.32648	1.45516	70	42	0.376958	0.225449
Slc43a1	-0.674689	0.00716531	0.153668	8.57476	5.37022	258	155	2.78168	1.53182
Tesk2	-0.674597	0.00756426	0.160377	8.2424	5.16234	248	149	2.45281	1.46526
Mcemp1	-0.674492	0.00273644	0.0772474	20.7389	12.9925	624	375	12.3809	7.36535
Ndrg4	-0.67427	0.00907172	0.181252	7.24534	4.5387	218	131	2.27992	1.34929
Ltb4r1	-0.673839	0.0112712	0.211629	6.24827	3.91506	188	113	3.98253	2.36964
Fabp3	-0.672224	0.00403951	0.102396	14.1916	8.90417	427	257	15.3806	9.15564
Plek	-0.670018	0.00126975	0.044531	147.134	92.4717	4427	2669	32.0104	19.0988
Myom2	-0.669473	0.00451234	0.111536	13.2277	8.31518	398	240	2.32407	1.38339
Micalcl	-0.669124	0.0191168	0.3012	4.52003	2.84102	136	82	1.82206	1.01147
Prune2	-0.669089	0.0076743	0.161731	8.54152	5.37022	257	155	0.607988	0.361744
Gpd1	-0.668811	0.00151742	0.0511699	72.6528	45.6988	2186	1319	22.6526	13.5305
Fcgr2b	-0.668213	0.00181906	0.0581825	45.865	28.8606	1380	833	19.2431	11.9943
Tnfrsf26	-0.668154	0.0230191	0.336042	4.02149	2.5292	121	73	1.14867	0.68353
Lilra6	-0.667363	0.0264129	0.362842	3.68914	2.32132	111	67	1.50409	0.877163
Slc17a7	-0.666844	0.0686602	0.60013	1.92766	1.21263	58	35	0.57998	0.350633
Olfr1034	-0.665894	0.0779832	0.640407	1.76148	1.10869	53	32	0.321743	0.187073
Tmem182	-0.665446	0.0201879	0.308616	4.45356	2.80637	134	81	1.45568	0.867714
Myl1	-0.665033	0.00462742	0.113815	13.6266	8.59235	410	248	14.757	8.75695
Ccdc80	-0.664477	0.0025868	0.0741077	27.0205	17.0461	813	492	6.59282	3.95749
Acp5	-0.663903	0.00246399	0.0722948	29.4799	18.6052	887	537	19.2565	11.3667
Pcdhb12	-0.663336	0.103335	0.733085	1.42913	0.900811	43	26	0.420229	0.246001
Slc18a2	-0.662271	0.0146269	0.251089	5.65003	3.5686	170	103	1.32116	0.792491
Myc	-0.661629	0.00522584	0.12403	12.6627	8.00336	381	231	5.93295	3.33169
C1s2	-0.661556	0.12085	0.785656	1.26295	0.796871	38	23	0.420753	0.250495
Slc23a3	-0.661396	0.0328494	0.402325	3.29031	2.07879	99	60	1.41195	0.841502
Sgcg	-0.659717	0.0259505	0.359758	3.88855	2.45991	117	71	2.2007	1.32005
Stab2	-0.659546	0.0667471	0.589642	2.02737	1.28192	61	37	0.216851	0.130691
Zfp647	-0.659546	0.0667471	0.589642	2.02737	1.28192	61	37	1.11959	0.668612
Zfp563	-0.659269	0.0153131	0.259365	5.58356	3.53395	168	102	2.98622	1.76968
Tmem151a	-0.658869	0.00595755	0.134437	11.5992	7.34507	349	212	2.6824	1.84402
Irf4	-0.657893	0.00701794	0.150941	10.1701	6.44426	306	186	2.0465	1.14498
Itgb1bp2	-0.656804	0.0152875	0.259365	5.68327	3.60324	171	104	3.85171	2.31323
Tlr1	-0.655865	0.00738802	0.157312	9.93741	6.30568	299	182	2.98644	1.75125
Slc2a6	-0.655377	0.0093663	0.184418	8.2424	5.23163	248	151	3.42907	2.0608
Cyp4f18	-0.653648	0.00305331	0.0831986	26.6549	16.9422	802	489	13.9591	8.4316
Brca2	-0.65232	0.0176866	0.286231	5.28444	3.36072	159	97	0.437109	0.264748
Kif2c	-0.652079	0.0346978	0.415117	3.32355	2.11344	100	61	1.03344	0.625462
Ptafr	-0.652007	0.00613294	0.137461	12.1974	7.76083	367	224	2.98514	1.80277
Klrc2	-0.651839	0.0273174	0.367811	3.92179	2.49455	118	72	1.47999	1.08218
Lrch4	-0.650528	0.00256957	0.07408	39.0517	24.8762	1175	718	14.3074	9.67875
Slfn2	-0.65047	0.0018808	0.0597725	98.7094	62.8835	2970	1815	52.9296	32.0027
Esco2	-0.649342	0.0412008	0.458967	2.99119	1.90556	90	55	0.915072	0.55147
Ptprr	-0.649052	0.056537	0.543317	2.39296	1.52445	72	44	0.584473	0.350774
Sh2b2	-0.648233	0.0118808	0.218552	7.27857	4.64264	219	134	2.5347	1.58488
Arntl2	-0.648218	0.0342214	0.411016	3.42326	2.18273	103	63	1.28049	0.76294
Pcna-ps2	-0.648094	0.0195974	0.303898	5.0518	3.22213	152	93	3.56429	2.15129
Klrk1	-0.647991	0.0100549	0.194634	8.30887	5.30093	250	153	3.41667	1.85134
Ifi27l2a	-0.64797	0.00206667	0.0636439	78.6684	50.2029	2367	1449	151.59	91.8184
Mpl	-0.647735	0.0451926	0.482749	2.82502	1.80162	85	52	0.911508	0.51364
Hoxd8	-0.647605	0.136148	0.823025	1.19648	0.762225	36	22	0.396679	0.276138
Ppm1j	-0.647491	0.0175615	0.284825	5.48386	3.4993	165	101	2.8372	1.71961
Acr	-0.646994	0.063182	0.574224	2.22678	1.42051	67	41	1.31266	0.786019
Egf	-0.646768	0.0371543	0.434341	3.25708	2.07879	98	60	0.62254	0.368583
Gpr3	-0.645709	0.0955769	0.704886	1.62854	1.0394	49	30	0.700814	0.466922
Aurkb	-0.64561	0.019501	0.303898	5.1515	3.29142	155	95	2.35957	1.42714
Acta1	-0.644655	0.00202119	0.0628932	109.145	69.8129	3284	2015	67.6458	41.0277
Pcdh19	-0.644586	0.0337586	0.408586	3.52296	2.25203	106	65	0.303344	0.183975
Ctla4	-0.643474	0.0218278	0.325343	4.81915	3.08355	145	89	2.21828	1.3458
Zfp248	-0.643474	0.0218278	0.325343	4.81915	3.08355	145	89	1.16135	0.808169
Pclaf	-0.642833	0.0158134	0.26501	6.11533	3.91506	184	113	2.49142	1.50337
Cox8b	-0.642506	0.00648935	0.142919	12.9286	8.28053	389	239	31.9661	19.4794
Ms4a6c	-0.641585	0.00314716	0.0851332	33.9999	21.7927	1023	629	16.463	10.014
Cfp	-0.640862	0.0031102	0.0844399	35.4955	22.7628	1068	657	19.3466	11.7735
Adamts15	-0.640492	0.00196463	0.0617936	211.178	135.468	6354	3910	31.9609	19.5719
Tbx20	-0.639136	0.0539221	0.531202	2.59237	1.66304	78	48	0.252917	0.153199
Cacna1h	-0.638114	0.015032	0.256352	6.58063	4.22688	198	122	0.713838	0.432391
Dcaf12l1	-0.637825	0.129682	0.808879	1.29618	0.831518	39	24	0.324638	0.196361
Fpr1	-0.635641	0.00768246	0.161731	11.8983	7.65689	358	221	8.00571	4.87869
Cnih2	-0.634935	0.0226714	0.332924	4.95209	3.18749	149	92	3.56199	2.18224
Cldn2	-0.634455	0.106156	0.742278	1.56207	1.00475	47	29	0.44879	0.279265
P4ha3	-0.634455	0.106156	0.742278	1.56207	1.00475	47	29	0.586154	0.355494
Tbx18	-0.634455	0.106156	0.742278	1.56207	1.00475	47	29	0.297134	0.178127
Slc2a3	-0.634262	0.00348148	0.0923337	34.3655	22.1392	1034	639	7.97104	4.79279
Kcnd1	-0.633664	0.0670519	0.591716	2.26001	1.45516	68	42	0.378987	0.228634
Syt7	-0.632783	0.0038807	0.0997528	29.2805	18.8824	881	545	4.40485	3.24762
Tbxas1	-0.632267	0.00900331	0.180127	10.6354	6.86002	320	198	4.80864	2.94294
Rsad2	-0.629915	0.00356775	0.0941191	37.1573	24.0101	1118	693	8.7546	5.37681
Thoc6	-0.629779	0.00812609	0.167988	12.0645	7.79548	363	225	7.39985	4.41927
Klrb1c	-0.62885	0.0187668	0.297574	5.94915	3.84577	179	111	2.32694	1.45123
Selp	-0.627881	0.0373459	0.435534	3.58943	2.32132	108	67	0.923238	0.567712
Abra	-0.624538	0.0335969	0.407786	3.95502	2.56385	119	74	1.98633	1.23124
Rufy4	-0.624538	0.0335969	0.407786	3.95502	2.56385	119	74	1.55832	0.976467
Ticrr	-0.622302	0.118174	0.781101	1.4956	0.970104	45	28	0.185066	0.112675
Incenp	-0.622165	0.00568489	0.130963	20.3734	13.235	613	382	5.6456	3.48548
Cd300a	-0.621948	0.0050966	0.122327	23.996	15.591	722	450	4.60959	2.84006
BC025920	-0.621666	0.0979512	0.713569	1.76148	1.14334	53	33	0.563076	0.339035
Crb2	-0.621666	0.0979512	0.713569	1.76148	1.14334	53	33	0.245747	0.147904
Sugct	-0.621363	0.0262461	0.361552	4.85238	3.15284	146	91	2.84966	1.69162
Gpr137c	-0.620319	0.0543545	0.532996	2.82502	1.83627	85	53	1.0329	0.636592
Dtl	-0.619708	0.0357032	0.424029	3.88855	2.5292	117	73	0.80864	0.497047
Mpp6	-0.618469	0.0070591	0.151608	16.3851	10.6711	493	308	6.1959	4.03057
Pth1r	-0.617265	0.0351928	0.419975	3.98826	2.59849	120	75	1.53518	0.981632
Dok3	-0.616515	0.00399763	0.101854	44.8347	29.2417	1349	844	25.798	15.9555
Cpt1b	-0.61586	0.00814567	0.16816	14.391	9.38922	433	271	4.87655	3.48624
Frat2	-0.615591	0.02554	0.356769	5.1515	3.36072	155	97	2.12449	1.31514
Nrros	-0.615102	0.00403835	0.102396	46.0644	30.0732	1386	868	14.7661	9.17974
Asic3	-0.615023	0.174426	0.903396	1.06354	0.692932	32	20	0.641315	0.363766
Ebi3	-0.613843	0.0519376	0.523001	3.02443	1.97485	91	57	2.30483	1.4293
Frmd5	-0.613843	0.0519376	0.523001	3.02443	1.97485	91	57	1.21643	0.687873
Tnfrsf13b	-0.613682	0.012635	0.227446	9.43888	6.16709	284	178	3.29061	2.04289
Il15	-0.613101	0.0198458	0.305581	6.41445	4.19224	193	121	3.72302	2.34032
Slc11a1	-0.611855	0.00591016	0.13384	23.564	15.4177	709	445	9.06971	5.64025
Shd	-0.611554	0.0908138	0.689546	1.96089	1.28192	59	37	1.24267	0.68492
Themis2	-0.609052	0.0043785	0.108769	46.9285	30.7662	1412	888	13.5952	8.46291
Nlrp3	-0.609	0.0143885	0.249663	8.77417	5.75133	264	166	1.95057	1.21294
Esr1	-0.608942	0.0446613	0.479249	3.48973	2.28667	105	66	0.486752	0.301332
Siglec1	-0.608551	0.00763787	0.16125	17.3822	11.3987	523	329	2.48333	1.51888
Treml2	-0.6076	0.00875513	0.176754	14.8895	9.77033	448	282	2.94046	1.83522
Tkfc	-0.607407	0.0100012	0.194099	12.8289	8.41912	386	243	5.0807	3.16409
Kif18a	-0.607356	0.0304041	0.388476	4.75268	3.11819	143	90	1.25371	0.783289
Gpr55	-0.607308	0.0558761	0.540333	2.95796	1.94021	89	56	0.703192	0.44024
Dll1	-0.606087	0.00408531	0.102684	67.1357	44.1051	2020	1273	16.7217	10.4303
Rubcnl	-0.605611	0.0214588	0.321128	6.38122	4.19224	192	121	2.14757	1.33286
Ugt1a7c	-0.604857	0.0118451	0.218552	11.0674	7.27578	333	210	3.10255	2.07761
Chil3	-0.603724	0.00329184	0.0884052	664.71	437.413	20000	12625	385.352	240.778
Ptk6	-0.603357	0.0845816	0.664981	2.16031	1.42051	65	41	0.516628	0.326082
Rgs16	-0.603357	0.0845816	0.664981	2.16031	1.42051	65	41	0.820642	0.512362
Mxd1	-0.602002	0.00399207	0.101854	97.4465	64.2001	2932	1853	18.672	11.6609
Gata1	-0.601973	0.053349	0.529469	3.15737	2.07879	95	60	1.49529	0.925162
Clec4a3	-0.601416	0.00699102	0.15058	22.5004	14.8287	677	428	15.6444	9.69437
Rasd1	-0.600625	0.00951681	0.186888	14.9227	9.83963	449	284	8.26271	5.16608
Tagln3	-0.600474	0.155619	0.862392	1.26295	0.831518	38	24	0.901135	0.561508
Dck	-0.600446	0.00760617	0.161037	20.1739	13.3043	607	384	5.84124	3.6592
Cxcl2	-0.599279	0.0233631	0.338413	6.24827	4.12294	188	119	4.10626	2.36265
Pilrb2	-0.598524	0.0206947	0.313789	6.97945	4.60799	210	133	5.12104	2.79073
Pde1b	-0.597216	0.00675655	0.147232	26.1563	17.2886	787	499	7.89336	4.95707
Oasl1	-0.59687	0.0305784	0.389299	5.08503	3.36072	153	97	2.07382	1.28906
Bid	-0.594965	0.013519	0.238462	10.8348	7.17184	326	207	4.49796	2.91519
Pik3cd	-0.594736	0.0050135	0.121112	58.3948	38.6656	1757	1116	10.7463	6.74749
Egr2	-0.594342	0.0192083	0.302005	7.74387	5.12769	233	148	2.33262	1.48715
Ampd1	-0.594252	0.114805	0.772189	1.72825	1.14334	52	33	0.552424	0.356392
Rpl3l	-0.594252	0.114805	0.772189	1.72825	1.14334	52	33	1.12096	0.685838
Myo3b	-0.593875	0.0925255	0.695548	2.09384	1.38586	63	40	0.294403	0.186714
Cd101	-0.593261	0.0559365	0.540333	3.19061	2.11344	96	61	0.852964	0.541636
Apobr	-0.592252	0.0077901	0.163537	22.9325	15.2098	690	439	5.68394	3.69918
Hpgds	-0.591318	0.0426627	0.46722	4.02149	2.66779	121	77	1.02556	0.643541
S100a4	-0.591071	0.00622335	0.139278	36.692	24.3565	1104	703	65.7105	41.3664
Mylk3	-0.590968	0.0172134	0.281631	8.87388	5.88992	267	170	2.36218	1.66123
Atp8b4	-0.590678	0.00982115	0.191853	16.7507	11.1216	504	321	2.71073	1.67391
Car5b	-0.590139	0.00899072	0.180117	19.1436	12.7153	576	367	4.96376	3.12981
Zfp473	-0.589272	0.186209	0.916591	1.09677	0.727578	33	21	0.182738	0.153105
Add2	-0.587762	0.0861521	0.669847	2.29325	1.52445	69	44	0.462757	0.21823
Rasl10a	-0.58663	0.0405652	0.455977	4.32061	2.87567	130	83	3.44723	2.19042
Fanci	-0.586019	0.0700248	0.607166	2.75855	1.83627	83	53	0.524173	0.333594
Tert	-0.586019	0.0700248	0.607166	2.75855	1.83627	83	53	0.57402	0.360776
AC125444.3	-0.585747	0.133276	0.816743	1.56207	1.0394	47	30	1.70008	1.06611
Ctla2b	-0.58521	0.00867968	0.176254	22.301	14.8634	671	429	17.901	11.0485
Edaradd	-0.585096	0.0832721	0.661474	2.39296	1.59374	72	46	0.318285	0.199536
Podnl1	-0.585096	0.0832721	0.661474	2.39296	1.59374	72	46	1.00828	0.643909
AC154550.1	-0.584597	0.0135757	0.239179	12.2639	8.17659	369	236	3.27232	2.06659
Hamp	-0.583134	0.0437078	0.473877	4.15444	2.77173	125	80	8.98625	5.70513
Siglece	-0.583107	0.020936	0.316481	7.94328	5.30093	239	153	3.85455	2.41582
Cenpi	-0.582951	0.0571925	0.547349	3.32355	2.21738	100	64	0.918266	0.574734
Cdca5	-0.582646	0.0805736	0.65269	2.49266	1.66304	75	48	1.09403	0.691301
Cmya5	-0.581011	0.00898025	0.180117	23.0654	15.4177	694	445	1.7349	1.10042
Klra8	-0.580134	0.0375691	0.436112	4.81915	3.22213	145	93	3.63373	2.29323
Cd300ld	-0.579991	0.018488	0.295353	9.2727	6.20174	279	179	3.11875	1.98621
Zfp105	-0.578748	0.0304422	0.388476	5.84945	3.91506	176	113	2.63484	1.66639
C2	-0.578702	0.00845315	0.173307	27.2199	18.2241	819	526	9.3521	5.97815
Map4k1	-0.57823	0.0115842	0.215439	16.4516	11.0176	495	318	5.36351	3.42151
Olfm2	-0.578081	0.0534407	0.529469	3.62267	2.42526	109	70	1.68271	1.08541
Qtrt2	-0.57675	0.0104224	0.200445	19.7419	13.235	594	382	6.59316	4.39696
Lrrn4cl	-0.576634	0.0523062	0.523238	3.72238	2.49455	112	72	1.27639	0.811328
Atp23	-0.576519	0.0612572	0.564884	3.25708	2.18273	98	63	2.81433	1.76026
Sgca	-0.575293	0.156414	0.862392	1.39589	0.935458	42	27	0.746357	0.574954
Thpo	-0.575293	0.156414	0.862392	1.39589	0.935458	42	27	0.778721	0.46514
Coro6	-0.574558	0.00932386	0.183826	25.0263	16.8036	753	485	9.04157	6.15458
Cecr2	-0.574455	0.00858953	0.175379	29.5131	19.8178	888	572	3.05007	2.0561
Haspin	-0.573965	0.0501901	0.514147	3.92179	2.63314	118	76	1.24291	0.786387
Ccr5	-0.57342	0.0184424	0.295257	10.0039	6.72144	301	194	1.083	0.689475
Sstr4	-0.573205	0.111236	0.759555	1.96089	1.31657	59	38	1.20898	0.780017
Nabp1	-0.572686	0.00688459	0.148717	57.6636	38.7695	1735	1119	15.4469	10.1508
Bst1	-0.572661	0.0080427	0.166941	36.2267	24.3565	1090	703	11.3073	7.2211
Mcrip2	-0.572214	0.0213102	0.320108	8.7077	5.85527	262	169	9.49505	6.0726
Rad51ap1	-0.57205	0.0845765	0.664981	2.5259	1.69768	76	49	1.03576	0.634516
Tmsb15l	-0.571893	0.148291	0.848537	1.4956	1.00475	45	29	1.62907	1.04009
Ms4a4b	-0.570969	0.0124153	0.224847	16.8836	11.3641	508	328	12.1009	7.71932
Zfp551	-0.570838	0.106746	0.743693	2.0606	1.38586	62	40	0.706719	0.445838
Cacna1e	-0.570802	0.0368357	0.432021	5.25121	3.53395	158	102	0.312087	0.199928
Tlr11	-0.570237	0.0818459	0.657448	2.6256	1.76698	79	51	0.724392	0.460574
Tec	-0.570227	0.0126653	0.227645	16.6177	11.1908	500	323	5.61758	3.55402
Gbp11	-0.569404	0.211352	0.947797	1.0303	0.692932	31	20	0.34113	0.208122
Fcgr3	-0.569151	0.00781628	0.163683	44.5688	30.0386	1341	867	29.5374	18.8819
Fxyd4	-0.568923	0.140893	0.83402	1.5953	1.07404	48	31	1.5796	0.962168
Klhl31	-0.568693	0.102584	0.730585	2.16031	1.45516	65	42	0.29576	0.187149
Gpr19	-0.568254	0.0289986	0.378968	6.68033	4.50406	201	130	3.59579	2.21903
Lax1	-0.567736	0.0203358	0.309291	9.60506	6.47891	289	187	3.70486	2.46269
Pak6	-0.567198	0.0120405	0.220348	18.9442	12.7846	570	369	4.00526	2.90572
Rps27a	-0.567068	0.00587762	0.133546	355.919	240.239	10709	6934	417.178	271.418
Mafb	-0.567013	0.0137897	0.241522	15.5542	10.4979	468	303	4.12063	2.64
Rab37	-0.56674	0.0987191	0.71713	2.26001	1.52445	68	44	0.897123	0.572016
Qrsl1	-0.565843	0.0180532	0.290586	11.2336	7.5876	338	219	5.04727	3.24308
Cma1	-0.565443	0.197898	0.933146	1.13001	0.762225	34	22	0.915795	0.600922
Slc12a3	-0.565443	0.197898	0.933146	1.13001	0.762225	34	22	0.278381	0.178952
Rbpms2	-0.5648	0.0196855	0.304026	10.303	6.96396	310	201	4.72036	3.01131
Lama1	-0.563908	0.0419745	0.463484	4.91885	3.32607	148	96	0.45836	0.293393
Slc30a2	-0.563314	0.0917678	0.692968	2.45943	1.66304	74	48	0.697882	0.442835
Ppm1e	-0.562678	0.0567774	0.544924	3.78885	2.56385	114	74	0.530808	0.340763
A4galt	-0.562494	0.0125878	0.227115	19.3431	13.0964	582	378	8.12909	5.30476
Cd84	-0.562395	0.0087334	0.176754	42.1094	28.5141	1267	823	12.4977	8.08621
Prss34	-0.56213	0.185875	0.916303	1.22971	0.831518	37	24	0.895539	0.567641
Resp18	-0.56191	0.122254	0.788434	1.89442	1.28192	57	37	2.22097	1.43001
Stk32c	-0.56191	0.122254	0.788434	1.89442	1.28192	57	37	0.753523	0.484971
F5	-0.560463	0.0140039	0.244413	17.0166	11.5373	512	333	2.04101	1.31543
Aspg	-0.560132	0.0277841	0.370413	7.51122	5.09305	226	147	2.92638	2.0509
Srl	-0.559954	0.0163483	0.271349	13.7927	9.35458	415	270	2.45697	1.58228
Cd80	-0.559889	0.0532317	0.529469	4.08797	2.77173	123	80	2.13136	1.37812
Adgre4	-0.559776	0.0143251	0.248853	16.651	11.2948	501	326	4.24817	2.73901
Jakmip1	-0.559576	0.0650579	0.583446	3.42326	2.32132	103	67	1.46237	0.805711
Lmntd1	-0.559576	0.0650579	0.583446	3.42326	2.32132	103	67	1.13642	0.66603
Nlrc4	-0.559048	0.0521557	0.523001	4.18767	2.84102	126	82	0.966665	0.622358
Hddc3	-0.558587	0.0634427	0.575439	3.52296	2.39061	106	69	2.70951	1.66547
Tnni3	-0.558514	0.00876357	0.176754	49.0888	33.33	1477	962	49.775	33.5314
Osbp2	-0.556904	0.16535	0.881768	1.42913	0.970104	43	28	0.305407	0.193829
Rab39	-0.556904	0.16535	0.881768	1.42913	0.970104	43	28	0.422752	0.272295
Nfe2	-0.556191	0.0185919	0.296694	12.3304	8.38447	371	242	7.05869	4.30837
Gzma	-0.556147	0.0122557	0.222846	23.2316	15.7988	699	456	23.5646	15.2078
Hk2	-0.556093	0.00910574	0.181445	48.1915	32.7757	1450	946	7.79575	5.03354
Adgrb2	-0.554805	0.156542	0.862392	1.52883	1.0394	46	30	0.261946	0.170066
Asb5	-0.554805	0.156542	0.862392	1.52883	1.0394	46	30	0.855417	0.551393
CT009754.4	-0.554805	0.156542	0.862392	1.52883	1.0394	46	30	0.684993	0.442176
Pik3r5	-0.554591	0.0105537	0.201671	33.4349	22.7628	1006	657	6.82542	4.40675
Ugt1a6a	-0.553612	0.00875932	0.176754	63.3136	43.135	1905	1245	24.5963	15.9805
Cep55	-0.551395	0.0660453	0.588759	3.5562	2.42526	107	70	1.15413	0.739672
Cxcr1	-0.55134	0.141247	0.834406	1.72825	1.17798	52	34	1.22829	0.684178
Mis18bp1	-0.549981	0.0628673	0.573111	3.75561	2.56385	113	74	0.833744	0.540258
Tigd3	-0.549893	0.134579	0.821082	1.82795	1.24728	55	36	0.761814	0.499272
Lrrn4	-0.549798	0.0225162	0.331051	10.6021	7.24113	319	209	2.54388	1.64454
Ctse	-0.54933	0.0613963	0.564884	3.85532	2.63314	116	76	1.60867	1.04896
Pstpip1	-0.549064	0.0154942	0.261245	17.9472	12.2649	540	354	8.59146	5.56765
Syk	-0.548828	0.00841353	0.172971	114.397	78.1973	3442	2257	19.3491	12.6909
Sergef	-0.548185	0.0286558	0.376313	8.20917	5.61275	247	162	4.78702	3.10137
Sco1	-0.547935	0.0323123	0.400336	7.24534	4.95446	218	143	2.6742	1.73469
Ccl6	-0.547868	0.00811021	0.167893	181.433	124.104	5459	3582	112.42	73.0034
Socs3	-0.545298	0.00928837	0.183612	83.0223	56.8897	2498	1642	29.0184	18.8849
Nxph3	-0.545213	0.026136	0.360583	9.40565	6.44426	283	186	3.9852	2.59424
Cldn4	-0.545116	0.014656	0.251089	21.4369	14.6901	645	424	10.5198	6.84155
Bpifa2	-0.545051	0.224121	0.962134	1.06354	0.727578	32	21	0.964451	0.62069
Ccl12	-0.545051	0.224121	0.962134	1.06354	0.727578	32	21	1.76385	1.12568
Abhd15	-0.544928	0.0705105	0.609959	3.48973	2.39061	105	69	1.16048	0.755152
Pde4c	-0.544585	0.0256062	0.357025	9.70476	6.65214	292	192	2.71833	1.83202
Tmc7	-0.543767	0.0279938	0.371547	8.84064	6.06315	266	175	1.73026	1.12516
Gpr17	-0.543713	0.0208116	0.314921	12.7292	8.73094	383	252	2.18454	1.42368
Mx1	-0.541332	0.0291605	0.380261	8.67446	5.95921	261	172	2.50753	1.5382
Slc4a1	-0.541071	0.0100362	0.194525	74.7134	51.3462	2248	1482	14.6614	9.56996
Chaf1b	-0.540828	0.0570194	0.546192	4.38709	3.01425	132	87	2.28076	1.34487
Tnnc1	-0.54043	0.0221316	0.328557	12.2971	8.45376	370	244	15.2714	9.9044
Myl4	-0.540022	0.0105156	0.201432	63.8786	43.9319	1922	1268	63.2906	41.33
Fpr2	-0.539099	0.0193786	0.30372	15.1554	10.4286	456	301	11.9144	7.79463
Lyrm7	-0.539065	0.0797817	0.649097	3.22384	2.21738	97	64	1.50581	1.0732
Gpcpd1	-0.538558	0.0096431	0.189119	120.379	82.8746	3622	2392	30.5785	19.9106
Zfp825	-0.538185	0.0293933	0.381627	8.90711	6.13244	268	177	5.91255	3.76388
Ripor2	-0.537336	0.0123059	0.223409	40.6802	28.0291	1224	809	7.00672	4.65271
Ccdc86	-0.537052	0.021209	0.319637	13.7263	9.45852	413	273	4.07642	2.66023
Rwdd2b	-0.536988	0.0444053	0.477533	5.78298	3.98436	174	115	2.55526	1.66684
Hif3a	-0.536386	0.020555	0.312307	14.5239	10.0129	437	289	2.40838	1.47426
Kif20a	-0.535859	0.0407482	0.456645	6.38122	4.40012	192	127	1.59441	1.0349
Zfp963	-0.534937	0.0242141	0.347364	11.7986	8.14195	355	235	4.60848	3.02081
Slc13a3	-0.534844	0.123183	0.791234	2.16031	1.4898	65	43	0.542557	0.352633
Selplg	-0.5347	0.0120379	0.220348	49.1885	33.9536	1480	980	24.6287	15.9879
Slc5a6	-0.534198	0.0533998	0.529469	4.91885	3.39536	148	98	1.27421	0.896388
Btk	-0.534076	0.0201659	0.308596	15.5542	10.7404	468	310	5.45386	3.57372
Rwdd2a	-0.533304	0.104905	0.737534	2.55913	1.76698	77	51	1.6693	1.17037
Atp5l	-0.532583	0.0107182	0.204551	100.737	69.6396	3031	2010	165.199	108.428
Ldb3	-0.531849	0.0195138	0.303898	17.083	11.8145	514	341	4.40095	2.7379
Vav1	-0.53171	0.014442	0.250268	31.7067	21.9313	954	633	9.54351	6.26407
Agpat2	-0.531485	0.0129688	0.230669	43.8709	30.3504	1320	876	26.5043	17.5075
Gins1	-0.530648	0.0721497	0.615981	3.75561	2.59849	113	75	3.07364	2.01164
Mrpl52	-0.530591	0.0143091	0.248853	33.734	23.3518	1015	674	71.8584	47.2493
Zfp605	-0.529868	0.0624508	0.570361	4.35385	3.01425	131	87	1.36524	0.842674
Sbsn	-0.526451	0.0230538	0.336084	14.4242	10.0129	434	289	7.62312	5.15086
Id1	-0.525984	0.0118691	0.218552	92.3947	64.1655	2780	1852	85.6022	56.8898
Noct	-0.525369	0.0132839	0.235151	53.908	37.453	1622	1081	6.21027	5.25513
F10	-0.524805	0.0221157	0.328557	15.8533	11.0176	477	318	6.66136	4.59999
Flrt2	-0.524744	0.0271889	0.366874	11.6657	8.1073	351	234	1.51095	0.993601
Cox11	-0.524611	0.0394437	0.448101	7.37828	5.12769	222	148	5.76176	3.75998
Mybpc2	-0.524511	0.0493539	0.50908	5.78298	4.019	174	116	1.42522	0.942554
Slc25a18	-0.524414	0.0592722	0.557735	4.78591	3.32607	144	96	2.23306	1.46861
Scml4	-0.524377	0.063173	0.574224	4.48679	3.11819	135	90	0.814926	0.566448
Ms4a7	-0.524206	0.0812449	0.655634	3.48973	2.42526	105	70	2.50842	1.82698
Stac3	-0.523806	0.123332	0.791335	2.29325	1.59374	69	46	1.2568	0.745967
Gnpda1	-0.523789	0.0184818	0.295353	22.4672	15.6256	676	451	8.75746	5.79074
Dpf3	-0.523561	0.147949	0.848537	1.89442	1.31657	57	38	1.33664	0.837424
Depdc7	-0.522911	0.206925	0.946741	1.29618	0.900811	39	26	0.627298	0.409637
Syt8	-0.522911	0.206925	0.946741	1.29618	0.900811	39	26	0.794403	0.532196
Akr1c18	-0.522538	0.236704	0.971235	1.09677	0.762225	33	22	0.811234	0.507602
Arhgap9	-0.522491	0.016545	0.274003	30.0117	20.8919	903	603	13.6738	9.21899
Armcx4	-0.522407	0.0131894	0.234194	66.338	46.1839	1996	1333	7.39915	4.89012
Tnni2	-0.520495	0.0194266	0.303834	21.9687	15.3138	661	442	26.5546	17.5876
Kifc1	-0.520154	0.0534975	0.529469	5.51709	3.84577	166	111	2.0902	1.37617
Slc15a3	-0.519261	0.0199637	0.306446	21.4037	14.9327	644	431	8.13849	5.39505
Hcls1	-0.51876	0.0158242	0.26501	38.9188	27.1629	1171	784	17.2213	11.4032
Rundc3a	-0.518367	0.073538	0.625262	4.02149	2.80637	121	81	1.7391	1.15114
Tm6sf1	-0.518294	0.0186323	0.29702	25.4584	17.7737	766	513	10.197	6.84176
Lpcat2	-0.518047	0.0255377	0.356769	14.1916	9.90892	427	286	4.49811	2.98145
Sfmbt2	-0.517643	0.0818667	0.657448	3.62267	2.5292	109	73	0.407957	0.268635
Dio2	-0.517436	0.0842531	0.664471	3.52296	2.45991	106	71	0.540134	0.356653
Arhgap30	-0.517426	0.013717	0.240758	76.3752	53.3557	2298	1540	15.1597	10.0571
Lpl	-0.517083	0.0119234	0.218864	385.1	269.1	11587	7767	83.575	55.4283
Aldh1b1	-0.515582	0.105704	0.740723	2.82502	1.97485	85	57	1.09312	0.724944
Pnpla3	-0.515539	0.0405362	0.455977	7.87681	5.50881	237	159	1.50884	0.999629
Gnmt	-0.515529	0.0278844	0.370755	12.9286	9.04276	389	261	11.1334	7.38598
Stk32a	-0.513074	0.134345	0.820998	2.22678	1.5591	67	45	0.523449	0.343409
Acacb	-0.511957	0.0181449	0.291433	33.2023	23.2825	999	672	3.74842	2.6262
Gdf15	-0.511915	0.0801888	0.650634	3.85532	2.70243	116	78	2.21656	1.46952
Ddias	-0.511911	0.147305	0.845995	2.02737	1.42051	61	41	0.530881	0.357201
Sgk1	-0.511217	0.0133413	0.235607	203.102	142.501	6111	4113	72.6851	48.0219
Lrrc2	-0.510497	0.162721	0.880348	1.82795	1.28192	55	37	0.464002	0.290621
Bcl2a1b	-0.509848	0.0246776	0.350625	17.5151	12.2995	527	355	19.0929	12.725
Atp8b5	-0.509668	0.17156	0.897227	1.72825	1.21263	52	35	0.352977	0.221804
Fbxo40	-0.509668	0.17156	0.897227	1.72825	1.21263	52	35	0.299227	0.19794
Trim54	-0.509048	0.0989376	0.71776	3.15737	2.21738	95	64	1.96012	1.29001
Ly6c2	-0.508996	0.0203115	0.309291	27.0205	18.9863	813	548	31.0874	20.3977
Arg2	-0.508594	0.0239212	0.344488	19.0772	13.4082	574	387	11.9062	7.9357
Cpne1	-0.508148	0.0179441	0.289142	39.8161	27.9944	1198	808	10.3939	7.10473
Apol7c	-0.507982	0.105952	0.742114	2.95796	2.07879	89	60	1.29087	0.858448
Magohb	-0.507844	0.057288	0.547708	5.71651	4.019	172	116	6.69484	4.44501
Nfam1	-0.507199	0.0197041	0.304026	30.9755	21.7927	932	629	9.61664	6.43132
Itgb3	-0.506791	0.015964	0.266156	70.8913	49.8911	2133	1440	10.935	7.30412
Epsti1	-0.506778	0.0269951	0.366874	15.8533	11.1562	477	322	7.70479	5.18421
Lmnb1	-0.506741	0.0187129	0.297574	36.7252	25.8463	1105	746	11.5225	7.6986
Fen1	-0.506628	0.0285917	0.375889	14.4242	10.1514	434	293	5.68513	3.82206
Clec10a	-0.5065	0.0440536	0.475952	7.87681	5.54345	237	160	4.36242	2.80388
Acat3	-0.506407	0.0807134	0.653257	3.98826	2.80637	120	81	1.66605	1.10695
Map3k6	-0.506275	0.0153097	0.259365	96.9479	68.2538	2917	1970	19.9541	13.3419
Slc25a53	-0.505935	0.0829307	0.660762	3.88855	2.73708	117	79	1.18832	0.749487
Pgam2	-0.505348	0.0374865	0.435832	9.83771	6.92932	296	200	10.4156	6.97803
F2rl3	-0.505122	0.21732	0.953914	1.32942	0.935458	40	27	0.669542	0.452627
Aldh1a2	-0.505117	0.0265077	0.363455	16.9169	11.9184	509	344	6.6619	4.45259
Fgd3	-0.504763	0.0268744	0.366816	16.6177	11.7105	500	338	3.20191	2.1351
Klra7	-0.504567	0.128372	0.805633	2.45943	1.73233	74	50	2.0751	1.361
Csf2rb	-0.503875	0.0167602	0.276952	66.6704	47.0154	2006	1357	12.4821	8.36067
Ctxn3	-0.503778	0.093147	0.698421	3.48973	2.45991	105	71	2.22472	1.45858
C5ar1	-0.503724	0.0306299	0.389299	13.5601	9.56246	408	276	4.75744	3.18368
Dscaml1	-0.50353	0.232253	0.965616	1.22971	0.866164	37	25	0.229025	0.149133
Zfp831	-0.502864	0.0752483	0.632811	4.42032	3.11819	133	90	0.400624	0.266848
Barx2	-0.502268	0.0635718	0.57601	5.35091	3.77648	161	109	2.4129	1.61724
Slc25a14	-0.501298	0.0449972	0.481466	8.1427	5.75133	245	166	3.90029	2.61545
Wnt2b	-0.500692	0.0833858	0.661474	4.02149	2.84102	121	82	1.08003	0.724141
Lipe	-0.500361	0.0169254	0.278755	82.1914	58.1023	2473	1677	26.3725	16.7689
Frat1	-0.499874	0.0605287	0.563379	5.78298	4.0883	174	118	1.96832	1.322
Atp6v0a4	-0.499814	0.0533261	0.529469	6.71357	4.74658	202	137	1.81014	1.21401
Zfp940	-0.499437	0.11398	0.769064	2.89149	2.04415	87	59	0.93086	0.618202
Zfhx4	-0.499436	0.161399	0.877005	1.96089	1.38586	59	40	0.124728	0.083459
Ces2e	-0.499432	0.26819	0.9999	1.0303	0.727578	31	21	0.331602	0.220633
Dppa5a	-0.499432	0.26819	0.9999	1.0303	0.727578	31	21	1.4628	0.949925
Nlrp1a	-0.499432	0.26819	0.9999	1.0303	0.727578	31	21	0.227394	0.153625
Apobec2	-0.499051	0.0550483	0.537497	6.51416	4.60799	196	133	4.75359	3.18649
Tbc1d10c	-0.498709	0.0281191	0.372547	17.2825	12.2302	520	353	8.75901	5.8884
Tlr9	-0.498535	0.118332	0.781449	2.79178	1.97485	84	57	0.714692	0.48062
Myh4	-0.497566	0.123003	0.790579	2.69208	1.90556	81	55	0.39635	0.263676
Pnpla7	-0.497521	0.0203218	0.309291	40.7467	28.8606	1226	833	8.28851	5.61451
Aim2	-0.497355	0.0278287	0.370534	18.1466	12.8539	546	371	7.33623	7.01942
Acaa1b	-0.497313	0.0272233	0.366874	18.9775	13.4429	571	388	10.0215	6.72986
Lair1	-0.496984	0.0394359	0.448101	10.2698	7.27578	309	210	2.71922	1.73378
Ly86	-0.496583	0.0284704	0.375577	17.648	12.5074	531	361	13.8654	9.32968
Igfals	-0.49658	0.179231	0.907646	1.76148	1.24728	53	36	0.731057	0.490629
Zfp354b	-0.496524	0.128027	0.804262	2.59237	1.83627	78	53	0.935276	0.628524
Samsn1	-0.495253	0.0295949	0.383242	16.8504	11.9531	507	345	7.94623	5.35594
Hyal3	-0.494898	0.189513	0.920694	1.66177	1.17798	50	34	0.804023	0.610562
Zfp382	-0.494182	0.13929	0.830826	2.39296	1.69768	72	49	1.03398	0.715455
Tomt	-0.493004	0.200886	0.938152	1.56207	1.10869	47	32	0.486229	0.331782
Wfikkn2	-0.493004	0.200886	0.938152	1.56207	1.10869	47	32	0.389892	0.266042
Med27	-0.492604	0.033772	0.408586	13.9921	9.94357	421	287	9.84477	6.68714
Mthfd2	-0.492291	0.0435824	0.473122	9.50535	6.75608	286	195	4.26447	3.18951
Ahnak2	-0.492247	0.0240937	0.346304	29.0478	20.6494	874	596	5.47246	3.55755
Cap2	-0.491992	0.0417729	0.462231	10.1368	7.20649	305	208	2.48733	1.78549
Abca17	-0.491703	0.118166	0.781101	2.92472	2.07879	88	60	0.490572	0.329624
Ggt1	-0.491421	0.152496	0.858044	2.19354	1.5591	66	45	0.911861	0.691952
Cd52	-0.491236	0.0202213	0.30881	57.6636	41.0215	1735	1184	100.097	67.5847
Rpl27-ps3	-0.490591	0.0320794	0.400336	15.9198	11.3294	479	327	29.8889	20.1741
Serpinb10	-0.49038	0.0676823	0.594793	5.55033	3.94971	167	114	4.00185	2.66134
Atp1a3	-0.490144	0.0388002	0.444082	11.6324	8.28053	350	239	2.83804	1.9125
Coq8a	-0.490113	0.0257774	0.358407	25.8905	18.432	779	532	5.84737	3.97232
Hpx	-0.490051	0.0766123	0.636348	4.81915	3.43001	145	99	2.85414	1.93701
Prr15	-0.490051	0.0766123	0.636348	4.81915	3.43001	145	99	2.84318	1.92033
Fuom	-0.48995	0.0444513	0.477683	9.53859	6.79073	287	196	10.1802	6.62892
Lgals12	-0.489335	0.0477413	0.499357	8.7077	6.20174	262	179	2.89664	1.98848
Adamts20	-0.488938	0.0643008	0.579445	5.98239	4.26153	180	123	0.778587	0.52353
Fkbp5	-0.488386	0.0187292	0.297574	126.228	89.9772	3798	2597	31.7645	21.5115
Polr1e	-0.488188	0.0560556	0.540529	7.14563	5.09305	215	147	2.32447	1.70069
Gnrh1	-0.487815	0.0939837	0.701466	3.88855	2.77173	117	80	7.65577	5.14267
Chrnb2	-0.487691	0.0613568	0.564884	6.41445	4.57335	193	132	1.05901	0.700687
Parvg	-0.486799	0.0303527	0.388476	19.2766	13.7547	580	397	6.61031	4.48103
Gpat3	-0.486667	0.0398079	0.450511	11.7986	8.41912	355	243	4.09581	3.00759
Ptcd3	-0.486334	0.0245778	0.350222	33.734	24.0794	1015	695	11.7006	7.96032
P2ry1	-0.485918	0.0499626	0.513581	8.54152	6.0978	257	176	2.43765	1.49834
Alkal1	-0.48556	0.243428	0.981878	1.26295	0.900811	38	26	1.14101	0.776619
Hsd17b14	-0.48556	0.243428	0.981878	1.26295	0.900811	38	26	0.800998	0.560272
Vwc2	-0.48556	0.243428	0.981878	1.26295	0.900811	38	26	0.318553	0.210507
Dok2	-0.485369	0.0350316	0.418386	14.9892	10.7058	451	309	7.44001	5.05047
Slco2b1	-0.485174	0.0284738	0.375577	23.2316	16.5957	699	479	4.77598	3.21094
Zfp953	-0.484998	0.0512616	0.518859	8.34211	5.95921	251	172	1.5855	1.07861
Rhou	-0.484927	0.023855	0.343867	39.6167	28.3063	1192	817	10.4833	7.10661
Prss12	-0.483742	0.0560656	0.540529	7.51122	5.37022	226	155	2.57563	1.74599
Ifi205	-0.483467	0.0465887	0.492066	9.738	6.96396	293	201	5.37418	3.65289
Kcnj2	-0.4833	0.0222483	0.329633	58.4612	41.8184	1759	1207	9.57842	6.5071
Areg	-0.482915	0.0454781	0.483879	10.1701	7.27578	306	210	7.4666	5.05045
E2f7	-0.482676	0.0773713	0.637138	5.08503	3.63789	153	105	0.875709	0.616688
Prkcq	-0.482668	0.038275	0.441555	13.4604	9.63175	405	278	3.34395	2.27377
Tssk6	-0.482243	0.261267	0.9999	1.16324	0.831518	35	24	0.76797	0.507033
Card9	-0.482126	0.0307414	0.390291	21.0048	15.0366	632	434	9.74421	6.68078
Ggt7	-0.481843	0.0791663	0.646036	4.98532	3.5686	150	103	1.69271	1.14555
Mrps22	-0.481192	0.045836	0.486946	10.303	7.37972	310	213	7.66097	5.21713
Igsf9b	-0.481013	0.0372514	0.435134	14.5571	10.4286	438	301	0.804988	0.546624
AI606181	-0.480935	0.0336525	0.408129	17.7478	12.7153	534	367	5.66093	3.8486
Oas1g	-0.479503	0.0667678	0.589642	6.28151	4.50406	189	130	3.12431	2.16488
Mkrn3	-0.479446	0.166329	0.884005	2.12707	1.52445	64	44	0.742525	0.49987
Polr3c	-0.4791	0.0266979	0.36541	33.9999	24.3912	1023	704	13.4588	9.23154
Fyb	-0.478856	0.0290106	0.378968	26.6549	19.1249	802	552	9.42457	6.32289
Hibch	-0.47876	0.0322618	0.400336	20.4731	14.6901	616	424	10.3629	7.04488
Upp1	-0.478643	0.0471645	0.496459	10.2365	7.34507	308	212	7.3864	4.99061
Kri1	-0.477019	0.0302714	0.388292	25.126	18.0509	756	521	8.64704	5.87541
Amigo3	-0.476876	0.0528074	0.527543	8.87388	6.37497	267	184	3.10989	2.12152
Trmo	-0.476473	0.0720795	0.615981	5.88268	4.22688	177	122	3.33341	2.25287
Krt10	-0.476067	0.113431	0.768275	3.42326	2.45991	103	71	1.84116	1.07982
Mcoln3	-0.476066	0.0613603	0.564884	7.27857	5.23163	219	151	2.3177	1.68577
Klhl6	-0.475653	0.0275758	0.36904	34.9305	25.1188	1051	725	13.8661	9.34722
Cd86	-0.475487	0.0431011	0.470294	12.4301	8.93882	374	258	4.55364	3.06918
Lat2	-0.474914	0.0483585	0.504044	10.4027	7.48366	313	216	5.89202	3.92065
Pparg	-0.474606	0.0373974	0.435534	16.4183	11.8145	494	341	7.86075	5.22352
Pet100	-0.474577	0.0461384	0.489382	11.2668	8.1073	339	234	9.14729	6.71744
C1qb	-0.474017	0.0267422	0.365681	42.1094	30.3158	1267	875	34.5325	23.5808
Gpr171	-0.473922	0.0766677	0.636348	5.58356	4.019	168	116	2.2386	1.52481
Mki67	-0.473845	0.025685	0.357649	50.7174	36.5175	1526	1054	4.49749	3.07341
Bcl2a1a	-0.47359	0.051346	0.519208	9.67153	6.96396	291	201	10.5172	7.1906
AA467197	-0.473476	0.0897271	0.684149	4.61973	3.32607	139	96	5.44659	3.67347
Knl1	-0.473224	0.0835487	0.661868	5.0518	3.63789	152	105	0.587033	0.395046
F11	-0.472648	0.237803	0.972951	1.39589	1.00475	42	29	0.552769	0.373474
Prkcb	-0.472098	0.0453578	0.483589	12.0645	8.69629	363	251	3.38475	2.23131
Impa2	-0.472067	0.0800678	0.650005	5.38415	3.88042	162	112	2.88756	1.97553
Cdt1	-0.471804	0.0490195	0.508091	10.6686	7.69154	321	222	4.3483	2.96979
Zfp870	-0.471252	0.0472245	0.496741	11.433	8.24589	344	238	1.98583	1.35797
Rin1	-0.470325	0.0470788	0.495907	11.6657	8.41912	351	243	2.86087	1.9399
Mpzl3	-0.46971	0.0542099	0.532629	9.40565	6.79073	283	196	2.50147	1.68677
Hcst	-0.469135	0.0803276	0.65113	5.51709	3.98436	166	115	11.0916	7.83442
Spink5	-0.468782	0.0509427	0.51794	10.5024	7.5876	316	219	1.95598	1.34168
Spsb4	-0.468714	0.254451	0.991268	1.29618	0.935458	39	27	0.416554	0.288789
Gpr183	-0.467921	0.0878503	0.678099	4.98532	3.60324	150	104	1.51078	1.0336
Cybb	-0.467805	0.0258866	0.359589	73.2178	52.94	2203	1528	13.7478	9.5157
Miip	-0.467049	0.0314697	0.394987	31.2746	22.6242	941	653	15.2936	10.5135
Alox15	-0.4669	0.0719826	0.615901	6.51416	4.71193	196	136	2.40299	1.64693
Ripk3	-0.466858	0.0559045	0.540333	9.33917	6.75608	281	195	4.3556	3.00928
Mtfr2	-0.466809	0.18162	0.910619	2.0606	1.4898	62	43	0.918104	0.630223
Bco2	-0.465934	0.141577	0.834406	2.82502	2.04415	85	59	1.17827	0.80531
Isg15	-0.465868	0.0326397	0.401398	29.0478	21.0305	874	607	34.2478	23.5316
Syt6	-0.465827	0.218399	0.955371	1.62854	1.17798	49	34	0.327935	0.223476
Eomes	-0.465108	0.16268	0.880348	2.39296	1.73233	72	50	0.631782	0.45565
Myl3	-0.464142	0.0410083	0.457849	17.0166	12.3342	512	356	16.1786	11.152
Cdh23	-0.464139	0.273235	0.9999	1.19648	0.866164	36	25	0.09452	0.064408
Kcnk7	-0.464139	0.273235	0.9999	1.19648	0.866164	36	25	0.856598	0.578934
Slc22a12	-0.464139	0.273235	0.9999	1.19648	0.866164	36	25	0.474844	0.322689
Bora	-0.4641	0.0700205	0.607166	6.97945	5.0584	210	146	2.32586	1.59503
Oas1b	-0.463639	0.0538888	0.531202	10.3695	7.51831	312	217	5.02191	3.44879
Cd3d	-0.463195	0.0777567	0.639252	6.11533	4.43476	184	128	3.43014	2.31302
Rbm3	-0.462848	0.0247884	0.351208	234.177	169.907	7046	4904	147.856	95.6113
Ercc6l	-0.462817	0.135177	0.822357	3.05767	2.21738	92	64	0.51189	0.354252
Hhipl1	-0.462817	0.135177	0.822357	3.05767	2.21738	92	64	0.5223	0.358969
Cldn15	-0.46279	0.0535869	0.529689	10.6021	7.69154	319	222	5.08893	3.50204
Pygl	-0.462449	0.0275821	0.36904	73.949	53.6675	2225	1549	23.3274	16.0726
Soat2	-0.462009	0.124937	0.793771	3.39002	2.45991	102	71	1.3547	0.941671
Siglecf	-0.461489	0.0490981	0.508553	12.5963	9.1467	379	264	4.30438	3.00862
Fras1	-0.461289	0.0607878	0.564161	8.87388	6.44426	267	186	0.498495	0.342707
Cmah	-0.461125	0.0322563	0.400336	36.3929	26.4353	1095	763	4.63893	2.34894
Fbxw10	-0.460771	0.140529	0.833986	2.95796	2.14809	89	62	0.781278	0.538255
Slfn9	-0.460495	0.075275	0.632811	6.58063	4.78123	198	138	1.02758	0.730707
Haao	-0.46032	0.102717	0.730789	4.38709	3.18749	132	92	3.20108	2.20337
Abca13	-0.458754	0.294567	0.9999	1.09677	0.796871	33	23	0.060788	0.041495
Shisa9	-0.458754	0.294567	0.9999	1.09677	0.796871	33	23	0.223842	0.150772
Vstm2a	-0.458754	0.294567	0.9999	1.09677	0.796871	33	23	0.314891	0.256636
Myl7	-0.458423	0.0323897	0.400336	40.5141	29.4842	1219	851	61.2338	42.334
Pilra	-0.458415	0.0454375	0.483879	15.521	11.2948	467	326	5.38742	3.74894
Tgfbi	-0.458339	0.0276711	0.369568	109.012	79.3407	3280	2290	35.6983	24.6844
Il21r	-0.458331	0.0755151	0.634471	6.71357	4.88517	202	141	2.4022	1.68316
Hk3	-0.458263	0.0560113	0.540529	10.5689	7.69154	318	222	2.92703	2.03183
Csf2rb2	-0.457604	0.0434256	0.472172	17.4154	12.6806	524	366	3.36461	2.32944
F3	-0.45696	0.0283022	0.374308	102.964	75.0098	3098	2165	49.3149	33.9412
Tmem106a	-0.456666	0.0398372	0.450511	21.9687	16.0067	661	462	8.95283	6.20396
Nckap1l	-0.456593	0.0297916	0.384549	70.559	51.4155	2123	1484	13.3423	9.23295
Coro1a	-0.456339	0.0272056	0.366874	186.252	135.745	5604	3918	100.388	69.0578
Has1	-0.455622	0.105506	0.740002	4.42032	3.22213	133	93	1.87428	1.29484
Rdh14	-0.455135	0.041355	0.460341	20.8054	15.1752	626	438	12.5415	8.66768
Slc7a11	-0.45504	0.0594039	0.558622	10.0704	7.34507	303	212	0.972258	0.669633
Slc27a1	-0.453987	0.0306095	0.389299	72.5199	52.94	2182	1528	26.4708	17.731
Tsen15	-0.453972	0.0485373	0.505555	14.8563	10.8444	447	313	11.6803	8.09658
Cdk5r1	-0.453735	0.159116	0.869264	2.65884	1.94021	80	56	0.571816	0.393264
Dffb	-0.453229	0.0552098	0.537497	11.7654	8.59235	354	248	5.08401	3.60709
Fos	-0.453067	0.0327901	0.402325	51.083	37.3144	1537	1077	21.6134	14.9966
Cbr4	-0.452916	0.0511454	0.518744	13.6598	9.97821	411	288	2.96362	2.15038
Cpne7	-0.452887	0.265316	0.9999	1.32942	0.970104	40	28	0.488618	0.334714
Fam49b	-0.452029	0.0309935	0.391877	78.5355	57.4094	2363	1657	21.4327	19.5877
Smpd3	-0.451948	0.0573477	0.547778	11.2336	8.21124	338	237	1.94893	1.34779
Aste1	-0.451741	0.0706759	0.610681	8.00975	5.85527	241	169	3.18712	1.94837
St6galnac5	-0.451033	0.166311	0.884005	2.55913	1.87092	77	54	0.401487	0.278863
Ap4e1	-0.450978	0.0361344	0.427965	36.6588	26.8165	1103	774	7.57481	5.43072
Sh2d4b	-0.449979	0.132581	0.814878	3.45649	2.5292	104	73	1.41434	0.977624
Nmral1	-0.449491	0.143809	0.841061	3.12414	2.28667	94	66	1.3134	0.852041
Asf1b	-0.449359	0.111458	0.76031	4.35385	3.18749	131	92	2.15664	1.4957
Lgals4	-0.448925	0.0431444	0.470422	22.1348	16.2146	666	468	15.8936	11.3821
Zfp9	-0.448824	0.0595436	0.558877	11.0674	8.1073	333	234	2.48163	1.72794
Ceacam16	-0.448777	0.241607	0.981135	1.56207	1.14334	47	33	0.840181	0.591736
Foxp3	-0.448777	0.241607	0.981135	1.56207	1.14334	47	33	0.353595	0.270781
Myoz2	-0.448238	0.0567665	0.544924	12.1974	8.93882	367	258	9.20558	6.39427
Gtse1	-0.447813	0.137431	0.824976	3.35679	2.45991	101	71	1.08994	0.756695
Klf10	-0.447411	0.0325973	0.401298	81.2608	59.5921	2445	1720	23.8048	16.5805
Etv4	-0.447216	0.284988	0.9999	1.22971	0.900811	37	26	0.446369	0.299942
Ncoa4	-0.446181	0.0325955	0.401298	92.0956	67.5955	2771	1951	22.8749	15.8025
Pde3b	-0.446025	0.0407143	0.45662	28.9814	21.273	872	614	3.93216	2.74045
Irf7	-0.445788	0.0384879	0.44272	35.9608	26.4007	1082	762	15.6818	11.3518
Zfp459	-0.445737	0.222042	0.96012	1.79472	1.31657	54	38	0.471957	0.327404
Taf1c	-0.445507	0.0520922	0.523001	15.2883	11.2255	460	324	4.16346	2.92715
Nhp2	-0.445335	0.0416528	0.461447	27.5522	20.2336	829	584	23.566	16.4368
Mapk10	-0.444966	0.182551	0.910619	2.35972	1.73233	71	50	0.330974	0.205224
Cngb1	-0.44374	0.25783	0.996617	1.46236	1.07404	44	31	0.305316	0.391007
Myom1	-0.443608	0.038883	0.4441	38.1211	28.0291	1147	809	6.36334	4.33967
Tuba4a	-0.443378	0.0342202	0.411016	80.5628	59.2456	2424	1710	26.3676	18.2453
Slfn3	-0.443206	0.171747	0.897264	2.59237	1.90556	78	55	1.19225	0.851854
Pwp2	-0.443011	0.0480208	0.501576	19.6422	14.4476	591	417	4.52562	3.15851
Wnk2	-0.442189	0.0854586	0.667239	6.78004	4.98911	204	144	1.07374	0.694044
Kin	-0.442048	0.0465417	0.492066	21.9354	16.1453	660	466	13.2783	9.28524
Traf3ip3	-0.441723	0.0586811	0.553922	12.8954	9.49316	388	274	8.5309	5.23765
Stc2	-0.441349	0.101795	0.729225	5.31768	3.91506	160	113	1.20327	0.837897
Btg1	-0.440866	0.0323681	0.400336	251.094	184.978	7555	5339	47.3831	32.287
Rrp12	-0.440162	0.0534939	0.529469	16.2189	11.9531	488	345	3.34968	2.33982
Lsm8	-0.439805	0.0493156	0.50908	19.9745	14.7248	601	425	22.0743	15.4504
Fam213a	-0.439467	0.0353775	0.421504	89.8355	66.2443	2703	1912	57.4973	40.2383
Fes	-0.438399	0.0371207	0.434289	67.4681	49.7871	2030	1437	18.3896	12.7795
Nudt15	-0.43799	0.276019	0.9999	1.36266	1.00475	41	29	0.464811	0.320754
Slc3a1	-0.43799	0.276019	0.9999	1.36266	1.00475	41	29	0.514398	0.363638
Pkd1l3	-0.437732	0.160451	0.872818	2.95796	2.18273	89	63	0.396882	0.300046
Casq1	-0.436969	0.129268	0.807384	3.98826	2.94496	120	85	1.9167	1.34282
Gbp8	-0.436791	0.0672938	0.592798	10.8348	8.00336	326	231	3.97602	2.75405
Lrch2	-0.436608	0.188564	0.920694	2.39296	1.76698	72	51	0.431093	0.300325
Prss53	-0.436057	0.145461	0.842635	3.42326	2.5292	103	73	1.42847	0.997355
AC154141.1	-0.435616	0.177187	0.907646	2.6256	1.94021	79	56	0.561869	0.392957
Ydjc	-0.435616	0.177187	0.907646	2.6256	1.94021	79	56	1.33724	0.990777
Lcp2	-0.434959	0.0485933	0.505785	24.0293	17.7737	723	513	6.00382	4.21075
Aloxe3	-0.434792	0.230058	0.965238	1.82795	1.35122	55	39	0.536066	0.372585
Cnga2	-0.434781	0.0988852	0.71776	5.94915	4.40012	179	127	1.73034	1.21298
Srgn	-0.434482	0.0354498	0.422028	184.856	136.785	5562	3948	161.587	111.665
Dhtkd1	-0.434359	0.109527	0.752999	5.1515	3.81112	155	110	0.836983	0.585539
Mroh2a	-0.433987	0.0684694	0.599258	11.0009	8.14195	331	235	1.30037	0.914856
Mylk4	-0.433783	0.123888	0.792666	4.35385	3.22213	131	93	0.695592	0.489422
Fam111a	-0.433376	0.0437792	0.473877	37.2902	27.6133	1122	797	9.3116	6.76107
Zfp85	-0.433359	0.119713	0.783511	4.5865	3.39536	138	98	1.76755	1.26992
Fbln2	-0.433255	0.0580504	0.549964	15.7204	11.6412	473	336	2.95186	2.06034
Lsm11	-0.433025	0.0619878	0.568571	13.6598	10.1168	411	292	1.88862	1.32775
Grin3b	-0.432893	0.19808	0.9335	2.29325	1.69768	69	49	0.621048	0.430238
Hmgb2	-0.432716	0.0398824	0.45068	64.4436	47.743	1939	1378	22.4014	15.8566
Trim30a	-0.432573	0.0407779	0.456645	56.3009	41.7145	1694	1204	13.3216	9.36795
Zbtb49	-0.432514	0.07089	0.611822	10.5689	7.83013	318	226	4.13855	2.66907
Afmid	-0.432311	0.109209	0.751547	5.28444	3.91506	159	113	2.30975	1.56173
Trib3	-0.431281	0.0986348	0.71713	6.21504	4.60799	187	133	2.72849	1.91326
Zcchc4	-0.430035	0.0562611	0.541363	18.346	13.6161	552	393	5.54195	3.77243
Phkg2	-0.428896	0.0465044	0.492066	35.4955	26.366	1068	761	19.3202	13.5459
Nlgn3	-0.428851	0.208455	0.947797	2.19354	1.62839	66	47	0.228695	0.161415
Srfbp1	-0.428359	0.0796758	0.648687	9.13976	6.79073	275	196	5.55516	3.92694
Hacd4	-0.428323	0.0531506	0.529469	22.5669	16.7689	679	484	4.35579	3.07183
Arrdc2	-0.428236	0.0474694	0.498435	33.5679	24.9455	1010	720	12.7098	8.96337
Nup54	-0.428194	0.0553545	0.537497	20.1407	14.9673	606	432	7.729	5.51778
Nupr1l	-0.428028	0.172259	0.897674	2.89149	2.14809	87	62	2.47663	1.72137
Rad9b	-0.426941	0.118105	0.781101	4.98532	3.70718	150	107	2.65792	2.06085
Prim1	-0.426533	0.0961546	0.707745	6.84651	5.09305	206	147	3.84309	2.72512
Poc1a	-0.426497	0.0941942	0.701863	7.07916	5.26628	213	152	3.05108	1.97615
Cycs	-0.425288	0.0423825	0.465621	77.3722	57.6173	2328	1663	22.1048	15.6216
Col11a2	-0.425128	0.0981189	0.714329	6.74681	5.02375	203	145	1.00317	0.707592
Fcrl1	-0.425092	0.105231	0.738449	6.04886	4.50406	182	130	2.89595	1.96667
Myoz1	-0.424965	0.130038	0.809354	4.42032	3.29142	133	95	3.03715	2.14623
Cd48	-0.42489	0.0561259	0.54076	21.304	15.8681	641	458	16.0138	11.3202
Adamts7	-0.424746	0.169951	0.895098	3.02443	2.25203	91	65	0.504604	0.345877
Akr1c13	-0.424103	0.0847328	0.665407	8.74094	6.51356	263	188	6.41076	4.48778
Zfp729b	-0.423968	0.065845	0.588048	14.4574	10.7751	435	311	2.66331	1.88403
Ffar2	-0.423941	0.286558	0.9999	1.39589	1.0394	42	30	0.556626	0.374793
Gp5	-0.423898	0.0922613	0.69532	7.57769	5.64739	228	163	3.06905	2.17034
Lbhd1	-0.423811	0.0690316	0.60241	13.0615	9.73569	393	281	3.68133	2.60605
Casp1	-0.423182	0.0680301	0.597045	13.6598	10.1861	411	294	8.12233	5.76133
Ndufa3	-0.423177	0.046615	0.492066	47.5268	35.4434	1430	1023	85.9316	59.2268
Nanp	-0.423001	0.124806	0.793621	4.78591	3.5686	144	103	3.04281	2.15282
Ddit4	-0.422397	0.0434757	0.472307	82.557	61.6016	2484	1778	41.9623	29.7294
Zfp428	-0.42222	0.151974	0.85633	3.62267	2.70243	109	78	2.73333	1.92702
Rgs19	-0.422172	0.0554482	0.537933	24.0957	17.9816	725	519	15.6128	10.9216
Slc6a2	-0.4221	0.0416485	0.461447	141.218	105.395	4249	3042	20.3658	14.4296
Efcab11	-0.421999	0.159387	0.869569	3.39002	2.5292	102	73	1.49902	1.01988
Mfrp	-0.421999	0.159387	0.869569	3.39002	2.5292	102	73	0.69754	0.496097
Sfxn1	-0.421723	0.0507269	0.517511	34.0664	25.4306	1025	734	10.9215	7.74106
Tma16	-0.421264	0.0957558	0.705507	7.37828	5.50881	222	159	1.62799	1.08471
Card6	-0.420725	0.0675005	0.593984	14.6569	10.9483	441	316	2.29561	1.69095
Rbbp8	-0.420281	0.0562313	0.541363	24.5278	18.328	738	529	6.04803	4.28414
Cdca2	-0.419791	0.150462	0.8539	3.75561	2.80637	113	81	0.916312	0.688384
Setmar	-0.419791	0.150462	0.8539	3.75561	2.80637	113	81	2.03566	1.47206
Pcnx2	-0.419602	0.232236	0.965616	1.99413	1.4898	60	43	0.243821	0.172461
Timd4	-0.419602	0.232236	0.965616	1.99413	1.4898	60	43	0.816962	0.576178
Kif1a	-0.419551	0.0814187	0.656175	10.1036	7.55295	304	218	1.29628	1.12792
Bend6	-0.418835	0.252649	0.991203	1.76148	1.31657	53	38	0.632483	0.446179
Stk17b	-0.41832	0.0445274	0.478156	103.761	77.643	3122	2241	28.197	20.0025
Elp4	-0.418225	0.0920006	0.694042	8.2424	6.16709	248	178	2.40634	1.71384
Lyl1	-0.417725	0.0663509	0.589368	16.3851	12.2649	493	354	8.10857	5.76642
Zfp788	-0.417631	0.0576182	0.548754	24.7604	18.5359	745	535	6.82185	5.03599
Tgm1	-0.41756	0.0973411	0.711935	7.54446	5.64739	227	163	2.35741	1.66771
C1qc	-0.416929	0.0547887	0.535843	30.5767	22.9014	920	661	22.6781	16.1281
Hcar1	-0.416479	0.307845	0.9999	1.29618	0.970104	39	28	0.349604	0.243051
Glyctk	-0.416466	0.210703	0.947797	2.35972	1.76698	71	51	0.495451	0.34862
Sgo1	-0.416466	0.210703	0.947797	2.35972	1.76698	71	51	0.575397	0.411301
Med18	-0.416458	0.136241	0.823025	4.48679	3.36072	135	97	2.54016	1.74437
Gimap7	-0.415809	0.172311	0.897674	3.19061	2.39061	96	69	2.22109	1.58966
Adpgk	-0.41573	0.0538503	0.531202	34.6646	25.9849	1043	750	12.4855	8.88461
Ptprc	-0.414979	0.0443045	0.477137	203.9	152.93	6135	4414	38.1118	27.4618
Taf1a	-0.414781	0.0583751	0.552082	26.1896	19.6446	788	567	18.5732	13.2219
Gpr65	-0.414672	0.095152	0.703821	8.17593	6.13244	246	177	3.52117	2.50578
Phyhip	-0.414534	0.346355	0.9999	1.06354	0.796871	32	23	0.327761	0.232237
Srrd	-0.414358	0.0969607	0.710869	7.94328	5.95921	239	172	6.56087	4.64895
Cdh19	-0.413129	0.206547	0.946741	2.49266	1.87092	75	54	0.562444	0.400532
Epor	-0.412956	0.134287	0.820981	4.75268	3.5686	143	103	2.62548	1.87308
AA386476	-0.412723	0.268871	0.9999	1.66177	1.24728	50	36	0.925851	0.626448
Mlip	-0.412723	0.268871	0.9999	1.66177	1.24728	50	36	0.791953	0.505059
Twistnb	-0.412675	0.0622858	0.569902	22.6001	16.9768	680	490	4.66038	3.32123
Rps2-ps6	-0.412478	0.0850301	0.666138	10.4692	7.86477	315	227	14.0002	9.96093
Ptger2	-0.412399	0.0967121	0.709746	8.20917	6.16709	247	178	1.98136	1.41382
Nup210l	-0.411952	0.159814	0.87126	3.68914	2.77173	111	80	0.570194	0.410142
Cd1d1	-0.411815	0.0760912	0.635734	13.4604	10.1168	405	292	6.15846	4.38968
Fhl2	-0.411676	0.0783607	0.641762	12.6295	9.49316	380	274	7.51801	5.2959
Clec7a	-0.411447	0.0522035	0.523001	51.9803	39.0813	1564	1128	21.0975	14.9258
Fcf1	-0.411139	0.0625099	0.570551	23.4975	17.6698	707	510	27.9632	19.9592
Xndc1	-0.411004	0.0769072	0.636348	13.3607	10.0475	402	290	4.33919	3.88874
Gchfr	-0.41067	0.296929	0.9999	1.42913	1.07404	43	31	1.96935	1.36893
Pycard	-0.410644	0.0692047	0.602862	17.5483	13.2003	528	381	4.11901	2.94459
Prosc	-0.410497	0.0501761	0.514147	75.4778	56.7857	2271	1639	16.0013	11.4219
Prkar2b	-0.409992	0.0508562	0.51794	70.5257	53.0786	2122	1532	19.6542	14.6349
Ccdc88b	-0.409867	0.0573688	0.547778	34.432	25.9156	1036	748	6.1925	4.42271
Amy1	-0.409579	0.0661836	0.589177	20.5728	15.487	619	447	10.4257	7.59007
Hmox1	-0.409406	0.0519613	0.523001	62.5824	47.1193	1883	1360	35.5735	25.4383
Pi16	-0.409279	0.0618155	0.56804	26.0899	19.6446	785	567	8.66106	6.20238
Jaml	-0.408722	0.0820493	0.657976	12.0977	9.11205	364	263	4.41536	3.1783
Adap1	-0.408713	0.0718802	0.615901	16.651	12.5421	501	362	5.80733	4.14568
Clec4b1	-0.408381	0.261023	0.9999	1.79472	1.35122	54	39	2.15292	1.517
Angptl4	-0.408369	0.0520834	0.523001	67.1357	50.584	2020	1460	19.614	15.7896
Lrg1	-0.408349	0.0522124	0.523001	65.9392	49.6832	1984	1434	43.5389	31.1539
Il18bp	-0.408118	0.0928357	0.697437	9.47212	7.13719	285	206	3.88581	2.65263
Pdgfc	-0.408059	0.156331	0.862392	3.95502	2.97961	119	86	1.00209	0.889778
Btbd17	-0.407826	0.331967	0.9999	1.19648	0.900811	36	26	0.61832	0.42945
Dmrt3	-0.407826	0.331967	0.9999	1.19648	0.900811	36	26	0.439079	0.316136
Hoxa1	-0.407826	0.331967	0.9999	1.19648	0.900811	36	26	0.471023	0.33992
Wfikkn1	-0.407027	0.13074	0.811274	5.28444	3.98436	159	115	2.37005	1.69553
Catsper2	-0.406981	0.163746	0.881097	3.72238	2.80637	112	81	1.44804	1.01721
Podn	-0.4064	0.06396	0.57845	25.6246	19.3328	771	558	7.37261	5.34695
Krt79	-0.406188	0.066221	0.589177	22.866	17.254	688	498	9.7211	6.96352
Apobec1	-0.406148	0.0647124	0.581748	24.7937	18.7092	746	540	11.3013	8.19099
Irak3	-0.40614	0.0898199	0.68444	10.4692	7.89942	315	228	3.02299	2.16255
Mctp2	-0.405878	0.0821902	0.657976	12.7624	9.63175	384	278	2.01769	1.4035
Adamts4	-0.405865	0.286932	0.9999	1.56207	1.17798	47	34	0.31261	0.225342
Pnpla2	-0.405522	0.0499047	0.513581	161.724	122.095	4866	3524	65.9612	39.6237
Nup35	-0.404853	0.0897357	0.684149	10.7351	8.1073	323	234	6.13882	4.40393
Pcgf1	-0.4044	0.0910338	0.690162	10.5024	7.93407	316	229	10.6409	7.88764
E2f8	-0.404367	0.181457	0.910619	3.25708	2.45991	98	71	0.781743	0.563481
Metap1d	-0.404334	0.0747079	0.63089	16.7839	12.6806	505	366	11.3299	8.11127
Zfp943	-0.404286	0.0630875	0.574224	29.3469	22.1738	883	640	10.2942	7.39062
Ptpn22	-0.40402	0.0685735	0.599817	21.869	16.5264	658	477	7.10378	5.08671
Pigh	-0.40381	0.0822856	0.657976	13.2942	10.0475	400	290	4.89829	3.51782
Racgap1	-0.403693	0.081444	0.656175	13.6598	10.3247	411	298	4.10563	2.96787
Perm1	-0.403244	0.11038	0.757117	7.37828	5.5781	222	161	1.68459	1.2041
Jade2	-0.403197	0.0548513	0.536104	69.8278	52.8014	2101	1524	9.94105	7.13449
B4galt4	-0.402282	0.059808	0.560291	41.5776	31.4591	1251	908	17.3517	11.9645
Mpeg1	-0.402014	0.0509412	0.51794	249	188.443	7492	5439	51.2455	36.8283
Cdh3	-0.401824	0.277757	0.9999	1.69501	1.28192	51	37	0.343677	0.244525
Ckm	-0.401441	0.0563825	0.542182	65.0751	49.2674	1958	1422	21.1736	15.2219
Rab32	-0.40124	0.0737554	0.625346	18.9442	14.3437	570	414	7.97725	5.68909
Bex1	-0.401108	0.223244	0.962039	2.42619	1.83627	73	53	2.48742	1.78688
Zfp383	-0.400245	0.087125	0.674947	12.5298	9.49316	377	274	3.98902	3.02477
Fcho1	-0.399817	0.093309	0.698421	10.8348	8.21124	326	237	3.33002	2.30943
Swsap1	-0.39931	0.0824718	0.659111	14.6236	11.0869	440	320	7.08723	5.09884
Trim14	-0.39923	0.101785	0.729225	9.13976	6.92932	275	200	5.2214	3.87341
Prmt8	-0.399019	0.0648836	0.582584	32.8034	24.8762	987	718	10.7368	7.73161
Ppfia4	-0.398704	0.0946072	0.702601	10.7351	8.14195	323	235	1.57829	1.40322
Hmgcs2	-0.398266	0.0600503	0.56114	52.5121	39.8436	1580	1150	14.2374	10.2516
Tesc	-0.398113	0.307132	0.9999	1.46236	1.10869	44	32	1.25564	0.897409
Axdnd1	-0.397672	0.359484	0.9999	1.09677	0.831518	33	24	0.267821	0.196178
Pdcd1	-0.397672	0.359484	0.9999	1.09677	0.831518	33	24	0.491692	0.360458
Nmrk1	-0.397606	0.113661	0.768708	7.57769	5.75133	228	166	4.39049	3.03911
Heatr6	-0.397587	0.0671405	0.591798	30.0781	22.8321	905	659	4.77959	3.44091
Myd88	-0.397301	0.0589402	0.555663	65.208	49.51	1962	1429	29.6756	21.3903
Rspo1	-0.397192	0.0929059	0.697613	11.4995	8.73094	346	252	5.59234	4.0264
Slc7a5	-0.397045	0.0817979	0.657448	15.7869	11.9877	475	346	3.99877	2.88385
Slc38a4	-0.395268	0.0613725	0.564884	56.3674	42.8578	1696	1237	12.7878	9.23331
Spryd4	-0.395164	0.106985	0.744453	8.84064	6.72144	266	194	4.96892	3.59711
Ankrd37	-0.394187	0.149135	0.850201	4.91885	3.74183	148	108	4.76773	3.39501
Pcdhgc5	-0.394187	0.149135	0.850201	4.91885	3.74183	148	108	0.920918	0.668359
Gatm	-0.393939	0.135823	0.822609	5.78298	4.40012	174	127	2.15113	1.55279
Mcoln2	-0.393797	0.229478	0.965238	2.45943	1.87092	74	54	0.999768	0.693033
Plcxd2	-0.392619	0.129299	0.807384	6.41445	4.88517	193	141	0.797921	0.579345
Anxa9	-0.392608	0.120699	0.785595	7.27857	5.54345	219	160	3.70425	2.5215
Sbno2	-0.392224	0.0577828	0.549268	165.878	126.391	4991	3648	32.8621	23.8148
Fst	-0.392156	0.146543	0.843499	5.18474	3.94971	156	114	1.87159	1.37173
Trex1	-0.392156	0.146543	0.843499	5.18474	3.94971	156	114	4.30602	3.15021
Zfp87	-0.391955	0.094683	0.702814	12.2307	9.31993	368	269	5.25787	3.90525
Gins2	-0.391554	0.0945876	0.702601	12.3636	9.42387	372	272	2.82113	2.04221
Nmb	-0.391217	0.145319	0.842635	5.31768	4.05365	160	117	6.79337	4.90795
Klrd1	-0.390825	0.112697	0.765469	8.54152	6.51356	257	188	8.97526	6.44533
Ccl17	-0.390648	0.0973448	0.711935	11.7654	8.97346	354	259	20.4144	14.7661
Akr1b8	-0.390484	0.0740485	0.627455	26.8875	20.5108	809	592	17.6568	12.779
Lcn2	-0.390318	0.059532	0.558877	140.32	107.058	4222	3090	136.823	99.1021
Zfp874b	-0.39006	0.0865797	0.67177	16.1192	12.2995	485	355	3.97834	2.81544
Fam110c	-0.390021	0.118661	0.78174	7.81034	5.95921	235	172	2.25474	1.62678
Hbq1b	-0.389976	0.219625	0.957046	2.72531	2.07879	82	60	4.27626	3.1039
Ccdc51	-0.389672	0.150731	0.854055	5.08503	3.88042	153	112	2.96524	2.13922
Cpne2	-0.389576	0.0841578	0.664471	17.7478	13.5468	534	391	6.75401	4.91339
Zfp429	-0.38956	0.122078	0.788434	7.44475	5.68204	224	164	3.26424	2.32519
Serpina3c	-0.389315	0.10218	0.729752	10.8015	8.24589	325	238	4.35059	3.15397
Zfp141	-0.389315	0.10218	0.729752	10.8015	8.24589	325	238	2.36813	1.72875
Serpina3m	-0.389306	0.182091	0.910619	3.72238	2.84102	112	82	1.99882	1.44038
Awat2	-0.389282	0.329836	0.9999	1.36266	1.0394	41	30	0.654436	0.430935
Hist1h4m	-0.389282	0.329836	0.9999	1.36266	1.0394	41	30	2.99576	2.18376
Sfxn5	-0.388191	0.0891922	0.683389	15.5542	11.8838	468	343	3.86459	2.9008
Pim1	-0.387866	0.0656223	0.586743	61.5189	47.0154	1851	1357	20.7973	15.0907
Rwdd3	-0.387808	0.124592	0.793583	7.34504	5.61275	221	162	5.19312	3.84224
Espl1	-0.387786	0.120473	0.78484	7.84358	5.99386	236	173	1.05154	0.762355
Slc25a30	-0.387767	0.116823	0.777559	8.34211	6.37497	251	184	4.36009	3.16454
Ncapd2	-0.386717	0.0834507	0.661613	19.8416	15.1752	597	438	3.85055	2.82282
Zfp850	-0.386253	0.153654	0.85924	5.11827	3.91506	154	113	1.08569	0.532057
Pbld1	-0.386215	0.317167	0.9999	1.4956	1.14334	45	33	0.663092	0.493925
Stox1	-0.385901	0.132163	0.81426	6.74681	5.16234	203	149	1.80654	1.43949
Armcx5	-0.385506	0.0943195	0.701863	14.258	10.9137	429	315	4.57002	3.32438
Plppr3	-0.385076	0.0887365	0.682113	17.1495	13.1311	516	379	5.03059	3.62516
Snip1	-0.384663	0.0807313	0.653257	23.9296	18.328	720	529	9.104	6.62038
Atad2	-0.384584	0.0746149	0.630462	33.8337	25.9156	1018	748	5.30816	3.85879
Zfp185	-0.384297	0.0895464	0.683939	17.0498	13.0618	513	377	4.2787	3.11032
Enc1	-0.383773	0.0803373	0.65113	25.2257	19.3328	759	558	4.74717	3.45304
B3gnt4	-0.383652	0.305677	0.9999	1.62854	1.24728	49	36	1.01647	0.731316
Dock11	-0.382862	0.0791887	0.646036	27.7849	21.3076	836	615	4.16297	2.83063
Avil	-0.38268	0.180916	0.910076	4.02149	3.08355	121	89	1.18643	0.928822
Fbxo5	-0.382267	0.132718	0.814878	7.04592	5.40487	212	156	3.23333	2.35173
Npff	-0.382179	0.155089	0.862392	5.28444	4.05365	159	117	8.68311	6.35943
Tmem268	-0.38175	0.0782796	0.641762	30.7428	23.5943	925	681	7.60887	5.70492
Kcnj12	-0.381479	0.295213	0.9999	1.76148	1.35122	53	39	0.6838	0.496105
Timp1	-0.381411	0.144746	0.841579	6.04886	4.64264	182	134	6.21457	4.51898
Pcdhb14	-0.381243	0.247957	0.986335	2.39296	1.83627	72	53	0.242653	0.176133
Coq3	-0.380766	0.120919	0.785656	8.7077	6.68679	262	193	2.92892	2.13116
Dennd1c	-0.380244	0.082884	0.660762	25.5249	19.61	768	566	9.03169	6.58482
Sbk3	-0.380098	0.190277	0.9226	3.78885	2.91031	114	84	1.08129	0.793895
Npat	-0.380088	0.0839465	0.663427	24.3949	18.7438	734	541	3.58744	2.61925
Gsr	-0.380085	0.0666703	0.589642	133.873	102.866	4028	2969	44.6776	32.5978
Ap3s1	-0.379665	0.0762674	0.636131	39.2179	30.1425	1180	870	23.3912	16.9805
Hmbs	-0.379527	0.0799409	0.649691	30.8758	23.7329	929	685	18.6923	13.8544
AC122335.3	-0.379128	0.355493	0.9999	1.26295	0.970104	38	28	0.178959	0.132418
Bin2	-0.379109	0.0799854	0.649691	31.4075	24.1487	945	697	13.7623	10.0422
Rps12-ps3	-0.378953	0.0662873	0.589177	194.095	149.257	5840	4308	350.545	255.956
Mtrf1l	-0.378591	0.118168	0.781101	9.50535	7.31043	286	211	3.27254	2.39185
Capn13	-0.378444	0.184742	0.914931	4.05473	3.11819	122	90	1.38304	1.00795
Slco5a1	-0.377184	0.200815	0.938152	3.5562	2.73708	107	79	0.372167	0.281495
Atrip	-0.377135	0.143879	0.841061	6.48092	4.98911	195	144	2.24099	1.62336
Lime1	-0.376283	0.0791177	0.646036	38.5864	29.7268	1161	858	17.7254	12.8553
Polr1b	-0.37626	0.0859602	0.669244	25.7243	19.8178	774	572	5.77515	4.1988
Abhd18	-0.375475	0.110903	0.758612	11.7321	9.04276	353	261	2.90546	2.16622
Apool	-0.375422	0.101465	0.728837	14.9227	11.5027	449	332	9.86034	7.21774
AA474408	-0.375318	0.261328	0.9999	2.29325	1.76698	69	51	0.604472	0.439793
Gk5	-0.374534	0.146204	0.843499	6.51416	5.02375	196	145	1.45477	0.952738
Inha	-0.374534	0.146204	0.843499	6.51416	5.02375	196	145	3.93942	2.8835
Dnah17	-0.374483	0.112728	0.765469	11.4995	8.86952	346	256	0.683338	0.499968
Gpr88	-0.374202	0.254418	0.991268	2.42619	1.87092	73	54	0.639894	0.45101
Rab44	-0.374183	0.084634	0.664981	30.1778	23.2825	908	672	6.54723	4.7967
Hpf1	-0.374095	0.0914017	0.691896	21.869	16.8729	658	487	17.2768	12.7824
Samd14	-0.374087	0.106586	0.743693	13.4271	10.3593	404	299	3.60379	2.64225
CT010498.2	-0.373679	0.18588	0.916303	4.22091	3.25678	127	94	2.26894	1.66201
Atl1	-0.373605	0.0943061	0.701863	19.8416	15.3138	597	442	3.43497	2.513
Arsj	-0.373327	0.314848	0.9999	1.66177	1.28192	50	37	0.383978	0.279212
Fdx1l	-0.373032	0.122253	0.788434	9.738	7.51831	293	217	10.6935	7.81884
Sh2d1b1	-0.373032	0.122253	0.788434	9.738	7.51831	293	217	3.40833	2.5033
Fcrls	-0.372684	0.150928	0.854055	6.28151	4.85052	189	140	2.45757	1.801
Pkib	-0.372684	0.150928	0.854055	6.28151	4.85052	189	140	1.06745	0.777562
Zfp580	-0.372636	0.163688	0.881097	5.38415	4.15759	162	120	4.56124	3.25716
Rps13	-0.372022	0.0709621	0.612089	229.126	177.044	6894	5110	303.539	213.067
Myot	-0.371585	0.176331	0.906827	4.75268	3.67254	143	106	1.92467	1.41299
Cand2	-0.371487	0.236461	0.971235	2.82502	2.18273	85	63	0.45987	0.33721
Isoc2a	-0.37134	0.0868243	0.672968	30.4769	23.5597	917	680	12.113	8.88996
Zbtb9	-0.371215	0.136743	0.824052	7.84358	6.06315	236	175	2.49623	1.83233
Pms1	-0.370745	0.231252	0.965616	2.95796	2.28667	89	66	0.932677	0.620783
Scimp	-0.370745	0.231252	0.965616	2.95796	2.28667	89	66	2.41909	1.77753
Htra4	-0.370067	0.226371	0.964386	3.0909	2.39061	93	69	1.25558	0.925584
Strip2	-0.370033	0.153365	0.85924	6.31474	4.88517	190	141	1.06351	0.798497
Pmvk	-0.369581	0.076388	0.636348	91.6303	70.9215	2757	2047	69.274	50.5403
Cenpo	-0.369503	0.108378	0.748202	14.3245	11.0869	431	320	3.43021	2.63906
Skint3	-0.369446	0.22179	0.959587	3.22384	2.49455	97	72	0.770749	0.546897
Cpt1c	-0.369425	0.150871	0.854055	6.58063	5.09305	198	147	2.09256	1.53631
Nos3	-0.368458	0.0861118	0.669847	36.9911	28.6527	1113	827	8.11018	5.94751
Mcm7	-0.36802	0.0894585	0.683939	30.8093	23.8715	927	689	10.7923	7.78942
Htatip2	-0.367708	0.103017	0.731988	17.6148	13.6508	530	394	11.6107	8.44406
Dbf4	-0.367568	0.1198	0.783511	11.3998	8.83488	343	255	4.45233	3.22687
Stil	-0.367401	0.205973	0.946741	3.75561	2.91031	113	84	0.621278	0.457695
C4b	-0.367341	0.0745267	0.630074	233.612	181.098	7029	5227	39.0088	28.7101
Sstr2	-0.367329	0.384667	0.9999	1.16324	0.900811	35	26	0.543183	0.349286
Itih2	-0.367143	0.11864	0.78174	11.7986	9.1467	355	264	3.38892	2.49219
Ovgp1	-0.367091	0.173255	0.900405	5.18474	4.019	156	116	1.8383	1.29661
Amn1	-0.366814	0.106506	0.743649	16.2189	12.5767	488	363	10.8874	7.93438
Tnfrsf21	-0.366446	0.0820282	0.657976	60.3889	46.8422	1817	1352	14.858	10.9417
Ear6	-0.366069	0.366849	0.9999	1.29618	1.00475	39	29	1.39845	0.996336
Tnnt3	-0.365996	0.0932424	0.698421	27.6852	21.4809	833	620	24.1314	17.1561
Ltc4s	-0.365979	0.107783	0.747024	15.9863	12.4035	481	358	21.8411	16.0555
Klhl41	-0.365481	0.162686	0.880348	5.98239	4.64264	180	134	2.10545	1.54773
Zfp955a	-0.365232	0.187855	0.919232	4.55326	3.53395	137	102	2.47918	1.81152
Ptpn6	-0.365102	0.0833888	0.661474	58.8601	45.6988	1771	1319	23.9973	17.4035
Ppp1r3f	-0.364988	0.131671	0.813609	9.50535	7.37972	286	213	2.04246	1.65275
Nme2	-0.364674	0.0811149	0.65544	81.4602	63.2647	2451	1826	74.5522	56.3927
Clec12a	-0.364551	0.104664	0.737534	18.3792	14.2744	553	412	6.54974	4.8303
Ly6d	-0.364468	0.121557	0.787745	11.7321	9.11205	353	263	14.0309	10.3488
Camk4	-0.36441	0.180606	0.908822	4.95209	3.84577	149	111	0.35686	0.261964
Il12rb1	-0.364193	0.336732	0.9999	1.56207	1.21263	47	35	0.502861	0.35392
Rdh13	-0.363793	0.10064	0.724309	21.8025	16.9422	656	489	7.07481	4.93401
Slc17a9	-0.363045	0.13199	0.813609	9.80447	7.62225	295	220	3.84018	2.83856
Slc22a4	-0.36187	0.29192	0.9999	2.09384	1.62839	63	47	0.814917	0.600651
Ace3	-0.361656	0.191343	0.922668	4.5865	3.5686	138	103	1.83774	1.36144
Rassf5	-0.361542	0.0877897	0.678099	51.5483	40.1207	1551	1158	14.8615	10.8046
Rpl37	-0.361402	0.0794523	0.647478	221.614	172.505	6668	4979	228.068	168.548
Zfp13	-0.361127	0.183809	0.912921	4.98532	3.88042	150	112	2.10727	1.55232
Kcnh1	-0.360471	0.142723	0.838176	8.54152	6.65214	257	192	1.05019	0.77748
P2ry6	-0.360376	0.125851	0.798218	11.6989	9.11205	352	263	5.36029	3.95486
Hadhb	-0.360251	0.0838439	0.662967	95.0868	74.0744	2861	2138	41.5646	30.736
Cysltr1	-0.36017	0.169644	0.894424	5.91592	4.60799	178	133	1.02096	0.756202
Ly6g6c	-0.359771	0.241891	0.981135	3.02443	2.35597	91	68	2.80056	2.06438
Zfp385a	-0.359232	0.129703	0.808879	11.0674	8.627	333	249	4.30041	3.18073
Zc3h8	-0.358815	0.148359	0.848537	8.04299	6.27103	242	181	4.41736	3.25469
Cks1b	-0.358637	0.145455	0.842635	8.44182	6.58285	254	190	8.84415	6.55509
Il9r	-0.358432	0.203866	0.940749	4.22091	3.29142	127	95	1.31295	0.625307
Ncf1	-0.358035	0.088043	0.678883	69.0966	53.9101	2079	1556	22.52	16.7125
Cdca8	-0.357972	0.189499	0.920694	4.88562	3.81112	147	110	2.76709	2.04948
Galnt15	-0.357221	0.0892234	0.683389	65.5072	51.1383	1971	1476	9.23867	6.84829
B3galt6	-0.357048	0.158489	0.867211	7.14563	5.5781	215	161	2.00086	1.47721
Hist1h1c	-0.356983	0.0864714	0.671279	98.3771	76.8115	2960	2217	56.2644	41.7094
Zfp868	-0.356878	0.11548	0.775326	16.5513	12.9232	498	373	6.52803	4.83035
Fgl2	-0.356566	0.090288	0.686954	62.1504	48.5399	1870	1401	14.6342	10.8508
Scgb3a1	-0.356473	0.0818302	0.657448	695.087	542.912	20914	15670	1243.32	923.052
Art3	-0.356131	0.102088	0.729752	27.9843	21.862	842	631	24.8578	20.1921
Arxes2	-0.356065	0.122351	0.788434	14.0586	10.983	423	317	8.17475	6.06243
Banp	-0.356041	0.100461	0.723863	30.5102	23.8368	918	688	8.17069	5.4944
Mrps16	-0.355835	0.11345	0.768275	18.1798	14.2051	547	410	6.30523	4.67575
Trnau1ap	-0.354985	0.104273	0.736584	26.5884	20.7879	800	600	21.8906	15.8565
Thoc3	-0.354985	0.104494	0.737444	26.3225	20.5801	792	594	10.0489	7.46707
Slc16a6	-0.354968	0.110245	0.75689	20.8719	16.3185	628	471	5.13144	3.81006
Adgrg3	-0.354926	0.124208	0.792666	13.826	10.8097	416	312	5.26255	3.94166
Arl11	-0.354839	0.152262	0.857048	8.10946	6.34032	244	183	4.75578	3.33806
Hmcn2	-0.354803	0.163505	0.881069	6.91298	5.40487	208	156	0.392433	0.292562
Spta1	-0.354777	0.171419	0.897227	6.24827	4.88517	188	141	0.663026	0.491184
Abtb1	-0.35475	0.0924233	0.695548	59.0595	46.1839	1777	1333	19.0945	14.2768
Gxylt2	-0.354693	0.19549	0.930901	4.78591	3.74183	144	108	0.554379	0.411698
Mgmt	-0.354607	0.218636	0.955371	3.85532	3.01425	116	87	1.18443	0.874999
Fap	-0.354591	0.222709	0.960774	3.72238	2.91031	112	84	1.21026	0.886018
Rnft2	-0.354338	0.281464	0.9999	2.39296	1.87092	72	54	0.527314	0.396916
Ankrd61	-0.354296	0.290029	0.9999	2.26001	1.76698	68	51	1.12861	0.838011
Tro	-0.354296	0.290029	0.9999	2.26001	1.76698	68	51	0.304289	0.224359
Cav3	-0.354249	0.299334	0.9999	2.12707	1.66304	64	48	1.62638	1.20392
Plcd1	-0.354209	0.11078	0.758118	21.0381	16.4571	633	475	6.99136	5.19085
Rab3b	-0.353886	0.361227	0.9999	1.46236	1.14334	44	33	0.572994	0.372891
Cenpk	-0.353628	0.396743	0.9999	1.19648	0.935458	36	27	0.789415	0.576259
Oip5	-0.353628	0.396743	0.9999	1.19648	0.935458	36	27	0.978198	0.726425
Zfp867	-0.353526	0.133485	0.817416	11.5992	9.0774	349	262	3.02514	2.25114
Mpc2	-0.353469	0.0950398	0.703821	51.6147	40.3979	1553	1166	45.0407	33.4834
Ccdc38	-0.353452	0.418066	0.9999	1.06354	0.831518	32	24	0.258478	0.185744
Mybph	-0.353452	0.418066	0.9999	1.06354	0.831518	32	24	0.409327	0.342635
Syn1	-0.353452	0.418066	0.9999	1.06354	0.831518	32	24	0.285588	0.212111
Tubb6	-0.353172	0.106175	0.742278	26.4222	20.684	795	597	13.4152	9.97258
Arhgap11a	-0.35278	0.123692	0.792617	14.823	11.6066	446	335	2.72891	2.0518
Klk8	-0.352644	0.161567	0.877287	7.34504	5.75133	221	166	5.31855	4.16595
Ptbp2	-0.352559	0.0935496	0.698926	64.8092	50.7572	1950	1465	18.4831	13.453
Myo19	-0.352373	0.131014	0.81196	12.563	9.83963	378	284	3.00367	2.1231
Zfp935	-0.352125	0.135422	0.822464	11.4995	9.00811	346	260	4.1123	3.06161
Ap1s2	-0.351939	0.0953826	0.704352	56.9989	44.6594	1715	1289	22.8841	17.2669
Rassf4	-0.35179	0.095118	0.703821	59.2921	46.4611	1784	1341	8.55748	6.31444
Rac2	-0.351491	0.0973074	0.711935	49.82	39.0467	1499	1127	14.6344	10.892
Adat3-1	-0.351489	0.127539	0.80311	13.9257	10.9137	419	315	2.7446	2.04667
Klra2	-0.351273	0.130256	0.809617	13.128	10.29	395	297	6.52425	4.83802
Prr11	-0.351057	0.208102	0.947537	4.42032	3.46466	133	100	1.03054	0.7614
Ndufa1	-0.351052	0.10053	0.723863	40.3479	31.6323	1214	913	85.8541	63.9516
Lbr	-0.351046	0.0912632	0.691198	108.049	84.7109	3251	2445	27.6076	20.6139
Chst4	-0.350933	0.211499	0.947797	4.28738	3.36072	129	97	2.16789	1.5291
Alkbh1	-0.350858	0.116435	0.777536	19.4428	15.2445	585	440	6.25865	4.86764
Cdr2	-0.350837	0.0989599	0.71776	45.865	35.9631	1380	1038	16.2237	12.0777
Lrrc39	-0.350662	0.218854	0.955769	4.02149	3.15284	121	91	1.15947	0.865198
Pdcd10	-0.349833	0.0957154	0.705507	67.601	53.0439	2034	1531	31.2926	23.3173
Txk	-0.349796	0.24133	0.980919	3.35679	2.63314	101	76	1.30626	0.937323
Eci2	-0.349688	0.0970083	0.710869	59.8239	46.9461	1800	1355	35.0031	27.8113
Tbp	-0.349399	0.0996831	0.720753	48.2912	37.9034	1453	1094	5.88668	4.65583
Rpl36a	-0.349208	0.0907672	0.689544	177.777	139.556	5349	4028	328.466	244.808
Tlr2	-0.349084	0.115158	0.773513	21.6695	17.0115	652	491	6.41276	4.7784
Yrdc	-0.348995	0.1038	0.734632	37.1573	29.1724	1118	842	22.0271	16.3258
Abcd2	-0.348653	0.117574	0.779674	20.2072	15.8681	608	458	3.26023	2.4283
Ear1	-0.348314	0.111133	0.759485	26.2893	20.6494	791	596	32.8617	24.5158
Det1	-0.348016	0.151445	0.85568	9.30594	7.31043	280	211	3.86257	2.86715
Srxn1	-0.347972	0.102591	0.730585	43.04	33.8151	1295	976	13.6524	10.1815
Kcnn4	-0.347413	0.177278	0.907646	6.48092	5.09305	195	147	2.93498	2.18235
Bnip3	-0.347257	0.0934643	0.698639	141.351	111.112	4253	3207	72.0785	53.7538
Fxyd7	-0.3469	0.306673	0.9999	2.16031	1.69768	65	49	2.87692	2.10154
Ptger3	-0.3469	0.306673	0.9999	2.16031	1.69768	65	49	0.837879	0.673115
Tmem161b	-0.346088	0.116344	0.777536	23.2981	18.328	701	529	7.58933	5.6431
Pla1a	-0.345879	0.236036	0.971235	3.6559	2.87567	110	83	1.64131	1.22893
Sema3d	-0.345564	0.140919	0.83402	11.9315	9.38922	359	271	1.68172	1.25982
Pbk	-0.345534	0.24095	0.980657	3.52296	2.77173	106	80	1.81862	1.3567
Tmem82	-0.345197	0.202674	0.938152	5.01856	3.94971	151	114	1.75183	1.43915
Ndufb6	-0.345077	0.112369	0.764427	28.9149	22.7628	870	657	39.1656	29.2747
Zfp869	-0.344938	0.112806	0.76565	28.5161	22.451	858	648	15.9944	11.9627
Gucd1	-0.344468	0.107432	0.745822	39.2844	30.9394	1182	893	10.3505	7.57582
Arhgap45	-0.344346	0.0945345	0.702601	230.754	181.756	6943	5246	52.8489	39.8357
Kcnk5	-0.34402	0.143633	0.841061	11.6989	9.21599	352	266	3.06886	2.29522
Ncf4	-0.343827	0.122973	0.790579	20.0078	15.7642	602	455	12.2271	9.13092
Entpd7	-0.343497	0.146573	0.843499	11.1671	8.80023	336	254	1.68197	1.25698
Gtf3c3	-0.343363	0.122647	0.789316	20.5728	16.2146	619	468	4.00062	2.99489
Ndc80	-0.343334	0.270864	0.9999	2.85825	2.25203	86	65	1.14965	0.863941
Ehhadh	-0.343258	0.133558	0.817526	14.9892	11.8145	451	341	4.42434	3.30798
Cdh24	-0.342966	0.226968	0.965238	4.08797	3.22213	123	93	1.33253	0.994958
Naip5	-0.342833	0.116899	0.777559	26.1896	20.6494	788	596	4.4883	3.36156
Bmx	-0.342666	0.132784	0.814878	15.5542	12.2649	468	354	4.61157	3.47341
Dagla	-0.34262	0.116407	0.777536	27.0205	21.3076	813	615	4.27514	3.19927
Pip4k2a	-0.342579	0.104859	0.737534	55.0047	43.3775	1655	1252	14.1017	10.5676
Mxd3	-0.342139	0.28609	0.9999	2.59237	2.04415	78	59	1.73727	1.29474
Chek1	-0.34213	0.235741	0.970642	3.82208	3.01425	115	87	1.00108	0.678558
Ccdc69	-0.342125	0.205964	0.946741	5.0518	3.98436	152	115	3.35492	2.52253
Rnf169	-0.341947	0.102707	0.730789	72.9851	57.5826	2196	1662	9.10866	6.824
Nusap1	-0.341804	0.149635	0.851126	10.9345	8.627	329	249	2.91338	2.20214
Slc26a6	-0.341765	0.156289	0.862392	9.70476	7.65689	292	221	4.7231	3.82997
Flt3	-0.341715	0.164721	0.881768	8.47505	6.68679	255	193	2.06659	1.54787
Myo1f	-0.341472	0.107588	0.746555	48.1582	38.0073	1449	1097	11.243	8.42576
Pemt	-0.341446	0.294624	0.9999	2.45943	1.94021	74	56	2.24021	1.69089
Il17ra	-0.340733	0.105051	0.737534	64.5433	50.9651	1942	1471	7.42887	5.57005
Hcn2	-0.340674	0.303874	0.9999	2.32648	1.83627	70	53	0.643662	0.480072
Nt5c3	-0.340558	0.113836	0.768752	34.1329	26.955	1027	778	19.2225	14.5406
Tet2	-0.340431	0.103634	0.734156	78.4358	61.9481	2360	1788	7.68557	5.71645
Hbb-bt	-0.340184	0.0959792	0.706803	4248.69	3356.21	127836	96870	5392.6	4044.79
Plin2	-0.340014	0.100333	0.723843	146.037	115.373	4394	3330	69.9777	52.0271
Cyp8b1	-0.339809	0.313934	0.9999	2.19354	1.73233	66	50	1.00016	0.749147
Gal3st2	-0.339071	0.430892	0.9999	1.09677	0.866164	33	25	0.343051	0.249458
Dcaf15	-0.338775	0.116182	0.77689	33.302	26.3314	1002	760	13.2671	9.95504
Mastl	-0.338747	0.269481	0.9999	3.02443	2.39061	91	69	0.481627	0.359421
Rsph14	-0.338633	0.173749	0.902028	7.84358	6.20174	236	179	5.66361	4.12511
Gfer	-0.338597	0.137381	0.824976	15.5542	12.2995	468	355	7.81304	5.8617
Sephs2	-0.338172	0.114607	0.771553	37.7555	29.8653	1136	862	15.4711	11.6123
Fmc1	-0.337924	0.162989	0.880517	9.37241	7.41437	282	214	17.4526	13.1097
Dynlt1c	-0.337842	0.113402	0.768275	41.6441	32.9489	1253	951	14.3429	10.7812
Mamstr	-0.337752	0.219198	0.956799	4.6862	3.70718	141	107	2.817	2.19456
Cox7b	-0.337372	0.106776	0.743693	78.2696	61.9481	2355	1788	69.7604	52.4043
Sars2	-0.337123	0.182094	0.910619	7.17887	5.68204	216	164	3.51242	2.62179
Pramef8	-0.337008	0.140495	0.833986	15.0557	11.9184	453	344	4.04084	2.89001
Slc7a1	-0.336775	0.124284	0.792666	25.2922	20.0257	761	578	3.20601	2.35955
Map10	-0.336719	0.226706	0.964891	4.42032	3.4993	133	101	1.10879	0.835031
Haus6	-0.336498	0.131426	0.812821	19.7751	15.6603	595	452	2.86185	2.15227
Phkg1	-0.33629	0.292288	0.9999	2.6256	2.07879	79	60	1.00452	0.761099
Aldh6a1	-0.335851	0.10419	0.736584	158.866	125.871	4780	3633	41.7028	31.3671
Chrd	-0.335665	0.201252	0.938152	5.81621	4.60799	175	133	1.50691	1.17673
Sdad1	-0.335344	0.120477	0.78484	32.3049	25.6038	972	739	5.73641	4.31552
Zfp777	-0.335341	0.118312	0.781449	36.3264	28.7913	1093	831	11.3936	8.38607
Garnl3	-0.335273	0.146401	0.843499	13.7263	10.879	413	314	3.72309	2.90546
Peg10	-0.335019	0.184425	0.914019	7.2121	5.71669	217	165	0.961687	0.721246
Agbl4	-0.334978	0.364834	0.9999	1.66177	1.31657	50	38	0.678077	0.568855
BC049715	-0.334978	0.364834	0.9999	1.66177	1.31657	50	38	1.84231	1.68647
Clec2i	-0.334802	0.161456	0.877005	10.2698	8.14195	309	235	4.05102	2.95091
Trpv4	-0.334713	0.141553	0.834406	15.6872	12.4381	472	359	4.32552	3.25483
Magoh	-0.33463	0.117592	0.779674	39.7164	31.4937	1195	909	51.1922	38.526
Mrpl30	-0.33459	0.117358	0.779162	40.4144	32.0481	1216	925	40.8564	31.8081
Rnaseh1	-0.334462	0.144385	0.841305	14.7233	11.6759	443	337	9.01749	6.79876
Rabl3	-0.333812	0.170315	0.895954	9.04005	7.17184	272	207	3.99667	2.98865
Cd226	-0.333567	0.201527	0.938152	5.98239	4.74658	180	137	2.25851	1.69883
Cd248	-0.333502	0.249456	0.988478	3.75561	2.97961	113	86	1.29782	0.98442
Upk2	-0.333251	0.381125	0.9999	1.52883	1.21263	46	35	1.23349	0.948642
Rbm48	-0.333246	0.146111	0.843499	14.6236	11.6066	440	335	5.5065	4.15666
Noc4l	-0.333131	0.141008	0.83402	16.7175	13.2696	503	383	7.18632	5.40717
Usb1	-0.332863	0.128871	0.806728	25.0928	19.9218	755	575	12.7545	9.66797
Cdc42ep5	-0.332839	0.174448	0.903396	8.64123	6.86002	260	198	7.63665	5.90296
Etfdh	-0.332741	0.119596	0.783511	39.8826	31.667	1200	914	14.9684	11.2771
Gadd45g	-0.332564	0.114894	0.772437	57.1983	45.4217	1721	1311	47.6329	35.915
Ppara	-0.332046	0.209732	0.947797	5.58356	4.43476	168	128	1.5031	1.17558
Fam212a	-0.332005	0.222656	0.960774	4.88562	3.88042	147	112	4.24315	3.20552
Trim29	-0.331734	0.14051	0.833986	17.7478	14.1012	534	407	5.78885	4.36413
Pex2	-0.331651	0.119959	0.783638	42.0761	33.4339	1266	965	20.5407	15.3634
Alg12	-0.331559	0.140981	0.83402	17.6148	13.9972	530	404	7.48386	5.67591
Dgkb	-0.331198	0.39936	0.9999	1.39589	1.10869	42	32	0.193606	0.146654
Cdc7	-0.330878	0.189091	0.920694	7.27857	5.78598	219	167	2.26581	1.6858
Ube2l6	-0.330842	0.112318	0.764427	93.6909	74.4901	2819	2150	53.586	40.44
Sdf2	-0.330834	0.118139	0.781101	51.1162	40.6404	1538	1173	35.9685	27.1442
Syne3	-0.330599	0.154395	0.860852	13.0283	10.3593	392	299	2.6063	2.06876
Blvrb	-0.330505	0.12712	0.80149	30.4105	24.1833	915	698	26.5488	19.9796
Adgre1	-0.330364	0.137237	0.824976	20.606	16.3878	620	473	5.71828	4.29722
Mfsd4b4	-0.330268	0.163612	0.881097	10.9345	8.69629	329	251	2.76822	2.08348
Ddx28	-0.329966	0.164658	0.881768	10.8015	8.59235	325	248	4.25752	3.20624
Glipr2	-0.329961	0.123809	0.792666	37.3235	29.6921	1123	857	14.3533	10.8418
B9d2	-0.329855	0.148724	0.849971	15.1554	12.057	456	348	13.8306	10.318
Rpl35a	-0.329442	0.108585	0.748734	364.427	290.026	10965	8371	660.285	498.49
Bhlha15	-0.32917	0.204536	0.942443	6.1818	4.91981	186	142	1.57493	1.18574
Zfp606	-0.329146	0.13923	0.830826	20.2404	16.1107	609	465	4.51747	3.12722
Amigo2	-0.328833	0.118712	0.78174	58.6606	46.7036	1765	1348	18.2243	13.7721
Grina	-0.328699	0.111933	0.762851	152.119	121.124	4577	3496	80.1663	60.599
Il1rap	-0.328457	0.13176	0.813609	27.4525	21.862	826	631	5.69648	4.25074
Ifi211	-0.328268	0.167317	0.886729	10.7018	8.52306	322	246	5.34526	4.03479
Ccdc166	-0.328251	0.229891	0.965238	4.78591	3.81112	144	110	1.65878	1.2439
Bmp7	-0.328199	0.358687	0.9999	1.82795	1.45516	55	42	0.439522	0.332516
Calr3	-0.328199	0.358687	0.9999	1.82795	1.45516	55	42	0.937379	0.709541
Smtnl1	-0.328199	0.358687	0.9999	1.82795	1.45516	55	42	0.909583	0.698644
Ssc4d	-0.328199	0.358687	0.9999	1.82795	1.45516	55	42	1.12272	0.969435
Map3k8	-0.32811	0.130571	0.810888	29.4466	23.4557	886	677	10.5107	7.93526
Zfp39	-0.327933	0.202207	0.938152	6.48092	5.16234	195	149	1.48352	1.11967
Pdk1	-0.327776	0.122488	0.788632	47.6597	37.9726	1434	1096	8.19856	6.20423
Adhfe1	-0.327385	0.148052	0.848537	16.651	13.2696	501	383	4.78089	4.15035
Zfp119b	-0.327371	0.2047	0.942849	6.34798	5.0584	191	146	2.98436	2.26091
Lmod2	-0.327343	0.197761	0.933146	6.91298	5.50881	208	159	3.11189	2.36097
Pus3	-0.327197	0.158259	0.866904	13.128	10.4633	395	302	5.78853	4.37744
Gas1	-0.326982	0.131937	0.813609	29.3802	23.4211	884	676	8.8585	6.70876
Mrvi1	-0.326897	0.166107	0.884005	11.3001	9.00811	340	260	1.62085	1.22681
S100b	-0.326485	0.295838	0.9999	2.82502	2.25203	85	65	1.68822	1.28123
Mcidas	-0.326348	0.328224	0.9999	2.26001	1.80162	68	52	0.844451	0.636059
Cd164l2	-0.326119	0.373876	0.9999	1.69501	1.35122	51	39	1.53008	1.14458
Mtg1	-0.325815	0.172428	0.897674	10.3362	8.24589	311	238	6.10318	4.51669
Lgals1	-0.325735	0.119409	0.783423	77.7711	62.052	2340	1791	86.716	65.7135
AC124577.4	-0.325663	0.443309	0.9999	1.13001	0.900811	34	26	0.309247	0.231547
Pcdhb11	-0.325663	0.443309	0.9999	1.13001	0.900811	34	26	0.224947	0.168855
Ahcy	-0.325634	0.137614	0.825742	24.7937	19.7832	746	571	8.6949	6.58079
Hsh2d	-0.325091	0.304541	0.9999	2.69208	2.14809	81	62	1.33417	0.985163
Csf2ra	-0.325061	0.120434	0.78484	75.4778	60.2504	2271	1739	36.4125	27.5931
Tmem154	-0.324871	0.137071	0.824931	26.256	20.9612	790	605	7.00414	5.30633
Mmrn1	-0.324401	0.145059	0.842268	20.1739	16.1107	607	465	4.01443	3.04286
Ccnf	-0.324347	0.237514	0.9723	4.6862	3.74183	141	108	1.34908	1.02127
Dusp2	-0.323828	0.178963	0.907646	9.67153	7.72619	291	223	5.33231	4.03824
Slc7a8	-0.323771	0.212821	0.947797	6.11533	4.88517	184	141	1.35077	1.0248
Myrf	-0.323716	0.124844	0.793621	57.0653	45.5949	1717	1316	10.1684	7.30111
Bmpr1b	-0.323686	0.138978	0.830826	25.7575	20.5801	775	594	4.45844	3.38075
Cercam	-0.323494	0.270114	0.9999	3.5562	2.84102	107	82	1.6253	1.33445
Cep72	-0.323461	0.2418	0.981135	4.55326	3.63789	137	105	0.843629	0.704446
Mest	-0.322777	0.210094	0.947797	6.41445	5.12769	193	148	2.1857	1.66424
Dgat1	-0.32277	0.131285	0.812821	39.2179	31.3552	1180	905	18.5196	14.0619
Trim12c	-0.322467	0.129566	0.8087	44.6685	35.7206	1344	1031	10.6549	8.08823
Zfp970	-0.322186	0.130537	0.810888	42.8406	34.2655	1289	989	36.6564	27.2351
Ptges2	-0.321945	0.145424	0.842635	22.0019	17.6005	662	508	4.01856	2.99088
Glrx2	-0.321085	0.14429	0.841124	23.7634	19.021	715	549	7.70908	6.40993
Trim30d	-0.320986	0.145618	0.84284	22.7663	18.2241	685	526	7.09936	4.98356
Ccdc24	-0.320964	0.151223	0.855157	19.0439	15.2445	573	440	6.33108	6.30615
Eri2	-0.320831	0.182527	0.910619	9.738	7.79548	293	225	2.48432	1.92603
Spc25	-0.320829	0.22514	0.964287	5.58356	4.46941	168	129	3.49409	2.73384
Ndufs6	-0.320691	0.140511	0.833986	28.084	22.4856	845	649	44.6513	33.9879
Alas2	-0.320352	0.11943	0.783423	259.004	207.429	7793	5987	118.465	89.6104
Ctss	-0.320277	0.119977	0.783638	220.75	176.801	6642	5103	145.333	110.516
Pnp	-0.320207	0.123903	0.792666	98.8424	79.1674	2974	2285	30.0322	22.8522
Hjurp	-0.320201	0.122335	0.788434	127.824	102.381	3846	2955	24.0813	17.9467
B3gnt3	-0.320193	0.14407	0.841061	24.9599	19.9911	751	577	7.28091	5.5349
Ppa1	-0.320193	0.14407	0.841061	24.9599	19.9911	751	577	16.3075	12.4104
Jmjd7	-0.319953	0.335252	0.9999	2.29325	1.83627	69	53	1.49891	1.12135
Rpl23	-0.319882	0.119102	0.782496	383.903	307.558	11551	8877	324.839	247.343
Sirt1	-0.319821	0.130033	0.809354	54.2736	43.4815	1633	1255	12.544	9.5257
Setdb2	-0.319769	0.18039	0.908822	10.3362	8.28053	311	239	3.08598	2.36997
Efcab7	-0.31926	0.250183	0.989855	4.45356	3.5686	134	103	2.97642	2.11344
Fam105a	-0.319027	0.137802	0.82647	35.0967	28.133	1056	812	11.0637	8.41459
Hbb-bs	-0.318903	0.118501	0.78174	8369.03	6709.28	251810	193649	11892.5	9056.81
Lrrc24	-0.318394	0.175512	0.905821	11.6657	9.35458	351	270	5.89093	4.49097
Lpar2	-0.318384	0.179725	0.908069	10.8015	8.66164	325	250	1.68049	1.28085
Phf11c	-0.318329	0.201049	0.938152	7.77711	6.23638	234	180	2.00564	1.52603
Malt1	-0.31826	0.135547	0.822464	42.0761	33.7458	1266	974	7.41169	5.67116
Sik2	-0.3182	0.139265	0.830826	34.299	27.5094	1032	794	6.83491	5.32259
Asic1	-0.318174	0.255071	0.992128	4.32061	3.46466	130	100	1.0207	0.776525
Sla2	-0.318087	0.281487	0.9999	3.45649	2.77173	104	80	1.03441	0.792373
Cenpu	-0.317942	0.320277	0.9999	2.59237	2.07879	78	60	0.779293	0.569529
Tas1r3	-0.317942	0.320277	0.9999	2.59237	2.07879	78	60	0.649855	0.495074
Kif11	-0.317908	0.183466	0.912433	10.2365	8.21124	308	237	1.89189	1.43916
Atp8a2	-0.317825	0.347373	0.9999	2.16031	1.73233	65	50	0.1664	0.111863
Polr3g	-0.317783	0.19542	0.930901	8.50829	6.82538	256	197	2.48969	1.88645
Trim34b	-0.317651	0.382759	0.9999	1.72825	1.38586	52	40	0.835756	0.628739
Zkscan14	-0.31765	0.172191	0.897674	12.696	10.1861	382	294	5.74019	4.30502
Abraxas1	-0.317594	0.212718	0.947797	6.78004	5.43951	204	157	3.22773	2.61309
Npr3	-0.317485	0.12655	0.800652	107.55	86.3046	3236	2491	13.8505	10.5548
Abca4	-0.317475	0.164355	0.881768	15.1554	12.1609	456	351	3.47807	2.71819
Fkbp3	-0.316928	0.151781	0.85633	21.9687	17.6351	661	509	19.1636	14.5965
Gpr34	-0.31663	0.288588	0.9999	3.32355	2.66779	100	77	1.41591	1.07865
Trmt6	-0.316585	0.15864	0.867718	18.0801	14.5169	544	419	5.69705	4.34431
Lgals3	-0.316485	0.12486	0.793621	193.464	155.355	5821	4484	162.013	124.409
Gapdhs	-0.316347	0.307391	0.9999	2.89149	2.32132	87	67	2.11336	1.53557
Cep85	-0.316278	0.144075	0.841061	30.5434	24.5298	919	708	7.35032	5.74728
Ankrd1	-0.31625	0.160237	0.872294	17.5151	14.0665	527	406	8.83781	6.73816
Pik3ip1	-0.316196	0.137418	0.824976	43.8709	35.2356	1320	1017	16.6018	12.4264
Zfp560	-0.316037	0.176498	0.906827	12.1642	9.77033	366	282	6.29675	4.30123
Pgm3	-0.315674	0.165382	0.881768	15.6539	12.5767	471	363	5.25235	4.00402
Adamtsl4	-0.315496	0.128629	0.806571	112.835	90.6701	3395	2617	25.8293	19.8414
Wfdc3	-0.315423	0.360662	0.9999	2.02737	1.62839	61	47	1.98341	1.59286
Wdr5b	-0.315052	0.227561	0.965238	5.94915	4.78123	179	138	2.96751	2.25627
Rab43	-0.314961	0.132483	0.814629	74.3478	59.7653	2237	1725	14.6211	11.3096
Glul	-0.314844	0.124196	0.792666	688.806	553.756	20725	15983	220.334	168.497
Adgrg5	-0.314781	0.234921	0.968332	5.51709	4.43476	166	128	1.88569	1.48337
A3galt2	-0.314511	0.316596	0.9999	2.75855	2.21738	83	64	0.793573	0.661846
Batf3	-0.314511	0.316596	0.9999	2.75855	2.21738	83	64	3.03759	2.34512
BC147527	-0.314511	0.316596	0.9999	2.75855	2.21738	83	64	1.57334	1.21301
Ear2	-0.314496	0.134674	0.821207	63.3801	50.9651	1907	1471	78.6477	60.0407
Haus1	-0.314441	0.199536	0.937797	8.57476	6.89467	258	199	7.62036	5.80126
Psmb3	-0.314232	0.130986	0.81196	99.64	80.1375	2998	2313	116.054	88.6024
Vsir	-0.314151	0.131923	0.813609	89.0379	71.6145	2679	2067	16.3898	12.517
Ranbp1	-0.313548	0.143707	0.841061	36.8582	29.6575	1109	856	30.3078	23.1498
Adamts9	-0.313461	0.141954	0.835189	40.9461	32.9489	1232	951	4.67695	3.56269
Smug1	-0.313273	0.162144	0.87926	18.5122	14.898	557	430	5.02671	3.84381
Pkhd1	-0.313132	0.455336	0.9999	1.16324	0.935458	35	27	0.079998	0.061257
Fabp12	-0.312492	0.326547	0.9999	2.6256	2.11344	79	61	1.15042	0.742344
Trim23	-0.312258	0.146141	0.843499	35.3626	28.4795	1064	822	8.91517	6.81886
Cnksr3	-0.312237	0.168528	0.890746	16.2189	13.0618	488	377	4.23786	3.25618
Cenpe	-0.312223	0.238085	0.973626	5.55033	4.46941	167	129	0.625246	0.477502
Zfp874a	-0.312216	0.16522	0.881768	17.6813	14.2397	532	411	5.08119	3.88017
Cyld	-0.31192	0.136659	0.823989	71.2237	57.3747	2143	1656	9.96182	7.69753
Chd7	-0.311807	0.139219	0.830826	57.1983	46.0799	1721	1330	5.38771	4.08074
Trim6	-0.311577	0.28422	0.9999	3.6559	2.94496	110	85	0.851092	0.746148
Afg3l2	-0.31128	0.141541	0.834406	50.385	40.6058	1516	1172	14.5648	11.1476
Nfyb	-0.31114	0.149668	0.851126	31.9393	25.7424	961	743	11.814	9.01277
Ddx55	-0.311098	0.156748	0.862392	24.0293	19.3674	723	559	6.74894	5.22051
Arhgef37	-0.311065	0.256749	0.995673	4.6862	3.77648	141	109	1.28671	0.986747
Ccdc152	-0.310974	0.4198	0.9999	1.46236	1.17798	44	34	1.63066	1.22663
Parp2	-0.310825	0.155319	0.862392	25.6578	20.684	772	597	12.8004	9.79646
Cd37	-0.310344	0.146114	0.843499	40.5141	32.6717	1219	943	17.8641	13.4591
Spp1	-0.310028	0.136149	0.823025	100.338	80.9344	3019	2336	62.2702	47.7507
Scd4	-0.309964	0.291204	0.9999	3.52296	2.84102	106	82	0.94832	0.723099
Mecr	-0.309962	0.185992	0.916303	11.8983	9.5971	358	277	8.21734	6.12674
Pou2af1	-0.309815	0.175115	0.905141	14.9892	12.0917	451	349	5.46492	4.45026
Ctrl	-0.309549	0.391485	0.9999	1.76148	1.42051	53	41	1.75615	1.36672
Engase	-0.309464	0.163375	0.881069	20.7389	16.7343	624	483	4.71867	3.74141
Prdm9	-0.309337	0.236932	0.971235	5.88268	4.74658	177	137	1.64395	1.27978
Ccne2	-0.309313	0.21228	0.947797	7.94328	6.40962	239	185	2.36587	1.8059
Stx1b	-0.309009	0.232964	0.966067	6.1818	4.98911	186	144	1.45229	1.04497
Blnk	-0.308885	0.200149	0.938152	9.57182	7.72619	288	223	4.07357	3.12142
Tubb2b	-0.308759	0.175627	0.906097	15.3216	12.3688	461	357	6.26221	4.80024
Zfp53	-0.308724	0.178734	0.907646	14.2913	11.5373	430	333	6.19267	4.74376
Msrb1	-0.308524	0.139924	0.832831	79.4661	64.1655	2391	1852	72.5295	55.8158
Ctc1	-0.308373	0.162613	0.880348	22.2678	17.9816	670	519	4.78718	3.71278
Oas1a	-0.308249	0.175875	0.906201	15.4877	12.5074	466	361	7.32794	5.61971
Icos	-0.308227	0.29866	0.9999	3.39002	2.73708	102	79	0.92304	0.715074
Zbp1	-0.307976	0.181639	0.910619	13.7263	11.0869	413	320	8.53698	7.08613
Mapk12	-0.307515	0.147404	0.845995	46.995	37.9726	1414	1096	22.1848	17.0166
Klre1	-0.307198	0.332758	0.9999	2.65884	2.14809	80	62	1.92432	1.46387
Rarres1	-0.306653	0.441875	0.9999	1.32942	1.07404	40	31	0.888238	0.684108
Skp2	-0.306616	0.214406	0.950715	8.1427	6.58285	245	190	1.66504	1.33808
Kif15	-0.306498	0.259256	0.99873	4.88562	3.94971	147	114	1.1969	0.997052
Ip6k2	-0.306226	0.142561	0.837825	82.424	66.66	2480	1924	52.3703	39.4775
Zfp174	-0.305765	0.286652	0.9999	3.85532	3.11819	116	90	0.582376	0.444811
Acap1	-0.30564	0.163885	0.881206	24.1954	19.5753	728	565	9.04162	6.94758
Fdxacb1	-0.304766	0.193367	0.92804	11.8983	9.63175	358	278	4.26691	3.32626
Chac1	-0.3045	0.32845	0.9999	2.82502	2.28667	85	66	1.53209	1.17546
Pdhb	-0.304357	0.143779	0.841061	95.7515	77.539	2881	2238	56.455	43.4053
N4bp2l1	-0.304271	0.162277	0.87954	27.5522	22.3124	829	644	14.5605	10.96
Nrm	-0.304092	0.191091	0.922668	12.6627	10.2554	381	296	7.70244	5.9547
Harbi1	-0.303955	0.211789	0.947797	8.94035	7.24113	269	209	3.51103	2.74717
Tha1	-0.303869	0.20765	0.947359	9.53859	7.72619	287	223	4.79185	3.69818
Fastkd2	-0.303637	0.19622	0.930901	11.6324	9.42387	350	272	2.31259	1.77941
BC037034	-0.303378	0.152019	0.85633	49.8532	40.3979	1500	1166	19.8888	15.1634
Cd22	-0.303234	0.175286	0.90528	18.8113	15.2445	566	440	4.35376	3.34861
Slc25a28	-0.303186	0.154563	0.861219	43.0067	34.8545	1294	1006	25.331	19.495
Ikzf1	-0.302869	0.155095	0.862392	42.7408	34.6466	1286	1000	7.61023	5.81232
Gskip	-0.302855	0.17389	0.902449	19.8748	16.1107	598	465	7.08334	5.28031
Fitm2	-0.302295	0.152704	0.858519	52.6783	42.7192	1585	1233	11.8446	9.11758
Crls1	-0.30223	0.169445	0.89401	23.4975	19.0556	707	550	10.9509	8.39103
Tmem144	-0.302215	0.291111	0.9999	3.88855	3.15284	117	91	1.19641	0.914071
B4galt5	-0.302203	0.151586	0.855828	57.9295	46.9808	1743	1356	12.2767	9.45152
Timm22	-0.302147	0.176444	0.906827	19.0107	15.4177	572	445	6.26727	5.01484
Rhag	-0.302106	0.324391	0.9999	2.99119	2.42526	90	70	1.13135	0.878311
Prnd	-0.301902	0.375928	0.9999	2.09384	1.69768	63	49	0.670539	0.721077
Ebf1	-0.301826	0.202341	0.938152	10.9345	8.86952	329	256	1.67712	1.27254
Fam83d	-0.301789	0.400057	0.9999	1.79472	1.45516	54	42	0.699981	0.531372
Efhd1	-0.301394	0.46699	0.9999	1.19648	0.970104	36	28	0.571457	0.437086
Zfp92	-0.301394	0.46699	0.9999	1.19648	0.970104	36	28	0.203058	0.163698
C3	-0.300916	0.141864	0.83511	592.556	480.998	17829	13883	102.942	79.3436
Ccna2	-0.300899	0.18216	0.910619	17.1163	13.8933	515	401	5.18469	3.99904
Prodh	-0.300426	0.157551	0.864295	45.1006	36.6214	1357	1057	17.8375	14.1432
Lyrm1	-0.300298	0.240229	0.979113	6.61386	5.37022	199	155	3.89776	3.32754
Kyat3	-0.300189	0.189027	0.920694	14.8895	12.0917	448	349	4.38839	3.32048
Map2k7-1	-0.300041	0.178708	0.907646	19.4095	15.7642	584	455	6.0056	4.63497
Zfp57	-0.29999	0.156373	0.862392	50.7174	41.1948	1526	1189	20.5107	15.609
Sash3	-0.299754	0.171497	0.897227	24.694	20.0604	743	579	8.23049	6.33991
Rtel1	-0.29957	0.170907	0.897227	25.4584	20.684	766	597	5.46232	4.2692
Tex11	-0.299357	0.350251	0.9999	2.55913	2.07879	77	60	0.708932	0.529813
Plbd1	-0.298971	0.159292	0.869569	45.865	37.2797	1380	1076	20.3461	15.7068
Sdhaf2	-0.298828	0.163352	0.881069	36.8249	29.9346	1108	864	10.6122	8.186
Pus1	-0.298453	0.195802	0.930901	13.5933	11.0523	409	319	7.21763	5.71668
Traip	-0.298376	0.391384	0.9999	1.96089	1.59374	59	46	0.642493	0.49505
Fam169b	-0.298184	0.269992	0.9999	4.98532	4.05365	150	117	1.57424	1.21523
Ccl25	-0.298043	0.316952	0.9999	3.32355	2.70243	100	78	3.01555	2.13561
Ube2c	-0.297944	0.202485	0.938152	12.0977	9.83963	364	284	10.872	8.36236
Pask	-0.297307	0.262464	0.9999	5.45062	4.43476	164	128	0.840444	0.648095
Asb3	-0.297028	0.197215	0.932578	13.7927	11.2255	415	324	3.83766	2.96318
Rpl7a-ps3	-0.2968	0.302697	0.9999	3.78885	3.08355	114	89	4.13205	3.19838
Fndc5	-0.296678	0.227595	0.965238	8.34211	6.79073	251	196	2.69169	2.07689
Fbxl4	-0.296615	0.179459	0.907646	22.0019	17.9123	662	517	6.98404	5.5142
Gdpd2	-0.296598	0.158463	0.867211	61.9177	50.4108	1863	1455	22.3811	17.1698
Catsper4	-0.296539	0.452418	0.9999	1.36266	1.10869	41	32	0.69694	0.537386
Pif1	-0.296539	0.452418	0.9999	1.36266	1.10869	41	32	0.319918	0.267743
Unc5cl	-0.296539	0.452418	0.9999	1.36266	1.10869	41	32	0.462276	0.406591
Dnase1l2	-0.296459	0.230598	0.965616	8.04299	6.5482	242	189	4.11639	3.17082
Ttc4	-0.29638	0.166931	0.885888	36.5923	29.7961	1101	860	15.429	11.8951
Mrto4	-0.296294	0.187739	0.918978	17.6148	14.3437	530	414	13.1991	10.0605
Nlrc5	-0.295712	0.165337	0.881768	41.9764	34.1962	1263	987	7.32302	5.54795
Epop	-0.295554	0.207128	0.946741	11.8651	9.6664	357	279	4.5702	3.53369
Mocs2	-0.295274	0.167517	0.887292	38.5199	31.3898	1159	906	26.5751	18.0774
Bloc1s2	-0.295233	0.178382	0.907646	24.3616	19.8525	733	573	24.7559	19.1497
Zfp182	-0.295093	0.186027	0.916303	19.3431	15.7642	582	455	5.4547	4.22529
Rps27rt	-0.294897	0.162502	0.880348	54.4065	44.3476	1637	1280	129.767	100.418
Zfp597	-0.294531	0.177975	0.907646	25.6246	20.8919	771	603	4.03235	3.11853
Nsun5	-0.294473	0.198721	0.935172	14.4907	11.8145	436	341	5.82639	4.48666
Plk4	-0.294423	0.229395	0.965238	8.54152	6.96396	257	201	2.26336	1.72367
Zfp830	-0.294007	0.189307	0.920694	18.4789	15.0713	556	435	10.3595	8.02384
Rorc	-0.293889	0.165235	0.881768	49.6538	40.5018	1494	1169	19.0394	14.8615
Spsb1	-0.293884	0.169081	0.893036	39.4173	32.152	1186	928	12.7816	10.3041
Atp5h	-0.29387	0.156139	0.862392	126.361	103.074	3802	2975	195.883	156.108
Cadm4	-0.293724	0.192688	0.926991	17.1163	13.9626	515	403	7.0581	5.46804
Fmnl1	-0.293468	0.160033	0.871818	81.0614	66.1403	2439	1909	19.7181	15.2617
Taf1d	-0.293451	0.172776	0.899173	33.8005	27.5787	1017	796	20.3525	15.6986
Zfp59	-0.293448	0.247575	0.986169	6.87975	5.61275	207	162	1.77842	1.38039
Dpep2	-0.293415	0.192767	0.926991	17.2825	14.1012	520	407	9.61146	7.24819
Ube2o	-0.292922	0.162041	0.879223	71.5228	58.3795	2152	1685	12.2565	9.49831
Slamf9	-0.292823	0.213855	0.949795	11.3333	9.25064	341	267	7.68626	5.95495
Bri3bp	-0.292736	0.196728	0.931262	16.086	13.1311	484	379	2.5591	1.78679
Cd69	-0.292698	0.246793	0.984595	7.04592	5.75133	212	166	3.73781	2.8794
Gpm6a	-0.292696	0.162827	0.880389	68.4984	55.9196	2061	1614	19.007	14.736
Acads	-0.292378	0.180504	0.908822	26.2228	21.4116	789	618	12.5071	9.69541
Arid4b	-0.292264	0.160877	0.874496	89.4367	73.035	2691	2108	14.3544	11.0272
Caps2	-0.292261	0.251092	0.99068	6.74681	5.50881	203	159	2.11393	1.76361
Disp2	-0.291699	0.176472	0.906827	32.1055	26.2275	966	757	4.56302	3.48536
Wnt9a	-0.291675	0.222279	0.960328	10.1368	8.28053	305	239	2.71216	2.10029
Ppp1r1a	-0.291572	0.331183	0.9999	3.22384	2.63314	97	76	2.20151	1.72118
Cd180	-0.291525	0.250225	0.989855	6.91298	5.64739	208	163	2.45323	1.91039
Mrpl41	-0.291496	0.184174	0.913515	24.129	19.7139	726	569	28.9698	22.2696
Rmnd1	-0.291313	0.195039	0.930555	17.6813	14.4476	532	417	6.15436	5.04594
Zrsr2	-0.291208	0.179686	0.908069	28.9149	23.629	870	682	8.92694	6.81698
Arl6ip6	-0.291165	0.190986	0.922668	19.8416	16.2146	597	468	6.93692	5.38002
Zbtb8os	-0.291165	0.190986	0.922668	19.8416	16.2146	597	468	5.17826	3.74561
Napb	-0.290824	0.249386	0.988478	7.07916	5.78598	213	167	1.46348	1.10651
Tlr4	-0.290281	0.189234	0.920694	21.736	17.7737	654	513	4.75094	3.6926
Cars	-0.290276	0.175729	0.906201	36.692	30.0039	1104	866	12.6409	9.98095
Smim20	-0.29015	0.198099	0.9335	17.1163	13.9972	515	404	16.2417	12.5401
Arhgdib	-0.290076	0.168491	0.890746	58.4612	47.8123	1759	1380	44.5436	34.5002
Tango2	-0.290054	0.186417	0.91701	24.0625	19.6793	724	568	14.9082	11.3273
Pbx4	-0.289845	0.311786	0.9999	3.85532	3.15284	116	91	2.23367	1.94684
Rab17	-0.289706	0.427482	0.9999	1.69501	1.38586	51	40	0.8068	0.659995
Mst1	-0.289474	0.28815	0.9999	4.78591	3.91506	144	113	1.90555	1.46027
Slc20a1	-0.289282	0.164858	0.881768	92.8932	76.0146	2795	2194	25.0626	19.4413
Trim11	-0.289182	0.167323	0.886729	72.3537	59.211	2177	1709	21.5259	16.2397
Ulbp1	-0.289043	0.257511	0.995865	6.6471	5.43951	200	157	1.01416	0.790487
Dclre1c	-0.289028	0.196362	0.930909	18.7116	15.3138	563	442	4.39931	2.95679
Aagab	-0.288783	0.183024	0.91204	29.2472	23.9408	880	691	4.92823	3.8262
Cers5	-0.288668	0.166907	0.885888	81.427	66.66	2450	1924	34.4134	27.6857
C1d	-0.288603	0.177964	0.907646	37.1573	30.4197	1118	878	11.6184	8.74186
Xkr6	-0.288348	0.25111	0.99068	7.27857	5.95921	219	172	1.51066	1.18265
Ndufaf5	-0.287765	0.245564	0.981878	7.91005	6.47891	238	187	6.0421	4.68971
Colca2	-0.287728	0.261381	0.9999	6.51416	5.33557	196	154	4.54185	3.54458
Wdr89	-0.287725	0.186537	0.917176	27.1534	22.2431	817	642	8.1321	6.31855
Cox6c	-0.28768	0.163292	0.881069	176.148	144.303	5300	4165	308.483	239.311
Phf5a	-0.287493	0.182398	0.910619	32.604	26.7125	981	771	33.6681	26.1909
Asnsd1	-0.287249	0.178537	0.907646	40.082	32.845	1206	948	15.9164	12.785
Lrtm1	-0.287211	0.416748	0.9999	1.86119	1.52445	56	44	0.298894	0.175296
Slc4a11	-0.287211	0.416748	0.9999	1.86119	1.52445	56	44	0.514481	0.397322
Cd59a	-0.286905	0.212024	0.947797	13.9921	11.468	421	331	7.37588	5.72793
Foxc1	-0.286856	0.282276	0.9999	5.28444	4.33082	159	125	0.806671	0.624277
Tspan33	-0.286715	0.24419	0.981878	8.2424	6.75608	248	195	3.68329	2.87339
AI429214	-0.286469	0.316291	0.9999	3.88855	3.18749	117	92	1.79017	1.38505
Tnfrsf23	-0.286469	0.316291	0.9999	3.88855	3.18749	117	92	1.07005	0.843238
Hmgn2	-0.285534	0.171668	0.897264	80.3634	65.9324	2418	1903	58.179	45.1007
Hyls1	-0.285371	0.278766	0.9999	5.6168	4.60799	169	133	2.53735	1.97456
Nfkbid	-0.285143	0.234551	0.968148	9.83771	8.07265	296	233	4.31793	3.34538
Dsn1	-0.28514	0.287657	0.9999	5.1515	4.22688	155	122	1.8845	1.63174
Gdf11	-0.285127	0.40697	0.9999	2.02737	1.66304	61	48	0.440472	0.344034
Gtpbp10	-0.284974	0.211347	0.947797	15.1554	12.4381	456	359	4.64116	3.72457
Xylt1	-0.284789	0.256168	0.994837	7.34504	6.0285	221	174	0.7247	0.565054
Spast	-0.284722	0.182537	0.910619	39.7164	32.6024	1195	941	7.91451	6.27993
Cd8b1	-0.28472	0.346428	0.9999	3.12414	2.56385	94	74	1.87076	1.44901
Xpa	-0.284674	0.216372	0.952322	13.7595	11.2948	414	326	13.042	9.90087
Dcn	-0.284605	0.169226	0.893489	133.74	109.795	4024	3169	67.9439	52.8908
Mterf4	-0.284472	0.202395	0.938152	19.2434	15.7988	579	456	10.2899	8.30036
Elac1	-0.284277	0.18446	0.914019	37.257	30.5929	1121	883	6.6839	5.20899
Slc22a5	-0.283828	0.176893	0.907293	62.8483	51.6234	1891	1490	18.3614	14.2787
Timm10	-0.283793	0.254316	0.991268	7.6774	6.30568	231	182	9.86654	7.73381
Tfb2m	-0.283732	0.190687	0.922668	29.3137	24.0794	882	695	10.6769	8.32332
Baz1a	-0.283641	0.1789	0.907646	55.038	45.2138	1656	1305	8.50685	6.87218
Slc35d3	-0.283158	0.32077	0.9999	3.92179	3.22213	118	93	1.32061	1.03025
Per2	-0.28314	0.170331	0.895954	164.549	135.226	4951	3903	25.171	19.6401
Rnase6	-0.282884	0.238882	0.975491	9.738	8.00336	293	231	8.09948	6.31598
Dsc2	-0.282845	0.362937	0.9999	2.82502	2.32132	85	67	0.572166	0.486244
Lmo1	-0.282845	0.362937	0.9999	2.82502	2.32132	85	67	2.40426	1.83758
Pcdhb5	-0.282758	0.508007	0.9999	1.09677	0.900811	33	26	0.275663	0.213295
Pdcd1lg2	-0.282758	0.508007	0.9999	1.09677	0.900811	33	26	0.592142	0.460024
Rec114	-0.282758	0.508007	0.9999	1.09677	0.900811	33	26	1.09597	0.862829
Tnfaip8l2	-0.282704	0.223483	0.962134	12.7292	10.4633	383	302	10.1161	7.88068
Acsl1	-0.282694	0.171504	0.897227	148.862	122.372	4479	3532	34.5207	26.7394
Chfr	-0.282323	0.178062	0.907646	69.2295	56.9243	2083	1643	20.8083	15.9138
Lcat	-0.28229	0.31739	0.9999	4.08797	3.36072	123	97	2.70138	2.10988
Cd109	-0.282135	0.436205	0.9999	1.72825	1.42051	52	41	0.258159	0.201602
Zfp707	-0.282073	0.218599	0.955371	14.3245	11.7798	431	340	7.18337	5.79636
Pabpc1l	-0.281845	0.389819	0.9999	2.35972	1.94021	71	56	0.885708	0.686915
Zfp108	-0.281845	0.389819	0.9999	2.35972	1.94021	71	56	0.811365	0.632865
Mis18a	-0.28159	0.216362	0.952322	15.2883	12.5767	460	363	10.2175	7.98224
Zfp41	-0.281491	0.314192	0.9999	4.25414	3.4993	128	101	1.06353	0.83041
Crbn	-0.281445	0.188953	0.920694	37.0576	30.489	1115	880	15.9163	12.4258
Prox1	-0.281434	0.299271	0.9999	4.88562	4.019	147	116	0.547257	0.437957
Crlf2	-0.281367	0.197556	0.933146	26.0234	21.4116	783	618	17.5418	13.556
Sema4a	-0.281349	0.181349	0.910619	59.6245	49.0596	1794	1416	17.4781	13.9326
Rab8b	-0.281286	0.17874	0.907646	75.4113	62.052	2269	1791	14.2131	11.106
P2ry10	-0.280979	0.20852	0.947797	18.9442	15.591	570	450	6.04977	4.57863
Wdfy1	-0.280945	0.179431	0.907646	74.2149	61.0819	2233	1763	17.0016	12.3475
Scara5	-0.28091	0.243948	0.981878	9.47212	7.79548	285	225	2.22641	1.72672
Gas2	-0.280789	0.296899	0.9999	5.0518	4.15759	152	120	1.57831	1.23735
Cacna1s	-0.280702	0.328965	0.9999	3.78885	3.11819	114	90	0.537071	0.430624
Trim24	-0.280343	0.186313	0.916803	47.1279	38.8042	1418	1120	10.3999	8.33204
Nthl1	-0.280185	0.294636	0.9999	5.21797	4.29618	157	124	4.30293	3.35801
Slc25a46	-0.280051	0.18168	0.910619	68.5316	56.4393	2062	1629	13.9845	10.9339
Sptbn4	-0.280011	0.489245	0.9999	1.26295	1.0394	38	30	0.128674	0.09802
Hspa1l	-0.279619	0.292474	0.9999	5.38415	4.43476	162	128	1.94321	1.51205
Zdhhc13	-0.279587	0.211914	0.947797	18.3792	15.1406	553	437	6.7942	5.31087
Mtmr14	-0.27954	0.190937	0.922668	38.9852	32.1174	1173	927	14.6058	10.9319
AC154347.1	-0.279461	0.250808	0.990275	8.87388	7.31043	267	211	2.54465	1.98609
Zfp979	-0.279429	0.305549	0.9999	4.75268	3.91506	143	113	1.62719	1.27045
Cnep1r1	-0.279345	0.186001	0.916303	53.2765	43.8972	1603	1267	26.8968	20.8808
Edar	-0.278865	0.414579	0.9999	2.0606	1.69768	62	49	0.504282	0.387885
Kntc1	-0.278844	0.342111	0.9999	3.48973	2.87567	105	83	0.600238	0.346684
Ndst2	-0.278816	0.190652	0.922668	42.0761	34.6812	1266	1001	10.1348	8.01297
Taldo1	-0.278694	0.176823	0.907293	175.517	144.684	5281	4176	125.151	97.0579
Comtd1	-0.278586	0.28843	0.9999	5.71651	4.71193	172	136	2.21486	1.91509
Ksr1	-0.278557	0.196298	0.930901	32.5708	26.8511	980	775	5.57159	4.46619
Cd28	-0.27851	0.318344	0.9999	4.28738	3.53395	129	102	0.878263	0.685033
Atp5g1	-0.278385	0.19118	0.922668	42.4417	34.993	1277	1010	55.4413	39.936
Purg	-0.278342	0.253744	0.991268	8.74094	7.20649	263	208	4.38253	3.46632
Kctd18	-0.278085	0.206403	0.946741	23.0654	19.021	694	549	8.78838	6.87709
Tmem255a	-0.277904	0.472687	0.9999	1.42913	1.17798	43	34	0.383461	0.288616
Rps17	-0.277782	0.176482	0.906827	286.756	236.532	8628	6827	517.897	405.636
Bfar	-0.277737	0.190927	0.922668	45.6988	37.6955	1375	1088	14.4945	11.0478
Cpt1a	-0.277725	0.181278	0.910619	106.054	87.4826	3191	2525	22.0019	17.235
Fopnl	-0.277717	0.201208	0.938152	28.1837	23.2479	848	671	17.1583	13.4266
Mapk13	-0.27762	0.197519	0.933146	32.9696	27.1976	992	785	21.1187	16.5531
Rps6ka6	-0.277598	0.405185	0.9999	2.22678	1.83627	67	53	0.469696	0.370274
Dmxl2	-0.277569	0.185312	0.91625	70.0937	57.8251	2109	1669	5.90191	4.69251
Gpnmb	-0.277306	0.206145	0.946741	24.2287	19.9911	729	577	5.91205	4.64388
Parp11	-0.277109	0.213208	0.947913	19.7751	16.3185	595	471	5.41667	4.0484
Anln	-0.276939	0.236304	0.971235	11.9648	9.87427	360	285	2.45222	1.93107
Ndufaf4	-0.276864	0.21164	0.947797	20.9051	17.254	629	498	5.12826	4.02148
Il27ra	-0.276844	0.281305	0.9999	6.38122	5.26628	192	152	2.12766	1.67297
Hacd2	-0.27684	0.200501	0.938152	30.6431	25.292	922	730	7.58497	5.94467
Txnip	-0.276778	0.17589	0.906201	1253.68	1034.82	37721	29868	399.241	312.685
Dhrs7b	-0.276777	0.20799	0.94746	23.4643	19.3674	706	559	8.79306	7.83564
Idh3a	-0.276752	0.187629	0.918978	64.1777	52.9746	1931	1529	23.6021	17.8391
Uqcrq	-0.276567	0.18534	0.91625	81.4602	67.249	2451	1941	62.1039	47.1521
Pou2f2	-0.276417	0.228771	0.965238	14.0586	11.6066	423	335	1.92058	1.52843
Rpl34	-0.276114	0.178928	0.907646	304.171	251.188	9152	7250	519.213	404.239
Srsf3	-0.276021	0.179716	0.908069	244.58	201.99	7359	5830	90.9119	72.3871
Foxn2	-0.275737	0.191291	0.922668	54.905	45.3524	1652	1309	9.76953	7.55419
Mrm1	-0.27573	0.258973	0.998461	8.64123	7.13719	260	206	3.10986	2.4367
Eif4ebp1	-0.275523	0.197387	0.933099	38.9188	32.152	1171	928	17.3767	13.634
Zfp35	-0.275454	0.227128	0.965238	15.0557	12.4381	453	359	4.41869	3.4649
Irf9	-0.275304	0.188894	0.920694	70.1934	57.9984	2112	1674	23.2317	18.7174
Nacad	-0.27525	0.347034	0.9999	3.52296	2.91031	106	84	0.637316	0.570698
Crnkl1	-0.27506	0.203024	0.938898	31.1084	25.7078	936	742	8.09066	6.35235
Ficd	-0.275019	0.226374	0.964386	15.5542	12.8539	468	371	4.42042	3.46723
Piga	-0.274967	0.209194	0.947797	24.8602	20.5454	748	593	6.08909	5.33104
Dcun1d5	-0.274846	0.193471	0.928124	52.1465	43.1003	1569	1244	29.0108	23.4254
AC131687.1	-0.274822	0.272516	0.9999	7.37828	6.0978	222	176	1.20541	0.947627
Mrps31	-0.274744	0.225893	0.964376	15.8866	13.1311	478	379	9.33907	7.34269
Rmdn1	-0.27466	0.21404	0.950049	21.6695	17.9123	652	517	11.592	9.20501
Mterf1a	-0.274574	0.296967	0.9999	5.6168	4.64264	169	134	3.23896	2.40142
Pidd1	-0.274241	0.280922	0.9999	6.74681	5.5781	203	161	1.82407	1.46481
Trpv2	-0.274199	0.212222	0.947797	23.4643	19.4021	706	560	7.18884	5.75862
Ddx49	-0.274151	0.202186	0.938152	34.3987	28.4448	1035	821	14.3563	11.2733
Mthfsl	-0.273973	0.241606	0.981135	11.8983	9.83963	358	284	13.2772	10.4239
Pla2g16	-0.273633	0.19313	0.927683	61.6518	50.9998	1855	1472	18.4411	14.2389
Rcc1	-0.273539	0.229144	0.965238	15.4545	12.7846	465	369	7.21224	5.4866
Cirbp	-0.273407	0.190746	0.922668	78.6019	65.0316	2365	1877	56.7869	45.2199
Supt4a	-0.273351	0.201475	0.938152	37.8552	31.3205	1139	904	45.8384	35.7951
Cox4i1	-0.273151	0.183632	0.912651	303.673	251.292	9137	7253	364.294	286.91
Socs2	-0.272961	0.185601	0.916303	186.584	154.42	5614	4457	73.4013	58.1111
Hspb7	-0.272615	0.224428	0.962619	17.9139	14.8287	539	428	5.77039	4.53101
Krit1	-0.272567	0.194761	0.930452	62.1504	51.4502	1870	1485	16.5987	12.2392
Ndufb3	-0.272446	0.199063	0.936267	46.8288	38.7695	1409	1119	54.7554	43.0269
Pdlim5	-0.272431	0.188761	0.920694	121.442	100.544	3654	2902	23.5742	18.2731
Eapp	-0.272385	0.201352	0.938152	41.345	34.2308	1244	988	9.19931	7.45684
Gimap3	-0.272187	0.20299	0.938898	38.6196	31.9788	1162	923	16.6892	13.0144
AI597479	-0.272163	0.210364	0.947797	28.1172	23.2825	846	672	7.25057	5.70408
Tvp23a	-0.272064	0.298	0.9999	5.81621	4.81587	175	139	1.5583	1.22482
Zfp971	-0.27191	0.280529	0.9999	7.1124	5.88992	214	170	5.40215	4.3313
Rgs1	-0.271681	0.279037	0.9999	7.27857	6.0285	219	174	1.85271	1.68022
Tatdn1	-0.271681	0.279037	0.9999	7.27857	6.0285	219	174	4.73419	3.71835
Fbxl7	-0.271466	0.519726	0.9999	1.13001	0.935458	34	27	0.674542	0.530197
Zim1	-0.271466	0.519726	0.9999	1.13001	0.935458	34	27	0.129239	0.102844
Mcm6	-0.271445	0.206084	0.946741	35.2961	29.2417	1062	844	8.94946	7.24908
Zfp770	-0.271338	0.233564	0.96672	15.2219	12.6114	458	364	3.15297	2.48068
BC051142	-0.271334	0.40325	0.9999	2.42619	2.0095	73	58	1.41376	1.09801
Nme1	-0.271265	0.204549	0.942443	38.5532	31.9441	1160	922	11.3192	8.71116
Spsb3	-0.271174	0.211642	0.947797	28.5161	23.629	858	682	13.0751	10.2229
Rnf214	-0.270923	0.215405	0.951864	25.2922	20.9612	761	605	6.04102	4.92495
Slc35g3	-0.270731	0.394992	0.9999	2.59237	2.14809	78	62	1.41336	1.11658
Fli1	-0.2706	0.20795	0.94746	34.5649	28.6527	1040	827	9.31008	7.37078
Pld4	-0.270478	0.203578	0.939951	43.5053	36.0671	1309	1041	19.5734	15.4111
Tbc1d2	-0.270391	0.227253	0.965238	18.346	15.2098	552	439	3.82931	3.00974
Aoc2	-0.27031	0.258977	0.998461	9.90418	8.21124	298	237	3.46416	2.72752
Lpar6	-0.270278	0.217616	0.954058	24.3616	20.199	733	583	4.02494	3.16458
Hus1	-0.270247	0.230058	0.965238	17.216	14.2744	518	412	3.57517	2.81102
Ano5	-0.270245	0.499876	0.9999	1.29618	1.07404	39	31	0.146175	0.114122
Ccdc134	-0.270094	0.226385	0.964386	19.0107	15.7642	572	455	8.30103	6.53072
Sap30bp	-0.269861	0.20815	0.947537	36.2599	30.0732	1091	868	8.85267	6.96944
Ankra2	-0.269804	0.212291	0.947797	30.4105	25.2227	915	728	12.6951	10.3626
Zdhhc2	-0.269638	0.278693	0.9999	7.64416	6.34032	230	183	2.0102	1.58868
Plin5	-0.269582	0.264631	0.9999	9.2727	7.69154	279	222	4.14486	3.26591
Peg3	-0.2694	0.195859	0.930901	91.6635	76.0492	2758	2195	9.4161	7.46628
Letmd1	-0.269319	0.217433	0.954028	25.8905	21.4809	779	620	8.9568	7.05339
Dusp9	-0.269302	0.482433	0.9999	1.46236	1.21263	44	35	0.470285	0.370822
Scin	-0.269302	0.482433	0.9999	1.46236	1.21263	44	35	0.432098	0.337185
Cwf19l1	-0.26921	0.252233	0.991203	11.3998	9.45852	343	273	2.83884	2.2412
Cept1	-0.269148	0.196132	0.930901	93.1923	77.3312	2804	2232	33.7921	27.1507
Rhno1	-0.268757	0.217983	0.95454	26.256	21.7927	790	629	10.5838	7.97707
Zfp273	-0.268286	0.356769	0.9999	3.58943	2.97961	108	86	1.33298	1.10213
Utp14a	-0.268265	0.220868	0.958381	24.4946	20.3375	737	587	8.70694	6.87051
Tmc6	-0.268258	0.201799	0.938152	62.5492	51.9352	1882	1499	23.6262	18.2778
Unkl	-0.26806	0.210708	0.947797	37.0908	30.8008	1116	889	7.39459	5.76437
Nmd3	-0.267939	0.219855	0.957046	25.824	21.4462	777	619	2.69685	1.99484
Cdkn2d	-0.267912	0.217685	0.954058	27.9511	23.2132	841	670	18.8963	14.9118
Zfp956	-0.267723	0.231545	0.965616	18.4789	15.3484	556	443	5.89012	4.64271
Itgax	-0.267566	0.203597	0.939951	59.558	49.4753	1792	1428	13.3209	10.6572
Armcx1	-0.267358	0.225953	0.964376	21.9354	18.2241	660	526	8.32793	6.54438
Nos1	-0.267002	0.429436	0.9999	2.12707	1.76698	64	51	0.183816	0.146667
Wdr49	-0.267002	0.429436	0.9999	2.12707	1.76698	64	51	1.01543	0.765177
[truncated: 12,077 more rows]
